# Supplementary material for: Combining Off‐flow, a Nextflow‐coded program, and whole genome sequencing reveals unintended genetic variation in CRISPR/Cas-edited iPSCs
Source: Comput Struct Biotechnol J. 2023 Dec 29;23:638–47. doi: 10.1016/j.csbj.2023.12.036 (PMC10819409; doi:10.1016/j.csbj.2023.12.036)
Supplement: Supplementary file 1 — List of in-silico predicted off-target effects generated by Off-flow. [file mmc1.xlsx]

## Sheet: HNDS0068-01 #B CNC14
#CHROM	start	end	position	casoffinder_normalized	CFD.crispritz_normalized	crisproffinder_normalized	chopchop_normalized
1	10008308	10008708	10008508	---	ACCCCaAGTAgCTGGgACtaCAGG,-,5,1,0.0	---	---
1	1001743	1002143	1001943	---	ACCtCCAGAtGCTGcAgCaGCAGG,+,5,1,0.0045765532496464725	---	---
1	100216585	100216985	100216785	---	gCCCtCAGACCTGaAcaGG-AGG,+,5,1,0.0	---	---
1	100264781	100265181	100264981	---	ttCCCCA-ACCTaGcAaGGCAGG,-,5,1,0.03221021407767594	---	---
1	100427393	100427793	100427593	---	cCCCCaAGTAgCTGGAACtaCTGG,+,5,1,0.0	---	---
1	1004789	1005189	1004989	---	cCCCgCAGcCCTGGgACGGCGAGG,+,4,1,0.004545454553242208	---	---
1	1007785	1008185	1007985	---	ACCaCCAGAaagGGg-CGGCCGG,-,5,1,0.0027368421057998946	---	---
1	100801569	100801969	100801769	---	cCgCCCA-ACCaGGAACatCAGG,+,5,1,0.04772370486121165	---	---
1	100804863	100805263	100805063	---	cCCCCaAGtACCTGGAACtaCAGG,-,5,1,0.02186588922048105	---	---
1	101246320	101246720	101246520	---	ACtCCCAG-CCTGtgAtGGgAGG,+,5,1,0.0009058823483791603	---	---
1	101413942	101414342	101414142	---	gtCCCCA-ACCTaGcAaGGCAGG,-,5,1,0.03221021407767594	---	---
1	101508540	101508940	101508740	---	ctCCCCAGTAgCTGGgACtGCAGG,+,5,1,0.0	---	---
1	101512059	101512459	101512259	---	ctCCCCAGTAgCTGGtACGaCAGG,+,5,1,0.0	---	---
1	101546968	101547368	101547168	---	ctCCCgAGTAgCTGGAACtGCAGG,+,5,1,0.0	---	---
1	101711544	101711944	101711744	---	ACCCCTCAGACagGGgAatGCAGG,-,5,1,0.010111111123363612	---	---
1	102065100	102065500	102065300	---	ACCaC-AcACCaGcAAaGGCAGG,-,5,1,0.03627530367643725	---	---
1	102082017	102082417	102082217	---	ACaCCtAGTACCTcGtAaGGCAGG,-,5,1,0.0	---	---
1	102449873	102450273	102450073	---	AtCCCaAGTAgCTGGAACtaCAGG,+,5,1,0.0	---	---
1	1027169	1027569	1027369	---	gtCCCCAt-CCTGGAggGGCAGG,-,5,1,0.0017798942983453909	---	---
1	102760840	102761240	102761040	---	AtCCaCAGAtCTctAA-GGCAGG,-,5,1,0.0	---	---
1	102828159	102828559	102828359	---	AaCttCAGACCTGaAA-GGtAGG,+,5,1,0.0	---	---
1	102966307	102966707	102966507	---	AgCCgCAGtCaTGGAACaG-AGG,-,5,1,0.004063545149203595	---	---
1	103651012	103651412	103651212	---	AaCCtCAGAaCTtGAA-GaCTGG,+,5,1,0.0	---	---
1	104124713	104125113	104124913	---	AgCCCCAGAttTcTGAACtGCAGG,-,5,1,0.02041406767807662	---	---
1	104697192	104697592	104697392	---	gCCtCCAGAgCaGGAAaGGTCTGG,+,5,1,0.045599489792365104	---	---
1	1047265	1047665	1047465	---	tCCCCCc-ACCgGGAAtGtCAGG,+,5,1,0.020524691382927007	---	---
1	10476919	10477319	10477119	---	ACCatCAaAC-TGGAACttCTGG,-,5,1,0.040305892947243446	---	---
1	10492837	10493237	10493037	---	AaCCCaAGtCCaGGAACt-CAGG,-,5,1,0.013720882300366583	---	---
1	105236891	105237291	105237091	---	ttCCCCA-ACCTaGcAaGGCAGG,+,5,1,0.03221021407767594	---	---
1	105746111	105746511	105746311	---	ttgCCCAGgC-TGGAAtGGCTGG,-,5,1,0.023931623958323236	---	---
1	105782513	105782913	105782713	---	AtCCCaAGAC-TGGcACaaCAGG,-,5,1,0.01926644784786525	---	---
1	105867407	105867807	105867607	---	ACCCaCtG-CCTGGAggGGaAGG,-,5,1,0.00039157674538146107	---	---
1	106095759	106096159	106095959	---	AtCCCgAGTAgCTGGgACtGCAGG,+,5,1,0.0	---	---
1	106175117	106175517	106175317	---	ACCCCttagC-TGGAACGGtGGG,-,5,1,0.013750000013239906	---	---
1	106175118	106175518	106175318	---	gaCCCCttAgCTGGAACGG-TGG,-,5,1,0.0024167455805922996	---	---
1	106425656	106426056	106425856	---	ACtTCCCAaACCTaGcAaGGCAGG,-,5,1,0.04672600134299112	---	---
1	106490029	106490429	106490229	---	ttCCCCA-ACCTaGcAaGGCAGG,+,5,1,0.03221021407767594	---	---
1	106518833	106519233	106519033	---	tCCCaCAGACCTccAt-GGCAGG,-,5,1,0.0	---	---
1	106573345	106573745	106573545	---	AtCCTCCAGAgCTGGActGtCCGG,+,5,1,0.0	---	---
1	10679845	10680245	10680045	---	ctCCCCAGTAgCTGGgACtGCAGG,-,5,1,0.0	---	---
1	10691764	10692164	10691964	---	gCtCCCAGACACTGGgACtcCTGG,-,5,1,0.04414838036614421	---	---
1	10695480	10695880	10695680	---	ACCagg-GACCaGGgACGGCAGG,-,5,1,0.05658947367356968	---	---
1	10707327	10707727	10707527	---	ACtCCCAG-CCTGacAaGGaGGG,-,5,1,0.009086538477112861	---	---
1	107161763	107162163	107161963	---	gCCCCaAGAgCTGGgA-GcCCGG,-,5,1,0.0	---	---
1	10720761	10721161	10720961	---	gCtCCCtGtCCTGGgA-GGCAGG,-,5,1,0.0	---	---
1	107211219	107211619	107211419	---	ATCCCCCAGcagTGGAAttGCTGG,-,5,1,0.038518518551216935	---	---
1	107225231	107225631	107225431	---	ACCtCCAccCCTGGgACt-CAGG,+,5,1,0.007739984876073989	---	---
1	107260417	107260817	107260617	---	ACCagCAGACCaGGgt-GGCTGG,+,5,1,0.0	---	---
1	1072676	1073076	1072876	---	ACCCCCAGcCg-GGActGaCGGG,-,5,1,0.0	---	---
1	1073421	1073821	1073621	---	AtCCCCAGgCCgGGcACaG-TGG,-,5,1,0.001787984744238716	---	---
1	10739457	10739857	10739657	---	ACCCCCAGcC-TGGgtCGagTGG,+,5,1,0.0	---	---
1	107422422	107422822	107422622	---	ACCCaCAGcCtTG-AAgGGaAGG,+,5,1,0.00018762083447309126	---	---
1	10747925	10748325	10748125	---	ctCCCCgGgCCTGGtACGGGCCGG,-,5,1,0.009977324248280633	---	---
1	10753578	10753978	10753778	---	AtCCCgAGgCCgGGA-CGcCGGG,+,5,1,0.0010449320796710074	---	---
1	10766088	10766488	10766288	---	ggCCCCAG-CCTGGcACGctGGG,-,5,1,0.007065558136885677	---	---
1	1077313	1077713	1077513	---	AGCCCCCAGgCCTGGAcCcctCGG,+,5,1,0.0	---	---
1	10773433	10773833	10773633	---	gCCtCCAGtCCaGGAt-GGCTGG,-,5,1,0.0	---	---
1	107921286	107921686	107921486	---	cCCCCCAcACaTGaAACaG-AGG,+,5,1,0.006419061699588574	---	---
1	1079293	1079693	1079493	---	ttgCCCgGACCTGGgA-GGCAGG,-,5,1,0.0	---	---
1	10797439	10797839	10797639	---	cCtCCCAGACCTGGAAgaa-GGG,+,5,1,0.0005356709948775785	---	---
1	108047769	108048169	108047969	---	ACCCagAGcCCTGGAACaaACTGG,+,5,1,0.04305200872045167	---	---
1	10821641	10822041	10821841	---	cCtCCCAGcCCTGGAAgc-CCGG,+,5,1,0.0005988790024049344	---	---
1	10836207	10836607	10836407	---	gCCCCCAcAgCTGGAAgc-CAGG,+,5,1,0.00042562133736025995	---	---
1	108400885	108401285	108401085	---	ACCCCCAGACCaGtAcCaGtCTGG,+,5,1,0.013994241076058232	---	---
1	10844250	10844650	10844450	---	cCCCaCAG-CCacGtACGGCTGG,-,5,1,0.009137569198478501	---	---
1	1085261	1085661	1085461	---	AgCCCCAGACCcGGAgCGGCCTGG,-,3,1,0.20946291564595446	---	---
1	10854318	10854718	10854518	---	tCCCCCAaACCTGGAtCac-TGG,-,5,1,0.0	---	---
1	10856657	10857057	10856857	ACCCCCAGACCTGcccCtcCCGG,+,5,0,NA	ACCCCCAGACCTGcccCtcCCGG,+,5,0,0.0	ACCCCCAGACCTGcccCtcCCGG,+,5,0,0.0	---
1	10865935	10866335	10866135	---	AaCCCCAGgCCgGGcAtGG-TGG,+,5,1,0.0009641873295971073	---	---
1	108693333	108693733	108693533	---	cCCtCCAGgCCaGGcACGG-TGG,+,5,1,0.0031168831210389614	---	---
1	108742953	108743353	108743153	---	ACgCtGCAGcCCTGGAcCtGCTGG,-,5,1,0.0	---	---
1	10890627	10891027	10890827	---	ACCCCtAGctCTGGAACct-TGG,+,5,1,0.004954362698693763	---	---
1	10894889	10895289	10895089	---	AgCtGCCAGcCCTGGAAaGGgAGG,-,5,1,0.001737625983965436	---	---
1	109019368	109019768	109019568	---	ACCaC-AcACCaGcAAaGGCAGG,+,5,1,0.03627530367643725	---	---
1	109076291	109076691	109076491	---	AaACCCCAaACCTGctAgGGCTGG,+,5,1,0.003666921291979985	---	---
1	109076292	109076692	109076492	AaCCCCAaACCTGctAgGGCTGG,+,5,0,NA	AaCCCCAaACCTGctAgGGCTGG,+,5,0,0.0036669212906035153	AaCCCCAaACCTGctAgGGCTGG,+,5,0,0.0036669212906035153	---
1	109076293	109076693	109076493	---	ACCCCaAa-CCTGctAgGGCTGG,+,5,1,0.001296518600261899	---	---
1	109085879	109086279	109086079	---	ttCCCCA-ACCTaGcAaGGCAGG,+,5,1,0.03221021407767594	---	---
1	109213237	109213637	109213437	---	ACCCaCtG-CCTtGAAgGGaAGG,+,5,1,0.0006108597237724549	---	---
1	10926205	10926605	10926405	---	AgCCCCgGcCCTGGAgCtG-AGG,+,5,1,0.0011241954957514778	---	---
1	109364399	109364799	109364599	---	tCCCtCAGACaTGcAAgG-CAGG,+,5,1,0.0007639419353927781	---	---
1	109505713	109506113	109505913	---	cCCgCCAGggC-GtAACGGCGGG,+,5,1,0.0009116809133839748	---	---
1	10959972	10960372	10960172	---	tCCCCCAGgaCTGcgA-GGCCGG,-,5,1,0.0	---	---
1	10960162	10960562	10960362	---	tCCCCagtACCTGGgACGG-GGG,+,5,1,0.008321297273441606	---	---
1	10963816	10964216	10964016	---	ACCaCatc-CCTGGAAtGGCTGG,+,5,1,0.02720647774267074	---	---
1	10969897	10970297	10970097	---	ACCCCCAGcCCTGAGccCttCTGG,+,5,1,0.0	---	---
1	109756259	109756659	109756459	---	cCCCgC-GACCgGaAgCGGCTGG,-,5,1,0.015976331332713336	---	---
1	109788680	109789080	109788880	---	ACCCCACAGtCCaGGAgCtcCAGG,+,5,1,0.0	---	---
1	109813027	109813427	109813227	---	ACCCCaAGACtgGGAAtGGgTGGG,-,5,1,0.004964447320801552	---	---
1	109813028	109813428	109813228	ACCCCaAGACtgGGAAtGGgTGG,-,5,0,NA	ACCCCaAGACtgGGAAtGGgTGG,-,5,0,0.003921568608532645	ACCCCaAGACtgGGAAtGGgTGG,-,5,0,0.003921568608532645	---
1	109840652	109841052	109840852	---	ACCCCaAGAtCTGGcTACctCGGG,-,5,1,0.0017901897565651029	---	---
1	109846172	109846572	109846372	---	ACtCCCAGtCCctGcACTGGCTGG,+,5,1,0.0	---	---
1	109871303	109871703	109871503	---	ACCCtgAG-CCTGcAggGGCTGG,-,5,1,0.00042717463182868605	---	---
1	109940202	109940602	109940402	---	ACCCtCAGcCagG-AcCGGCTGG,-,5,1,0.0	---	---
1	110035727	110036127	110035927	---	ACCCaCAGgCagGGAA-GGaAGG,-,5,1,0.0	---	---
1	110040731	110041131	110040931	---	AttCCCAGcCCTGGgA-GGaAGG,+,5,1,0.0	---	---
1	110040805	110041205	110041005	---	ACCagCAGgCCTGGAggG-CAGG,+,5,1,0.00024193212847214873	---	---
1	11006005	11006405	11006205	---	AgCCgCtGcCCTGGgACGG-CGG,-,5,1,0.002119565216066576	---	---
1	11006699	11007099	11006899	---	ACCCCaAGgCCTGGggaGG-GGG,+,5,1,0.001128472222307788	---	---
1	110071241	110071641	110071441	---	AgCCCCtGcCCTG-AAgaGCTGG,-,5,1,0.0004496781954104182	---	---
1	110075175	110075575	110075375	---	ACttCCAGACCTaGAACtc-TGG,-,5,1,0.00474137931159096	---	---
1	110162483	110162883	110162683	---	tCCCgCAGACCTcGg-CaGCCGG,-,5,1,0.0017489878552209232	---	---
1	110166947	110167347	110167147	---	gCCCCagGAtCTGGAcCGG-GGG,-,5,1,0.0	---	---
1	110168902	110169302	110169102	---	tCCCCCAG-CCTGGAgaGctGGG,+,5,1,0.003342175062837676	---	---
1	110202394	110202794	110202594	---	ggCCCCAGgCCTGGtACc-CAGG,-,5,1,0.002804342349488396	---	---
1	110227992	110228392	110228192	---	ACtGCCCAGgtCTGGAtgGGCGGG,+,5,1,0.0	---	---
1	110230089	110230489	110230289	---	ACCCtCgGgCCTGGgAgG-CGGG,+,5,1,0.0007269931094564881	---	---
1	110295812	110296212	110296012	---	ACCCCCAGACACctGcACcGtGGG,-,5,1,0.0027682843487388926	---	---
1	110303525	110303925	110303725	---	gCCCa-AGACCTtGcAtGGCTGG,-,5,1,0.009545454554659091	---	---
1	110308429	110308829	110308629	---	gCCaC-AGAgCTGGgACtGCAGG,-,5,1,0.06208577001764742	---	---
1	110311033	110311433	110311233	---	ttCCCCAGcCCTGGcACaG-GGG,+,5,1,0.0030651167005778315	---	---
1	110328929	110329329	110329129	---	AgCCC-AGACCTtGAtCtGtGGG,-,5,1,0.0	---	---
1	110330765	110331165	110330965	---	gaCCtCAGACCTGcAcCG-CTGG,+,5,1,0.0	---	---
1	110401000	110401400	110401200	---	ttCCCCA-ACCTaGcAaGGCAGG,+,5,1,0.03221021407767594	---	---
1	11041983	11042383	11042183	---	ACCCg-AGACCTGcActGGaGGG,-,5,1,0.0	---	---
1	110438709	110439109	110438909	---	ACCCCtAtgCCTGGcACGt-TGG,+,5,1,0.0021983225162337666	---	---
1	110456780	110457180	110456980	---	ACCtgCAGtCTCTGcAgCGGCTGG,+,5,1,0.004856750394407378	---	---
1	11048948	11049348	11049148	---	AgCCtGCAGAtCTGGAACaGtGGG,+,5,1,0.010198701551219613	---	---
1	11048949	11049349	11049149	---	gCCtgCAGAtCTGGAACaG-TGG,+,5,1,0.009773755656040722	---	---
1	1104923	1105323	1105123	---	tCCCCaAG-CCgGGAtCtGCAGG,+,5,1,0.0	---	---
1	110504071	110504471	110504271	---	ACCttt-GAaCTGGAACtGCTGG,-,5,1,0.1176565657476542	---	---
1	11050799	11051199	11050999	AgCCCCAtgCCTGGAACatCTGG,-,5,0,NA	gCCCCatG-CCTGGAACatCTGG,-,5,1,0.05192307694991161	AgCCCCAtgCCTGGAACatCTGG,-,5,0,0.13377926430509104	---
1	110601756	110602156	110601956	---	tCtCCgAagCCTGGAA-GGCAGG,-,5,1,0.0	---	---
1	11061882	11062282	11062082	---	ctCCCtAGTAgCTGGAACtGCAGG,-,5,1,0.0	---	---
1	110623212	110623612	110623412	---	ACaCaCAGcCCCTGGgACGtCTGG,+,5,1,0.011373889279289135	---	---
1	110634496	110634896	110634696	---	ACaCtCAagCCTaGAA-GGCAGG,-,5,1,0.0	---	---
1	110657124	110657524	110657324	---	AaCCCCAGcC-TGGgAgtGCTGG,-,5,1,0.0017927170731677107	---	---
1	110666091	110666491	110666291	---	ACCCCCAcAgCTGGccCaG-GGG,+,5,1,0.0	---	---
1	110669841	110670241	110670041	---	cCCCCTCAGggCTGGAtgGGCAGG,-,5,1,0.0	---	---
1	110706545	110706945	110706745	---	tCCCtCAcACCTaGAACaG-AGG,+,5,1,0.007820581771594528	---	---
1	11072992	11073392	11073192	---	ACCgCCAGGACCTGtcgCcGCGGG,+,5,1,0.0	---	---
1	110741227	110741627	110741427	---	cCCCaCAGcCCTaAGAACtGCAGG,-,5,1,0.0	---	---
1	110769712	110770112	110769912	---	gCCCaCAGAGCCTGcAtgGGCTGG,-,5,1,0.0	---	---
1	110852147	110852547	110852347	---	ACCCCaAGcCtTGGAA-GctGGG,+,5,1,0.0	---	---
1	110989108	110989508	110989308	---	ACCCCCAG-CCTGGAtgcttGGG,+,5,1,0.0	---	---
1	111033112	111033512	111033312	---	ACCCCCCAGgCCTGctctGGCTGG,+,5,1,0.0	---	---
1	111043801	111044201	111044001	---	ACattCAGCACCTGGgAgGGCGGG,+,5,1,0.0020392156712301965	---	---
1	11115842	11116242	11116042	---	AgCCaCAGgCCTGGAgCa-CTGG,-,5,1,0.0022401551258842	---	---
1	1111717	1112117	1111917	ACCtCCAcACCTGGtAgGcCAGG,+,5,0,NA	ACCtCCAcACCTGGtAgGcCAGG,+,5,0,0.0025963488641847408	ACCtCCAcACCTGGtAgGcCAGG,+,5,0,0.0025963488641847408	---
1	111265149	111265549	111265349	---	gaCaCCAGAC-TGGAACaGaTGG,+,5,1,0.0358766738972772	---	---
1	111367146	111367546	111367346	---	gCagCCAGACCTGaAGACaGCAGG,-,5,1,0.0	---	---
1	1114965	1115365	1115165	---	cCaCCCccACCTGGAACcTGCCGG,+,5,1,0.008227067068070753	---	---
1	111510980	111511380	111511180	---	ACCCtCATGACaaGGAACtGaGGG,-,5,1,0.0	---	---
1	111756415	111756815	111756615	gCCCCCAaACCaGGAAtGcCAGG,-,5,0,NA	cCCCCaA-ACCaGGAAtGcCAGG,-,5,1,0.04017202286644078	gCCCCCAaACCaGGAAtGcCAGG,-,5,0,0.1673563219328736	---
1	111862823	111863223	111863023	---	ACCagCAGAaCTGccA-GGCCGG,+,5,1,0.0	---	---
1	111903848	111904248	111904048	ACCCaCAGAtgTGGAggGGCAGG,-,5,0,NA	ACCCaCAGAtgTGGAggGGCAGG,-,5,0,0.0015209703655462187	ACCCaCAGAtgTGGAggGGCAGG,-,5,0,0.0015209703655462187	---
1	111937755	111938155	111937955	---	ttCCCCA-ACCTaGcAaGGCAGG,+,5,1,0.03221021407767594	---	---
1	112162130	112162530	112162330	---	AtCgCCA-ACtTGGAggGGCGGG,+,5,1,0.0004771497947422363	---	---
1	11222238	11222638	11222438	---	ttCCCCA-ACCTaGcAaGGCAGG,+,5,1,0.03221021407767594	---	---
1	112282821	112283221	112283021	---	cagCCCAGcCCTGGA-CGcCGGG,+,5,1,0.0012283283201475884	---	---
1	112365152	112365552	112365352	ACCaCCAGAagTGGAAttGCTGG,+,5,0,NA	ACCaCCAGAagTGGAAttGCTGG,+,5,0,0.0567641326337232	ACCaCCAGAagTGGAAttGCTGG,+,5,0,0.0567641326337232	---
1	112404089	112404489	112404289	---	AttCCCAG-CCTGGcAgaGCAGG,+,5,1,0.001922285846356616	---	---
1	112463937	112464337	112464137	---	ACCtCagG-CCTGaAAgGGCAGG,+,5,1,0.006406327195421623	---	---
1	112471263	112471663	112471463	---	AtCCCgAacaCTGGAA-GGCAGG,-,5,1,0.0	---	---
1	112476888	112477288	112477088	---	AgCCCCAGACaTaGAAgGcCCAGG,+,5,1,0.02864450128856825	---	---
1	112502523	112502923	112502723	---	ACtCaCAGttCTG-AAtGGCTGG,-,5,1,0.006573295987705527	---	---
1	11251335	11251735	11251535	---	ACCCCgAGACaTaGcAgG-CAGG,+,5,1,0.0003525885857379944	---	---
1	112609726	112610126	112609926	---	AgaCCCAGcCCTGGgA-GaCAGG,-,5,1,0.0	---	---
1	112792415	112792815	112792615	---	gCaCaCAGACCTGGAtCc-CAGG,-,5,1,0.0	---	---
1	112902976	112903376	112903176	---	ACCaCCAGcCCTGGgACaGCGTGG,+,4,1,0.007353535366336081	---	---
1	112965334	112965734	112965534	---	ctCCCCAGTAgCTGGAACtaCAGG,+,5,1,0.0	---	---
1	11297657	11298057	11297857	---	ACCCaCAGgCagGGAA-GaCAGG,-,5,1,0.0	---	---
1	113046825	113047225	113047025	---	AgCtCCAaACCaGGAAaGG-GGG,-,5,1,0.006492753628637682	---	---
1	113055710	113056110	113055910	---	ACCCC-AGACagGGccaGGCCGG,-,5,1,0.0	---	---
1	11316824	11317224	11317024	---	AagCg-AGcCCTGGAAtGGCTGG,-,5,1,0.025454545444090912	---	---
1	113249715	113250115	113249915	---	tCtCCCcGACCTGGAggGG-TGG,-,5,1,0.0001063282124622742	---	---
1	113251109	113251509	113251309	---	AtaCCCAGtCCTG-AACaaCAGG,+,5,1,0.014842300548285657	---	---
1	113256764	113257164	113256964	---	ACCCCCtGcCCgGag-CGGCCGG,-,5,1,0.0009374999992959374	---	---
1	113325715	113326115	113325915	ACCtCCAGACCTGtgAtGGgAGG,+,5,0,NA	ACCtCCAGACCTGtgAtGGgAGGG,+,5,1,0.0022211538499615387	ACCtCCAGACCTGtgAtGGgAGG,+,5,0,0.003806535928543791	---
1	113344162	113344562	113344362	---	cCCCCCAGgCCTGcAgCc-CAGG,-,5,1,0.0014239081284990348	---	---
1	113463436	113463836	113463636	---	ctCCtgAGTACCTGGAACtGCAGG,-,5,1,0.0	---	---
1	113490632	113491032	113490832	---	AaCtCCAG-CCgGGggCGGCGGG,+,5,1,0.010069930050039162	---	---
1	11363166	11363566	11363366	---	cCCCCtAGACCaGGtgCG-CTGG,-,5,1,0.0015549076753281973	---	---
1	11364141	11364541	11364341	---	tCCCCCAaCAgCTGGAACtGgGGG,+,5,1,0.002033405942333333	---	---
1	11364142	11364542	11364342	---	cCCCCaAcAgCTGGAACtG-GGG,+,5,1,0.003968253970061849	---	---
1	113646071	113646471	113646271	---	ACCCCCAGACCTctcACcc-AGG,+,5,1,0.00020427243712808666	---	---
1	11372378	11372778	11372578	---	ACCtCCAGAgCTGGcAGCtGtCGG,-,5,1,0.0	---	---
1	113969940	113970340	113970140	---	ACCCCCA-AttTGGtACaGaAGG,-,5,1,0.006046442251535673	---	---
1	114029426	114029826	114029626	---	ACCtCaAGACtTtGtA-GGCTGG,-,5,1,0.0	---	---
1	114100874	114101274	114101074	---	AaCCtaAGAgCTGGAA-GaCTGG,+,5,1,0.0	---	---
1	114180195	114180595	114180395	---	ttCCCCA-ACCTaGcAaGGCAGG,-,5,1,0.03221021407767594	---	---
1	114261262	114261662	114261462	---	gCCtCCAGgCCTGTGAAgGGaGGG,+,5,1,0.0011406485586164812	---	---
1	11438112	11438512	11438312	---	gCCCCCAtcCCTGGgA-GGtAGG,+,5,1,0.0	---	---
1	114453595	114453995	114453795	---	ACCACCCAGgtCTGaAACtcCAGG,-,5,1,0.08438133885070992	---	---
1	114580150	114580550	114580350	---	cCCCCCA-ACCaGaAACatCAGG,-,5,1,0.07158555729181747	---	---
1	114646532	114646932	114646732	---	ACCaCatG-CCTGGAtgGGCAGG,-,5,1,0.0	---	---
1	114651490	114651890	114651690	---	AgCCCCAGgCCTacAAtG-CGGG,-,5,1,0.005436109796202602	---	---
1	114668510	114668910	114668710	---	ACCCagAGACtaGGAAgGGCATGG,+,5,1,0.03292212435646582	---	---
1	114693880	114694280	114694080	---	ACCCatA-AtCTGGAAtGaCAGG,-,5,1,0.05020420869080464	---	---
1	114729591	114729991	114729791	---	ttCCCCA-ACCTaGcAaGGCAGG,-,5,1,0.03221021407767594	---	---
1	11481658	11482058	11481858	---	AaCCCCAGACCaGGcgtGG-TGG,+,5,1,0.0004450095358026065	---	---
1	114817064	114817464	114817264	---	ACCCCCAGAagTGGgAGCacCTGG,-,5,1,0.0	---	---
1	114818203	114818603	114818403	---	AaCCtCAGAaCcaGATACGGCAGG,+,5,1,0.022456140350355994	---	---
1	114956322	114956722	114956522	---	AtCCCCAGTAaCTGGgACtaCGGG,-,5,1,0.0	---	---
1	11504198	11504598	11504398	---	ACCCCACAGctCTtGgACGGgTGG,+,5,1,0.0	---	---
1	115163582	115163982	115163782	---	ACCtgCAGtCCcGGAACt-CTGG,+,5,1,0.011548872185590598	---	---
1	11521714	11522114	11521914	---	AgCCgCtGACtTGGcA-GGCAGG,-,5,1,0.0	---	---
1	115289683	115290083	115289883	---	ACCCCCAGAttTtaAAgGG-GGG,-,5,1,0.0001197764166880157	---	---
1	11537100	11537500	11537300	---	AtCCCCAGgCaTGGA-CtGaGGG,+,5,1,0.0023310023330979025	---	---
1	115388292	115388692	115388492	---	ACCaCtAGACCTGGAAaaG-TGG,+,4,1,0.007894736846399051	---	---
1	115444979	115445379	115445179	---	ATCCCCCAccCCgcaAACGGCAGG,+,5,1,0.0555234239236553	---	---
1	11546169	11546569	11546369	---	tCtCCCAGgCCTGGAttG-CAGG,-,5,1,0.0	---	---
1	115476429	115476829	115476629	---	ttCCCCA-ACCTaGcAaGGCAGG,+,5,1,0.03221021407767594	---	---
1	11549944	11550344	11550144	---	ACaCCCAGGACtTGGgACtGaGGG,+,5,1,0.0	---	---
1	115646819	115647219	115647019	---	ACCaCCAaAtaTGGAAtGG-AGG,+,5,1,0.008668730658513932	---	---
1	115675878	115676278	115676078	---	AagaCCAGACCTaGAACaG-GGG,+,5,1,0.00611534214106339	---	---
1	115825599	115825999	115825799	---	cCgCCCAGAgCTGGAAtaG-AGG,-,5,1,0.0016826923083466882	---	---
1	115856997	115857397	115857197	---	gCaCCatG-CCTGGAACtGCAGG,+,5,1,0.06500000008748195	---	---
1	11595354	11595754	11595554	---	ACCatCATGtaCTGGAgCGGCTGG,+,5,1,0.0	---	---
1	116138047	116138447	116138247	---	AtaCCCtGACtgGGAACGG-TGG,+,5,1,0.0016571969718258308	---	---
1	116185069	116185469	116185269	---	cCCCCCAGgCCTccAg-GGCCGG,-,5,1,0.0	---	---
1	116197251	116197651	116197451	---	ACagC-AGtCCTaGAAtGGCGGG,+,5,1,0.04900000004976282	---	---
1	116211272	116211672	116211472	---	AggCCCAGACCTtaAAaGGCCTGG,-,5,1,0.11938279420298649	---	---
1	11630884	11631284	11631084	---	ggaCCCgGACCTGGAA-GGaCGG,+,5,1,0.0	---	---
1	11630885	11631285	11631085	---	gaCCCg-GACCTGGAAgGaCGGG,+,5,1,0.006581653589301288	---	---
1	116694631	116695031	116694831	---	gCCCCgAGcCgTG-AAgGGCTGG,+,5,1,0.00026677337394973325	---	---
1	116735330	116735730	116735530	---	gCCCCCttACCTGcAtCAGGCAGG,+,5,1,0.0	---	---
1	116829607	116830007	116829807	---	AaCCCTCAGttCTGGAAaGGtAGG,+,5,1,0.01054117648270306	---	---
1	116829608	116830008	116829808	ACCCtCAGttCTGGAAaGGtAGG,+,5,0,NA	ACCCtCAGttCTGGAAaGGtAGG,+,5,0,0.050310160457005336	ACCCtCAGttCTGGAAaGGtAGG,+,5,0,0.050310160457005336	---
1	116914870	116915270	116915070	---	AtCCCCAaAC-TGGAcaaGCAGG,+,5,1,0.0	---	---
1	11692700	11693100	11692900	---	ACCCCCAGAgCTtaAAgGG-GGG,-,4,1,0.00016084558715533088	---	---
1	116948204	116948604	116948404	---	AgCCgCAGAaCTGGgAgGGGCAGG,+,5,1,0.0010033444828718779	---	---
1	117016720	117017120	117016920	---	ACCCCACAGgaaTGGAAaGGaAGG,+,5,1,0.0	---	---
1	117026542	117026942	117026742	---	gCCaCCTAGACaTGGAgCaGCGGG,-,5,1,0.005769230759657716	---	---
1	11706541	11706941	11706741	---	ACCtCCAGtCCTtGAAgGGCCAGG,+,4,1,0.009230023397986988	---	---
1	11708955	11709355	11709155	---	gCCCCaAGACagtGA-CGGCGGG,-,5,1,0.0016071428578830085	---	---
1	117111898	117112298	117112098	---	AtCaCCAGtCCTtGAAgG-CTGG,+,5,1,0.0005146556192644992	---	---
1	117137596	117137996	117137796	---	ACCtgCAGACagGtAA-GGCAGG,-,5,1,0.0	---	---
1	117210395	117210795	117210595	---	ACaCCCAGACTCcGGggCcGCCGG,+,5,1,0.01640464794372294	---	---
1	117215449	117215849	117215649	---	ACCaCCtGcCCTcGAAgGG-AGG,+,5,1,0.00016294606372209552	---	---
1	11724367	11724767	11724567	---	cCCCCCAccCCTGGc-CGcCCGG,-,5,1,0.0005669207635702314	---	---
1	117340535	117340935	117340735	ACCaCCAGACCTtGAAatGtGGG,+,5,0,NA	ACCaCCAGACCTtGAAatG-TGG,+,4,1,0.002456140353399123	ACCaCCAGACCTtGAAatGtGGG,+,5,0,0.02357894739263158	---
1	117454455	117454855	117454655	---	ACCCtCAtAaCTGGtACc-CAGG,-,5,1,0.002084335416446834	---	---
1	117479878	117480278	117480078	---	ACCCCCAGtgCTGtcACc-CTGG,-,5,1,0.0005130671808299061	---	---
1	117503718	117504118	117503918	---	ACCCCaCAGAgCTGGcAtGcCGGG,+,5,1,0.0018112156063026118	---	---
1	117503719	117504119	117503919	---	cCCCaCAGAgCTGGcAtG-CCGG,+,5,1,0.0015392015408698927	---	---
1	1175115	1175515	1175315	---	ACCCCatGcCCTGag-CGGCAGG,-,5,1,0.0017410714280674557	---	---
1	117516323	117516723	117516523	---	ACCCtCcacCCTGGAACaGCCTGG,-,5,1,0.0770053477201088	---	---
1	117518742	117519142	117518942	---	ttCCCCA-ACCTaGcAaGGCAGG,+,5,1,0.03221021407767594	---	---
1	117535945	117536345	117536145	AtaCCCAGAagTGGAACtGCTGG,-,5,0,NA	taCCC-AGAagTGGAACtGCTGG,-,5,1,0.04595959598301768	AtaCCCAGAagTGGAACtGCTGG,-,5,0,0.1138047139377778	---
1	11758175	11758575	11758375	---	ACCCCtAGggCTGGAAaGt-GGG,-,5,1,0.0023405349851851856	---	---
1	117602485	117602885	117602685	---	cgCCCCAG-CCTGcAAaaGCCGG,+,5,1,0.02286302329243449	---	---
1	117618223	117618623	117618423	---	ACCCtCAGACCcaGtA-GcCCGG,+,5,1,0.0	---	---
1	1176732	1177132	1176932	---	tCCCCtgGGACCTGGAgCtGCCGG,-,5,1,0.0	---	---
1	11769309	11769709	11769509	---	ACCCCtt-ACCTGGggCcGCAGG,-,5,1,0.007292847683406351	---	---
1	117700983	117701383	117701183	---	ACCCC-AGgCCTGtgAtGGgAGG,+,5,1,0.0013877995579754904	---	---
1	117729193	117729593	117729393	---	AatCCCAGCACCTtGAgaGGCTGG,+,5,1,0.0032634032601783223	---	---
1	117843117	117843517	117843317	---	cCCCCCAGACggGGtgGCGGCCGG,+,5,1,0.0	---	---
1	117886865	117887265	117887065	---	cCCCCaAGTACCTGGgACtaCAGG,-,5,1,0.0	---	---
1	117909577	117909977	117909777	tCaCtCAGcCCTGGAgCGGCGGG,-,5,0,NA	caCtC-AGcCCTGGAgCGGCGGG,-,5,1,0.023976023906693306	tCaCtCAGcCCTGGAgCGGCGGG,-,5,0,0.060606060452314356	---
1	117909578	117909978	117909778	---	tCaCtCAGcCCTGGAgCGG-CGG,-,5,1,0.0018939393891348236	---	---
1	1180613	1181013	1180813	---	cCgCCCAacCCTGGAA-GcCTGG,+,5,1,0.0	---	---
1	118118919	118119319	118119119	---	gCCCCCAtcCCTGGAGACcaCTGG,+,5,1,0.0	---	---
1	118122625	118123025	118122825	---	tCCCCCAGgC-TGGAggaGCAGG,-,5,1,0.0008835577851636815	---	---
1	11814712	11815112	11814912	---	ACtCCt-GcCCTcGAcCGGCTGG,-,5,1,0.0	---	---
1	118295567	118295967	118295767	---	ACCCCaAGACCaGGgcCcAGCAGG,+,5,1,0.0	---	---
1	1183533	1183933	1183733	---	ACgggCAGcCCTGGgA-GGCTGG,+,5,1,0.0	---	---
1	1183599	1183999	1183799	---	ACaggCAGcCCTGGgA-GGCTGG,+,5,1,0.0	---	---
1	1183731	1184131	1183931	---	ACgggCAGcCCTGGgA-GGCTGG,+,5,1,0.0	---	---
1	1183797	1184197	1183997	---	ACaggCAGcCCTGGgA-GGCTGG,+,5,1,0.0	---	---
1	1183863	1184263	1184063	---	ACaggCAGcCCTGGgA-GGCTGG,+,5,1,0.0	---	---
1	1183995	1184395	1184195	---	ACgggCAGcCCTGGgA-GGCTGG,+,5,1,0.0	---	---
1	1184061	1184461	1184261	---	ACgggCAGcCCTGGgA-GGCTGG,+,5,1,0.0	---	---
1	1184127	1184527	1184327	---	ACgggCAGcCCTGGgA-GGCTGG,+,5,1,0.0	---	---
1	1184193	1184593	1184393	---	ACgggCAGcCCTGGgA-GGCTGG,+,5,1,0.0	---	---
1	1184259	1184659	1184459	---	ACgggCAGcCCTGGgA-GGCTGG,+,5,1,0.0	---	---
1	1184325	1184725	1184525	---	ACgggCAGcCCTGGgA-GGCTGG,+,5,1,0.0	---	---
1	1184391	1184791	1184591	---	ACgggCAGcCCTGGgA-GGCTGG,+,5,1,0.0	---	---
1	1184457	1184857	1184657	---	ACgggCAGcCCTGGgA-GGCTGG,+,5,1,0.0	---	---
1	1184523	1184923	1184723	---	ACgggCAGcCCTGGgA-GGCTGG,+,5,1,0.0	---	---
1	1184589	1184989	1184789	---	ACgggCAGcCCTGGgA-GGCTGG,+,5,1,0.0	---	---
1	1184655	1185055	1184855	---	ACgggCAGcCCTGGgA-GGCTGG,+,5,1,0.0	---	---
1	1184721	1185121	1184921	---	ACgggCAGcCCTGGgA-GGCTGG,+,5,1,0.0	---	---
1	11847752	11848152	11847952	---	gtggCCAGAgCTGGAA-GGCAGG,-,5,1,0.0	---	---
1	118610319	118610719	118610519	---	AgggCCAGAgtTGGAA-GGCAGG,-,5,1,0.0	---	---
1	118715857	118716257	118716057	---	AgCtC-AGACagGGAACaGCAGG,+,5,1,0.06321070232094482	---	---
1	118888376	118888776	118888576	---	ACCCC-AGAgCTGGtAtGatGGG,+,5,1,0.0034027777798194448	---	---
1	118892086	118892486	118892286	---	tCCaaCAGACCTGGAgCtG-AGG,+,5,1,0.0019278966608106804	---	---
1	11895597	11895997	11895797	---	cCCatCAG-CCTGGtACaGCAGG,+,5,1,0.017612185361330454	---	---
1	118991111	118991511	118991311	---	ACCCCCAGgCCTGtgAtGGgAGGG,-,5,1,0.0023692307722153845	---	---
1	118991112	118991512	118991312	ACCCCCAGgCCTGtgAtGGgAGG,-,5,0,NA	ACCCCCAGgCCTGtgAtGGgAGG,-,5,0,0.0031721132753725493	ACCCCCAGgCCTGtgAtGGgAGG,-,5,0,0.0031721132753725493	---
1	119031240	119031640	119031440	---	ACCagaA-ACCTGGAAtGaCGGG,+,5,1,0.04716553290752005	---	---
1	119181756	119182156	119181956	---	ttCCCCAG-CCTaGcAaGGCAGG,+,5,1,0.029576018432478465	---	---
1	11918565	11918965	11918765	---	AgCCtCgGACtTGGAAACGtCCGG,-,5,1,0.0	---	---
1	119338570	119338970	119338770	ACaCCCAGAagTGGAAttGCTGG,+,5,0,NA	ACaCCCAGAagTGGAAttGCTGG,+,5,0,0.05841975320229631	ACaCCCAGAagTGGAAttGCTGG,+,5,0,0.05841975320229631	---
1	119535722	119536122	119535922	---	AgCtggcG-CCTGGAACGGCGGG,-,5,1,0.02022742475168669	---	---
1	119591194	119591594	119591394	---	ACCCCaAGACCcGGccaGGCGCGG,+,5,1,0.0010119750373577328	---	---
1	119673288	119673688	119673488	---	ACCaCCAGtCaTGaAA-GaCAGG,-,5,1,0.0	---	---
1	11969036	11969436	11969236	---	ACCCCCAGgCCgGGcgCGG-TGG,+,4,1,0.0005463286712740384	---	---
1	119698239	119698639	119698439	---	ttCCCCA-AtCTGGcAaGGCAGG,-,5,1,0.032841786919833506	---	---
1	11972277	11972677	11972477	---	ACCCGCCAaACCccGtAgGGCTGG,-,5,1,0.0008281494069401224	---	---
1	11975416	11975816	11975616	---	tCCCCaAGTAgCTGGgACtGCAGG,-,5,1,0.0	---	---
1	119844058	119844458	119844258	---	tCCCCCA-ACaTGGccaGGCTGG,+,5,1,0.0	---	---
1	11994022	11994422	11994222	---	cCaCCCAGgCACTGGAAatGCAGG,-,5,1,0.041481481497441075	---	---
1	119976287	119976687	119976487	---	AgCCaCAGACCTGacAgG-CAGG,+,5,1,0.00030367878175477375	---	---
1	119991111	119991511	119991311	---	AgCCaCAGACCaGacA-GGCAGG,+,5,1,0.0	---	---
1	120117891	120118291	120118091	---	ttCCCCA-ACCTaGcAaGGCGGG,+,5,1,0.03221021407767594	---	---
1	12015063	12015463	12015263	---	ACtCCttcACCTGGAA-GGtGGG,-,5,1,0.0	---	---
1	120154583	120154983	120154783	---	AgCCaCAGAC-TaGAcaGGCAGG,+,5,1,0.0	---	---
1	120194604	120195004	120194804	---	AaCtCCAc-CCTGGAAatGCTGG,-,5,1,0.030846691776370127	---	---
1	120221335	120221735	120221535	---	cCCaCCc-ACCaGGAAtGGCAGG,-,5,1,0.03555555556832424	---	---
1	12023775	12024175	12023975	---	AtCCCCAG-CCTGatACccCAGG,+,5,1,0.008060904607355921	---	---
1	120340493	120340893	120340693	---	gCCatgAGcCCTGGAA-GGCCGG,-,5,1,0.0	---	---
1	120416882	120417282	120417082	---	ACCCtgAGtCaTGGA-CtGCAGG,-,5,1,0.001468531468425105	---	---
1	120505995	120506395	120506195	---	ACtgCCAG-CCaGGcACGtCAGG,-,5,1,0.013846153866919233	---	---
1	120523986	120524386	120524186	---	ACCCtgAGtCaTGGA-CtGCAGG,+,5,1,0.001468531468425105	---	---
1	12058641	12059041	12058841	---	caCCaCAGAgCTGGA-CaGCTGG,+,5,1,0.001475447627152323	---	---
1	120778299	120778699	120778499	---	ACCCCtA-ACtTGaAAgGGaAGG,+,5,1,0.0019007602935924607	---	---
1	12079049	12079449	12079249	---	ggCggCAGtCC-GGAACGGCGGG,-,5,1,0.0038528428098423004	---	---
1	1210692	1211092	1210892	---	ACCCtCAGCAtCTtGAgCaGCGGG,+,5,1,0.004009745903744935	---	---
1	121109610	121110010	121109810	---	ctCCCCAGTAgCTGGgACGaCAGG,-,5,1,0.0	---	---
1	121143443	121143843	121143643	---	AtCCC-AcACCTGGctCGGgGGG,+,5,1,0.0	---	---
1	12118786	12119186	12118986	---	tCCaCCAGtCCTa-AtCGGCAGG,-,5,1,0.0	---	---
1	12123041	12123441	12123241	---	tCCCCGCAGcCCaGGtgCGGCGGG,+,5,1,0.0012558869672218526	---	---
1	12128248	12128648	12128448	---	cCCgACCAGtCCTGGAACtGtAGG,-,5,1,0.006000000002999999	---	---
1	121309219	121309619	121309419	---	cCCCCaAGACCTtGAAgGGCAAGG,+,4,1,0.020287404928148775	---	---
1	121327308	121327708	121327508	---	ttCCCCA-ACCTaGAAaGaCAGG,-,5,1,0.08436008437104718	---	---
1	12188165	12188565	12188365	---	ACaTCCCAGACCTGGggCaGaGGG,+,5,1,0.013767482484172859	---	---
1	12188167	12188567	12188367	---	AtCCC-AGACCTGGggCaGaGGG,+,5,1,0.01720935310994865	---	---
1	12204795	12205195	12204995	---	tgCCCaAGcCCTGGgA-GGCAGG,+,5,1,0.0	---	---
1	12212030	12212430	12212230	---	tCtCCCAGACCTtTGtACaGCAGG,-,5,1,0.0037240865660208965	---	---
1	12225112	12225512	12225312	---	ACCCCCAacCCTc-AACaaCCGG,-,5,1,0.007554207334898357	---	---
1	12245696	12246096	12245896	---	ACCCCCAGcC-TGcAgCctCAGG,+,5,1,0.002530175211474345	---	---
1	12282351	12282751	12282551	---	tCCtCCAGACCCTaGAAtGGtAGG,-,5,1,0.008884615390221156	---	---
1	1231576	1231976	1231776	---	ACCCCCAG-CCTGGccCtcaGGG,+,5,1,0.0	---	---
1	12337806	12338206	12338006	---	ACtgCCAGACCcGGAAgGt-GGG,-,5,1,0.0003990905546592815	---	---
1	12339236	12339636	12339436	---	ACaCttAGACCaGGAg-GGCAGG,-,5,1,0.0	---	---
1	1234036	1234436	1234236	---	gCCCCCAGcCCTGcAACcCGtGGG,+,5,1,0.0025475453428394517	---	---
1	1235072	1235472	1235272	---	ACCCCCAacaGCTGGAcCaGCTGG,-,5,1,0.0	---	---
1	1240256	1240656	1240456	---	cCCCCgAGgCCTGGgACa-CCGG,-,5,1,0.008163265305220112	---	---
1	1241039	1241439	1241239	---	ctCCCCAGACCaGGAggGTGCGGG,+,5,1,0.011538461549988464	---	---
1	1245143	1245543	1245343	---	tCCtCagGACCTGGA-CaGCTGG,+,5,1,0.00558500323261736	---	---
1	1246959	1247359	1247159	---	ACCCaCAGtCCTGaAgtG-CAGG,+,5,1,0.001465201462805657	---	---
1	1250182	1250582	1250382	---	ACaCCCAGcCCTGcAACcGtGGGG,-,5,1,0.0006478182694034635	---	---
1	1250183	1250583	1250383	ACaCCCAGcCCTGcAACcGtGGG,-,5,0,NA	ACaCCCAGcCCTGcAACcGtGGG,-,5,0,0.030320699715568514	ACaCCCAGcCCTGcAACcGtGGG,-,5,0,0.030320699715568514	---
1	1250184	1250584	1250384	---	ACaCCCAGcCCTGcAACcG-TGG,-,4,1,0.0031584062203717203	---	---
1	12573547	12573947	12573747	---	AtCCCCATGcCCTGGAgtGcCTGG,-,5,1,0.0	---	---
1	12611910	12612310	12612110	---	AtCCC-AGcCCTGGAAacaCAGG,+,5,1,0.036075036041280165	---	---
1	12612644	12613044	12612844	---	ACCCCaAGgCCaGGgAaGG-AGG,-,5,1,0.00469444445231151	---	---
1	12633759	12634159	12633959	---	ACCtatAGATCCaGGAAgGGCAGG,-,5,1,0.002476780166538877	---	---
1	12662099	12662499	12662299	---	AgCCCCtG-CCTGGgAaGaCAGG,+,5,1,0.018260869573234063	---	---
1	12689122	12689522	12689322	---	gtCCCCAGgC-TGGAAgGGgTGG,-,5,1,0.00035489308363104036	---	---
1	1273198	1273598	1273398	---	AgCCCggGtCCTGGtA-GGCAGG,+,5,1,0.0	---	---
1	1281694	1282094	1281894	---	AtCCCCAGggCTGGgA-GGaGGG,-,5,1,0.0	---	---
1	12845555	12845955	12845755	---	ACCCCtgc-CCTGGAAaGcCAGG,-,5,1,0.023367139970649067	---	---
1	12847450	12847850	12847650	---	ACCCCaAGctCTGGcAgTGGCTGG,-,5,1,0.0	---	---
1	12880994	12881394	12881194	---	cCCCCtgGTAgCTGGAACGaCAGG,-,5,1,0.0	---	---
1	12935553	12935953	12935753	---	cCCCCtAGTAgCTGGAACaaCAGG,-,5,1,0.0	---	---
1	12962700	12963100	12962900	---	ACCtCCcGgaCTGGg-CGGCTGG,-,5,1,0.0020222222240090892	---	---
1	12984427	12984827	12984627	---	tCCCaaA-ACCTGGAACtGaTGG,+,5,1,0.053341971720549185	---	---
1	13048918	13049318	13049118	---	cCCCCtAGTAgCTGGAACaaCAGG,-,5,1,0.0	---	---
1	1309532	1309932	1309732	---	cCgCCCt-ACCTGGgcCGGCCGG,+,5,1,0.0	---	---
1	13148402	13148802	13148602	---	cCCCCtAGTAgCTGGAACaaCAGG,+,5,1,0.0	---	---
1	1315882	1316282	1316082	---	ACCCCaAGtTCCTcGcAgGGCAGG,-,5,1,0.0002363214584248289	---	---
1	13165202	13165602	13165402	---	ACCCagActCCTGGAgCTGGCGGG,-,5,1,0.0	---	---
1	13181098	13181498	13181298	---	ACCtCt-GcCCTGGAAaGcCGGG,+,5,1,0.038252873573601846	---	---
1	13196086	13196486	13196286	---	ACCCagActCCTGGAgCTGGCGGG,+,5,1,0.0	---	---
1	13212876	13213276	13213076	---	cCCCCtAGTAgCTGGAACaaCAGG,-,5,1,0.0	---	---
1	13382365	13382765	13382565	---	tCCCaaA-ACCTGGAACtGaTGG,-,5,1,0.053341971720549185	---	---
1	13404107	13404507	13404307	---	ACCtCCcGgaCTGGg-CGGCTGG,+,5,1,0.0020222222240090892	---	---
1	13431263	13431663	13431463	---	cCCCCtAGTAgCTGGAACaaCAGG,+,5,1,0.0	---	---
1	13434059	13434459	13434259	---	ACCtCCcGgCCgGGg-CGGCTGG,-,5,1,0.0011666666672488335	---	---
1	13450595	13450995	13450795	---	ACCCagActCCTGGAgCTGGCAGG,-,5,1,0.0	---	---
1	13456492	13456892	13456692	---	ACCCCaAGctCTGGcAgTGGCTGG,+,5,1,0.0	---	---
1	13458405	13458805	13458605	---	ACCCCtgc-CCTGGAAaGcCAGG,+,5,1,0.023367139970649067	---	---
1	13466936	13467336	13467136	---	ACCtCt-GcCCTGGAAaGcCAGG,+,5,1,0.038252873573601846	---	---
1	13499209	13499609	13499409	---	gCCCCCtGACCTtGAAgGGaATGG,+,5,1,0.010868252654751843	---	---
1	13521789	13522189	13521989	---	ACCCagActCCTGGAgCTGGCGGG,+,5,1,0.0	---	---
1	13531866	13532266	13532066	---	ctCCCCAGTAgCTGGAACtaCAGG,-,5,1,0.0	---	---
1	1354956	1355356	1355156	---	gCCCgCtGcCCaGGAACGG-GGG,+,5,1,0.0037499999971875005	---	---
1	1354957	1355357	1355157	---	ACCCCCgttCCTGGg-CaGCGGG,-,5,1,0.0018325791848567644	---	---
1	13624904	13625304	13625104	---	ACCtCCcGgaCTGGg-CGGCTGG,+,5,1,0.0020222222240090892	---	---
1	13652060	13652460	13652260	---	cCCCCtAGTAgCTGGAACaaCAGG,+,5,1,0.0	---	---
1	13654853	13655253	13655053	---	ACCtCCcGgCCgGGg-CGGCTGG,-,5,1,0.0011666666672488335	---	---
1	1367127	1367527	1367327	---	gCCCCCAGgCCTGtAA-GctGGG,+,5,1,0.0	---	---
1	13671450	13671850	13671650	---	ACCCagActCCTGGAgCTGGCAGG,-,5,1,0.0	---	---
1	13677328	13677728	13677528	---	ACCCCaAGctCTGGcAgTGGCTGG,+,5,1,0.0	---	---
1	13679241	13679641	13679441	---	ACCCCtgc-CCTGGAAaGcCAGG,+,5,1,0.023367139970649067	---	---
1	13687772	13688172	13687972	---	ACCtCt-GcCCTGGAAaGcCAGG,+,5,1,0.038252873573601846	---	---
1	1369224	1369624	1369424	---	cCCgtCAGcCCTGcAA-GGCTGG,+,5,1,0.0	---	---
1	13720041	13720441	13720241	---	gCCCCCtGACCTtGAAgGGaATGG,+,5,1,0.010868252654751843	---	---
1	13742628	13743028	13742828	---	ACCCagActCCTGGAgCTGGCGGG,+,5,1,0.0	---	---
1	1375140	1375540	1375340	---	ggCCCCAGcCCTGGAggG-CAGG,-,5,1,0.0002855099650100255	---	---
1	13752726	13753126	13752926	---	ctCCCCAGTAgCTGGAACtaCAGG,-,5,1,0.0	---	---
1	13809757	13810157	13809957	---	cCCaCCAtGAgCTGGAAaGGCTGG,+,5,1,0.0	---	---
1	1387377	1387777	1387577	---	AgCgGCCAGACCTGGgAgaGCTGG,-,5,1,0.0021325409794495827	---	---
1	1387737	1388137	1387937	---	AagCCCAaAC-TGGAcCtGCTGG,+,5,1,0.0	---	---
1	1396723	1397123	1396923	---	ACCCCCAGACCcTGGcAgtGaGGG,+,5,1,0.00025464731219770816	---	---
1	13970819	13971219	13971019	---	ACCCCCAccCCTGaAg-GGtGGG,+,5,1,0.0	---	---
1	13972571	13972971	13972771	---	cCCCCCAGTAgCTGGgACtaCAGG,-,5,1,0.0	---	---
1	14015238	14015638	14015438	---	ACCCCaAaACaTtGAAaG-CAGG,+,5,1,0.006190476197758663	---	---
1	14075763	14076163	14075963	---	tCCCCCAAGAgCcGGAAaGGtAGG,+,5,1,0.0	---	---
1	14101300	14101700	14101500	---	cCCCCCAGTAttTGGcACaGCTGG,+,5,1,0.0	---	---
1	14131402	14131802	14131602	---	cCCagCAGtCCTGtAA-GGCTGG,-,5,1,0.0	---	---
1	14176703	14177103	14176903	---	gCCtCCAGgCCTGtAAtGGGCAGG,-,5,1,0.0016620879129951704	---	---
1	14203643	14204043	14203843	---	ACCaCCAG-CCaGGcAgtGCAGG,-,5,1,0.001995280250185421	---	---
1	14211523	14211923	14211723	---	ACCaCCAGgCCaGGcACaG-TGG,-,5,1,0.00264998159965035	---	---
1	14226462	14226862	14226662	---	cCCCaCtGACCTGGAAtc-CAGG,-,5,1,0.003023431593040647	---	---
1	142640169	142640569	142640369	---	ACtgCCAGACCTGagA-GGaAGG,-,5,1,0.0	---	---
1	142670786	142671186	142670986	---	AaCCCCAaACCcaGAACtG-TGG,-,5,1,0.013249907986566065	---	---
1	142868542	142868942	142868742	---	ACtgCCAGACCTGagA-GGaAGG,+,5,1,0.0	---	---
1	142876874	142877274	142877074	---	tCCaaCAGACCTGaAACtG-AGG,+,5,1,0.007518796989191729	---	---
1	14304296	14304696	14304496	---	ctCCCCAGCACCTGGgACcaCAGG,-,5,1,0.029478458026230163	---	---
1	143138971	143139371	143139171	---	ACtgCCAGACCTGagA-GGaAGG,-,5,1,0.0	---	---
1	143149135	143149535	143149335	---	AtCCCgAGTACCTGGAAttaCAGG,-,5,1,0.0	---	---
1	143167241	143167641	143167441	---	AaCCCCAaACCcaGAACtG-TGG,-,5,1,0.013249907986566065	---	---
1	143420297	143420697	143420497	---	AaCCCCAaACCcaGAACtG-TGG,+,5,1,0.013249907986566065	---	---
1	143468755	143469155	143468955	---	ACCCCttGcCaTGGAAACaGCTGG,+,5,1,0.0	---	---
1	143667490	143667890	143667690	---	ACCCCtAtACCTtGAAga-CAGG,+,5,1,0.0004501800688855054	---	---
1	143973400	143973800	143973600	---	ACCCCtA-ACtTGaAAgGGaAGG,-,5,1,0.0019007602935924607	---	---
1	144013822	144014222	144014022	---	tCCCgCA-ACCTGGAgaaGCTGG,+,5,1,0.011242603535330168	---	---
1	144489090	144489490	144489290	---	tCCgCCAGgCCTGGAcCaG-CGG,+,5,1,0.0	---	---
1	144603197	144603597	144603397	---	ACggCCtGACCTG-AACtGtGGG,+,5,1,0.0013888888895841319	---	---
1	144844678	144845078	144844878	---	ttCCCCA-ACCTaGcAaGGCAGG,+,5,1,0.03221021407767594	---	---
1	144865820	144866220	144866020	---	ACCCCaAGgaCTG-AAgGcCTGG,+,5,1,0.0008982392393960963	---	---
1	145415377	145415777	145415577	---	AgCCCgcGcC-TGGAAgGGCGGG,-,5,1,0.0008656305265504625	---	---
1	145440528	145440928	145440728	---	AtCtC-AGAgCTGGttCGGCTGG,-,5,1,0.0	---	---
1	145445241	145445641	145445441	---	cCCCCtAGTAgCTGGAACtaCAGG,+,5,1,0.0	---	---
1	145473282	145473682	145473482	---	ACCCCCAGAaCaAGGcACGcaTGG,+,5,1,0.0030228392317906694	---	---
1	145480881	145481281	145481081	---	caCCgCAGcC-TGGAACtGCTGG,+,5,1,0.02411302980825894	---	---
1	145515569	145515969	145515769	---	AgCtCCAGATCCTGaAAaGGaGGG,-,5,1,0.015692934789318547	---	---
1	145548717	145549117	145548917	---	AggCCCcG-CCTGGAACtGaGGG,+,5,1,0.01404682275125028	---	---
1	145731264	145731664	145731464	---	caCCtCAGgCCTGGgA-GGCAGG,+,5,1,0.0	---	---
1	145759824	145760224	145760024	---	AtCCC-AGgtCTGGAAgGGgAGG,+,5,1,0.0008635099097462518	---	---
1	145928200	145928600	145928400	---	AtCCC-AGgtCTGGAAgGGgAGG,-,5,1,0.0008635099097462518	---	---
1	145967795	145968195	145967995	---	ACCaCaAGAC-TGtAACtcCAGG,-,5,1,0.010545905012103224	---	---
1	145989534	145989934	145989734	---	ACCCCaAGGAgCTGGgACtaCAGG,-,5,1,0.0	---	---
1	146076566	146076966	146076766	---	cCgCCCgG-CCTGGccCGGCAGG,-,5,1,0.0	---	---
1	14617575	14617975	14617775	---	gCCCCCAGAggTGGAATCtaCAGG,+,5,1,0.0	---	---
1	146322107	146322507	146322307	---	cCtCCCAGAtg-GGAcCGGCTGG,+,5,1,0.0	---	---
1	146383286	146383686	146383486	---	ACggCCtGACCTG-AACtGtGGG,+,5,1,0.0013888888895841319	---	---
1	146716887	146717287	146717087	---	cCtCCacGACCTGGAA-GcCAGG,-,5,1,0.0	---	---
1	146871785	146872185	146871985	---	ACCACCCtGgCtgGGAAaGGCAGG,+,5,1,0.012564102591923079	---	---
1	146895081	146895481	146895281	---	AtCCCCc-ACCTGGctCGGaGGG,+,5,1,0.0	---	---
1	14714278	14714678	14714478	---	AtCCCgc-ACCTGGAtCGGaGGG,-,5,1,0.0	---	---
1	147142780	147143180	147142980	---	cCttCCAGtCCTGGAA-GcCTGG,+,5,1,0.0	---	---
1	147260051	147260451	147260251	---	ACCCtCAGgCCTGGg-CaGtGGG,+,5,1,0.0008811188806634544	---	---
1	147328376	147328776	147328576	---	ttCCCCA-ACCTaGcAaGGCAGG,+,5,1,0.03221021407767594	---	---
1	147335162	147335562	147335362	---	ttCCCCA-ACCTaGcAaGGCAGG,+,5,1,0.03221021407767594	---	---
1	147469906	147470306	147470106	---	AtCCC-AGgtCTGGAAgGGgAGG,-,5,1,0.0008635099097462518	---	---
1	147509529	147509929	147509729	---	ACCaCaAGAC-TGtAACtcCAGG,-,5,1,0.010545905012103224	---	---
1	147531278	147531678	147531478	---	ACCCCaAGGAgCTGGgACtaCAGG,-,5,1,0.0	---	---
1	147618402	147618802	147618602	---	cCgCCCgG-CCTGGccCGGCAGG,-,5,1,0.0	---	---
1	1477398	1477798	1477598	---	cCCCCtAaCACCTGGAtCGcCAGG,+,5,1,0.0	---	---
1	14774231	14774631	14774431	---	AaCCtaAaACCTGGAACaG-AGG,+,5,1,0.009297520652516518	---	---
1	147767759	147768159	147767959	---	tCgCCCAt-CCTGGAACttCAGG,+,5,1,0.03846153849998932	---	---
1	147791682	147792082	147791882	---	AaCCC-AGcaaTGGAAtGGCTGG,+,5,1,0.05515151515007576	---	---
1	147855007	147855407	147855207	---	ACCCCtgtACCTtGAA-GaCAGG,+,5,1,0.0	---	---
1	148357116	148357516	148357316	---	ACggCCtGACCTG-AACtGtGGG,-,5,1,0.0013888888895841319	---	---
1	14849737	14850137	14849937	---	ACCag-AGACaTGGAAaGGgCGG,+,5,1,0.004551083561871131	---	---
1	148565569	148565969	148565769	---	ACggCCtGACCTG-AACtGtGGG,+,5,1,0.0013888888895841319	---	---
1	14860814	14861214	14861014	---	ctCCCCAGTAgCTGGAAtGaCAGG,-,5,1,0.0	---	---
1	1486506	1486906	1486706	---	ctCCCCAtgCCTGGcA-GGCTGG,-,5,1,0.0	---	---
1	1486564	1486964	1486764	---	AgCCCCtGAgCaGGcACG-CTGG,+,5,1,0.001639584250593828	---	---
1	148932597	148932997	148932797	---	ACCCCCA-AgCTaGccCGcCAGG,+,5,1,0.0	---	---
1	149076271	149076671	149076471	---	ACtTCCCAaACCTaGcAaGGCAGG,-,5,1,0.04672600134299112	---	---
1	149079391	149079791	149079591	---	ACCtCt-GACCTGGAAgccCAGG,-,5,1,0.004018158959232854	---	---
1	149162361	149162761	149162561	---	gCCCatAGACCTGGAggGGCGGGG,-,5,1,0.0024358416708762072	---	---
1	149162362	149162762	149162562	gCCCatAGACCTGGAggGGCGGG,-,5,0,NA	ggCCCaTAGACCTGGAggGGCGGG,-,5,1,0.0003934684203678087	gCCCatAGACCTGGAggGGCGGG,-,5,0,0.006002400907032045	---
1	149162363	149162763	149162563	---	gCCCatAGACCTGGAggGG-CGG,-,5,1,0.0001875750283447514	---	---
1	14925143	14925543	14925343	---	ACCCCCAGgCACcGGcAgcGCCGG,-,5,1,0.0013268465189162748	---	---
1	14925498	14925898	14925698	---	ACCCCCAGct-TGGAgCGcaAGG,+,5,1,0.003923054624892742	---	---
1	1495580	1495980	1495780	---	ctCCCCAGgCt-GGAACtGCAGG,+,5,1,0.003278772515221668	---	---
1	149656032	149656432	149656232	---	ACCCagAcAACCcGGAAgGGCGGG,-,5,1,0.003629623568300626	---	---
1	14979623	14980023	14979823	---	gCCaCCAtACCTGGcACcTGCAGG,-,5,1,0.0038415366138786346	---	---
1	149886871	149887271	149887071	---	ACCCCCAtctgTGGAAaGG-GGG,-,5,1,0.001225490196570816	---	---
1	149921915	149922315	149922115	---	ctCtCCAc-CCTGGAACGaCGGG,+,5,1,0.07588016369421877	---	---
1	149928289	149928689	149928489	---	ttCCCCA-ACCTaGcAaGGCAGG,-,5,1,0.03221021407767594	---	---
1	149982512	149982912	149982712	---	ACCaCCA-ACCcGctcCGGCCGG,-,5,1,0.0	---	---
1	15007462	15007862	15007662	---	ACCCCCAGtgtTGGAAgtG-GGG,-,5,1,8.798391105455003e-05	---	---
1	150252308	150252708	150252508	---	cCCCCCAaTAgCTGGgACtGCAGG,-,5,1,0.0	---	---
1	15039047	15039447	15039247	---	ACCgCtCAGACCTGGgcaGGCTGG,+,5,1,0.0	---	---
1	150414336	150414736	150414536	---	cCtCCCAGACCTGGAAaac-AGG,-,5,1,0.002667025861933823	---	---
1	150481617	150482017	150481817	---	ACaCCtAGACaTG-AcCaGCTGG,-,5,1,0.0	---	---
1	150533324	150533724	150533524	---	AgCCCCAGgCCctGcA-GGCTGG,+,5,1,0.0	---	---
1	150601018	150601418	150601218	---	tCCCCtAGACtTccAA-GGCAGG,-,5,1,0.0	---	---
1	150833521	150833921	150833721	---	ACCCCgAGTAgCTGGgACtaCAGG,-,5,1,0.0	---	---
1	150947285	150947685	150947485	---	ACCgCCg-ACCTGGggaGGCGGG,+,5,1,0.006209150321809073	---	---
1	151039554	151039954	151039754	---	AtCCC-AGAaCTGGAtCtGtCGG,+,5,1,0.0	---	---
1	151105015	151105415	151105215	---	ACgCCCAGcCggGGAgCGG-GGG,+,5,1,0.00021462912037474244	---	---
1	151148190	151148590	151148390	---	ACCaCCAGgaCTGGtA-GGtGGG,-,5,1,0.0	---	---
1	151226915	151227315	151227115	---	ACtCCCAGAaC-GcAACGtgGGG,+,5,1,0.0003081232477232429	---	---
1	151246337	151246737	151246537	---	gagCCCAGACCTGGAAtGG-TGG,+,4,1,0.0053030303048295455	---	---
1	151254513	151254913	151254713	---	cagCCCAGACCTGGAgCGCGgAGG,+,5,1,0.005319693058056268	---	---
1	15128927	15129327	15129127	---	ACCCCCtGAtCGTGGAAgcaCAGG,-,5,1,0.0016673335864304062	---	---
1	15130720	15131120	15130920	---	ACtCCCAtgCCaGGAACaG-AGG,+,5,1,0.004957932692583133	---	---
1	15144470	15144870	15144670	---	ACCCt-AGAgCTGaAAatGCTGG,+,5,1,0.025263047161505677	---	---
1	151464351	151464751	151464551	---	AgCCCCA-ACtTGaAtCtGCTGG,+,5,1,0.0	---	---
1	151491201	151491601	151491401	---	ACtCCCAGgCCTc-ActGGCAGG,+,5,1,0.0	---	---
1	151572924	151573324	151573124	---	ACCtCCcGgaCTGGg-CGGCTGG,-,5,1,0.0020222222240090892	---	---
1	151585274	151585674	151585474	---	cCCtCCAGACCaaGtA-GGCAGG,+,5,1,0.0	---	---
1	151592739	151593139	151592939	---	ACaCCCAGAaCTGGgAacAGCTGG,+,5,1,0.0	---	---
1	151592741	151593141	151592941	---	ACCCagA-ACtgGGAACaGCTGG,+,5,1,0.009177635549468207	---	---
1	15165172	15165572	15165372	---	ctCCCCAGAtGCTGGAAttGCAGG,+,5,1,0.03629629634027963	---	---
1	151679323	151679723	151679523	ACCCCCAaAgCTGGgAgGGaAGG,+,5,0,NA	ACCCCCAaAgCTGGgAgGGaAGG,+,5,0,0.007434640472957517	ACCCCCAaAgCTGGgAgGGaAGG,+,5,0,0.007434640472957517	---
1	151704765	151705165	151704965	---	AtCCaaACGACCTGGAAaGGtGGG,-,5,1,0.003962848296331436	---	---
1	151803303	151803703	151803503	---	cCCCtCAGAgCaGGAtCG-CAGG,-,5,1,0.0	---	---
1	151820552	151820952	151820752	---	ACCCCCAGgttTGctCACGGCGGG,-,5,1,0.0	---	---
1	151832253	151832653	151832453	---	AgCCaCAcAgCTGGtA-GGCAGG,+,5,1,0.0	---	---
1	151834753	151835153	151834953	---	ACCCtCAGAC-TGaAtCtGgAGG,+,5,1,0.0	---	---
1	151837057	151837457	151837257	---	ACCtCCA-ACCTGtgcaGGCAGG,+,5,1,0.0	---	---
1	151840432	151840832	151840632	---	ACtCgCAGtCCTGcAt-GGCTGG,+,5,1,0.0	---	---
1	151961971	151962371	151962171	---	AgCCCCAc-CCaaGAACGGaGGG,-,5,1,0.04377194195066683	---	---
1	151995458	151995858	151995658	---	tCCaCCtGACCATGGcACtGCAGG,-,5,1,0.00865800867086507	---	---
1	152489747	152490147	152489947	---	AatCtCAGACaTGGAA-GGaAGG,-,5,1,0.0	---	---
1	15252682	15253082	15252882	---	ACCCCtAGACCTaGgAaa-CAGG,-,5,1,0.011428571435984247	---	---
1	152529816	152530216	152530016	---	ACCCCaAGAtgTaGAAaGG-TGG,-,5,1,0.0029411764750882086	---	---
1	152530957	152531357	152531157	---	ACCCCt-GAaCTGGggCtGCAGG,+,5,1,0.028888888881540085	---	---
1	152573975	152574375	152574175	---	ACCCCa-GAaCTGtAAtGGgGGG,-,5,1,0.0025376906211751118	---	---
1	152573976	152574376	152574176	---	caCCCCAGAaCTGtAAtGG-GGG,-,5,1,0.0021010101048071187	---	---
1	152616826	152617226	152617026	---	gCCCCCAGAgCTGGAgCca-CGG,+,5,1,0.0007949226682419764	---	---
1	152671968	152672368	152672168	---	AgCCCCAGggCTGaGAACcGCTGG,+,5,1,0.0	---	---
1	152692362	152692762	152692562	---	ggCCCCAGAaCTGcAACa-CAGG,+,5,1,0.011357586524970317	---	---
1	152737319	152737719	152737519	---	tCCCCCAGgtCTGGg-CaGCAGG,+,5,1,0.004343891404852368	---	---
1	15281925	15282325	15282125	---	ACagCCtGAC-TGGAggGGCAGG,+,5,1,0.0003629336320113141	---	---
1	152859212	152859612	152859412	---	ACCCC-AGcaagGGAAaGGCGGG,-,5,1,0.037916666679895836	---	---
1	152881561	152881961	152881761	---	ACCtCCAGACt-GGAgCcaCAGG,-,5,1,0.0004954189224509614	---	---
1	152882917	152883317	152883117	---	AgCtgaAGTACCTGGAACaGCAGG,+,5,1,0.0	---	---
1	152883568	152883968	152883768	---	AgCCaaAGcACCTGGAACaGCAGG,+,5,1,0.024442376828803673	---	---
1	152919317	152919717	152919517	ACCCCCAGggCTGGtAtGGCGGG,-,4,0,NA	cCCCC-AGggCTGGtAtGGCGGG,-,5,1,0.009074074086172841	ACCCCCAGggCTGGtAtGGCGGG,-,4,0,0.024197530900493827	---
1	152919318	152919718	152919518	---	ACCCCCAGggCTGGtAtGG-CGG,-,4,1,0.0007561728406404321	---	---
1	152923257	152923657	152923457	---	catCCCAGAaCTGGATACaGCAGG,+,5,1,0.028392659951434043	---	---
1	152933008	152933408	152933208	---	ACCCaCAGGACCTGGgACcctTGG,-,5,1,0.0	---	---
1	15304424	15304824	15304624	---	AgCCCCAG-CtgGGAAtGGgAGG,-,5,1,0.0008135716297544618	---	---
1	153047332	153047732	153047532	---	ttCaCCAGgCCgGGAACGG-TGG,+,5,1,0.007974481660386763	---	---
1	153115924	153116324	153116124	---	tCCCCCATGgCCTGGAttGcCAGG,+,5,1,0.0	---	---
1	153182842	153183242	153183042	---	AtCCCCAGAa-TGcgACaGCGGG,+,5,1,0.02571428573592518	---	---
1	1532335	1532735	1532535	---	AgCCCCCAGAaCTGGcAgGaCAGG,+,5,1,0.0012953798038402415	---	---
1	1532336	1532736	1532536	gCCCCCAGAaCTGGcAgGaCAGG,+,5,0,NA	gCCCCCAGAaCTGGcAgGaCAGG,+,5,0,0.009931245165622615	gCCCCCAGAaCTGGcAgGaCAGG,+,5,0,0.009931245165622615	---
1	1532337	1532737	1532537	---	cCCCC-AGAaCTGGcAgGaCAGG,+,5,1,0.003724216936487778	---	---
1	153301992	153302392	153302192	---	AgCCCCAcAggTGAGAACtGCTGG,-,5,1,0.0	---	---
1	153412471	153412871	153412671	---	tgCCCCAGACCTGGAttAGGtTGG,-,5,1,0.0	---	---
1	153457738	153458138	153457938	---	ACCCCCtGggCTGGAAaGAGgTGG,-,5,1,0.0	---	---
1	153547642	153548042	153547842	---	ACCtCCcGgaCgGGA-CGGCTGG,-,5,1,0.0015555555569300686	---	---
1	153575561	153575961	153575761	---	ACCCCCAGTAgCTGGgAttaCAGG,-,5,1,0.0	---	---
1	153589117	153589517	153589317	---	gCCtCCAGgaCTGGTAAaGGCTGG,-,5,1,0.009603174604058802	---	---
1	15373006	15373406	15373206	---	ACCCCtAGtggTGAGAACtGCTGG,+,5,1,0.0	---	---
1	153870290	153870690	153870490	---	AaaCCCAGgCCaGGcACGG-TGG,+,5,1,0.0028650137784297525	---	---
1	15391744	15392144	15391944	---	ACCtCCAGggCTGGAAtGcCAAGG,-,5,1,0.027437641725236345	---	---
1	153949626	153950026	153949826	---	tgCCCt-GACCTGGAACctCTGG,-,5,1,0.08833678404955718	---	---
1	153955070	153955470	153955270	---	gCCCCCAGAa-TGcctCGGCTGG,-,5,1,0.0	---	---
1	153974572	153974972	153974772	---	AtCgCCAGAGCCTGGgAgGtCGGG,-,5,1,0.0	---	---
1	15404192	15404592	15404392	---	ACCCCatG-CCTGGcACaGtAGG,-,5,1,0.00637237762885716	---	---
1	154097771	154098171	154097971	---	cCCCCaAGTAgCTGGgACtGCAGG,-,5,1,0.0	---	---
1	154120632	154121032	154120832	---	ctCCCCAGTAgCTGGgACtGCAGG,-,5,1,0.0	---	---
1	154154476	154154876	154154676	---	cCaCaatGACCTGGAA-GGCAGG,-,5,1,0.0	---	---
1	154256866	154257266	154257066	---	ctCCCCAGTAgCTGGAACtaCAGG,-,5,1,0.0	---	---
1	154318125	154318525	154318325	---	ACCCCCAtAgCcaGgACTGGCAGG,-,5,1,0.0	---	---
1	154446270	154446670	154446470	---	ACtCCaA-ACCTGGgcCtGCTGG,+,5,1,0.0	---	---
1	15445504	15445904	15445704	---	tCCCCCAGAtCTtTGcAgGGCTGG,-,5,1,0.00041530867115080656	---	---
1	154619948	154620348	154620148	---	ctCCCaAGTACCTGGAACtaCTGG,+,5,1,0.0	---	---
1	154657466	154657866	154657666	---	cCCCCCAcACtTGtAACc-CCGG,-,5,1,0.0013085350618830028	---	---
1	15466366	15466766	15466566	---	ACCtgCAGAGCCTGGccCaGCTGG,-,5,1,0.0	---	---
1	154785256	154785656	154785456	---	cCCCtCAGACaTGGAAtt-CTGG,+,5,1,0.008080808084660733	---	---
1	154790889	154791289	154791089	---	AtCCtCAGgCagGGAA-GGCAGG,-,5,1,0.0	---	---
1	154798586	154798986	154798786	---	AatCaCAGAtCTGTGAAgGGCTGG,-,5,1,0.0030310246807636458	---	---
1	154802287	154802687	154802487	---	AgCCCCAtgCCTaGAACa-CTGG,+,5,1,0.011760814437549897	---	---
1	15481443	15481843	15481643	---	ACCCCCAGAC-TGGgAgaaaAGG,+,5,1,0.0015998707049698615	---	---
1	154818293	154818693	154818493	---	ACCCCACtGtttTGGAcCGGCAGG,-,5,1,0.0	---	---
1	154821959	154822359	154822159	---	AaCgagAGGACCTGGAAgGGCAGG,+,5,1,0.0	---	---
1	154830478	154830878	154830678	---	AgCCC-AGAgCaGGAggGGCTGG,+,5,1,0.0010711084792166701	---	---
1	154831433	154831833	154831633	---	tCtCCCAtACaTGGGAAtGGCCGG,-,5,1,0.0	---	---
1	154836265	154836665	154836465	---	ACCaCCAc-CCTGGggCGGgTGG,+,5,1,0.0010551962822251454	---	---
1	154837840	154838240	154838040	---	ACCtaCAGgCCTGtgA-GGCAGG,+,5,1,0.0	---	---
1	154863216	154863616	154863416	---	ACCCCCAaTAgCTGGgACtaCAGG,+,5,1,0.0	---	---
1	154873965	154874365	154874165	---	ACtCCCAGAaaTGGAAatGCTGGG,-,5,1,0.10129870131064937	---	---
1	154873966	154874366	154874166	ACtCCCAGAaaTGGAAatGCTGG,-,5,0,NA	AaCTCCCAGAaaTGGAAatGCTGG,-,5,1,0.08847222236368055	ACtCCCAGAaaTGGAAatGCTGG,-,5,0,0.13902777800006944	---
1	154913897	154914297	154914097	---	gCtCCCAG-CCTcGtcCGGCTGG,-,5,1,0.0	---	---
1	154931507	154931907	154931707	---	ACCaCCAGgGCCaGGAAaGcCAGG,+,5,1,0.0	---	---
1	154971902	154972302	154972102	---	ACCCgCcGcCCaGGAAACcGCTGG,-,5,1,0.0	---	---
1	154977128	154977528	154977328	---	ACCCCCAGcCCTGGcACaG-GGG,+,3,1,0.003371628370972777	---	---
1	154980510	154980910	154980710	---	gCCCCCtGgCCTGGtt-GGCAGG,+,5,1,0.0	---	---
1	154982536	154982936	154982736	---	tCCCCCAGtCCTGGttCtG-GGG,-,5,1,0.0	---	---
1	155013382	155013782	155013582	---	AaCCaCtGACCaGGAAgGGTCTGG,+,5,1,0.009914897137022228	---	---
1	155024172	155024572	155024372	---	ggCCCCAGgCCTGGAAtaG-AGG,-,5,1,0.004682274251681532	---	---
1	155044227	155044627	155044427	---	ACttCCAGACCTG-AACcaaTGG,-,5,1,0.005938883485156208	---	---
1	155052628	155053028	155052828	---	ACCCCCAGtC-TGacACtcCGGG,-,5,1,0.006206896560088038	---	---
1	155064012	155064412	155064212	---	tgCCCCAGgCCTGAGAACaGaGGG,-,5,1,0.0	---	---
1	155106907	155107307	155107107	---	ACTCCCCAGAgCTGtgcCaGCAGG,+,5,1,0.0	---	---
1	155148512	155148912	155148712	---	ctCCCCAGgCCTtGGAAgGGCTGG,-,5,1,0.0	---	---
1	155178738	155179138	155178938	---	gCCCCCtGACC-GcAACGatCGG,+,5,1,0.0012362637370042584	---	---
1	155186716	155187116	155186916	---	ACCCCCAGgaCaa-AACaGCAGG,+,5,1,0.018754578761281875	---	---
1	155207993	155208393	155208193	---	ACCCCCAGgaCaa-AACaGCAGG,+,5,1,0.018754578761281875	---	---
1	155248072	155248472	155248272	---	ACtCCCAGAgaaGGAACaG-AGG,+,5,1,0.003470552884064503	---	---
1	155261700	155262100	155261900	---	cCtCCCAGgCCgGGAgCGG-TGG,+,5,1,0.0011804601633399153	---	---
1	155267710	155268110	155267910	---	AtCaCttGAaCTGGAA-GGCAGG,-,5,1,0.0	---	---
1	155293672	155294072	155293872	---	cCCCCtAGACtTGGcAtGG-AGG,-,5,1,0.0009740259769569718	---	---
1	155295287	155295687	155295487	---	cttCCCACGACCTGGgACtGCAGG,+,5,1,0.02317290553512977	---	---
1	155295289	155295689	155295489	---	tCCCaCg-ACCTGGgACtGCAGG,+,5,1,0.05271441909213527	---	---
1	155403857	155404257	155404057	tCCCCCAttCCTaGAAgGGCAGG,-,5,0,NA	cCCCC-AttCCTaGAAgGGCAGG,-,5,1,0.00763574655097568	tCCCCCAttCCTaGAAgGGCAGG,-,5,0,0.02036199080599548	---
1	155573159	155573559	155573359	---	AgtCCCAGACCTGGcACaG-TGG,+,4,1,0.0028219063564355142	---	---
1	155581623	155582023	155581823	---	AaCCCaAGTACCaGGAAgaGCTGG,+,5,1,0.0	---	---
1	155657556	155657956	155657756	---	tCtCCCgGACCTGGAcCt-CTGG,-,5,1,0.0	---	---
1	155717203	155717603	155717403	---	AaCCCaAGTACCaGGAAgaGCTGG,+,5,1,0.0	---	---
1	15575602	15576002	15575802	---	AaCCCCAaAtCTG-AAtGaCTGG,-,5,1,0.014486602727363516	---	---
1	155876572	155876972	155876772	---	ACCaa-AtACCTGGgACtGCAGG,-,5,1,0.05701754383470395	---	---
1	155911886	155912286	155912086	---	gCCCCCAG-CCaGtAcCtGCTGG,-,5,1,0.0	---	---
1	156020800	156021200	156021000	---	ACtgCCAGAggTGGAg-GGCTGG,+,5,1,0.0	---	---
1	1560505	1560905	1560705	---	gtCCCC-GtgCTGGAAgGGCTGG,-,5,1,0.00537501710309324	---	---
1	156089728	156090128	156089928	---	AgCCCCAGtg-TGGAcaGGCAGG,+,5,1,0.0	---	---
1	156107374	156107774	156107574	---	gCCCCCAGgCCTGGctgGG-TGG,-,5,1,0.0	---	---
1	156108531	156108931	156108731	---	AgCCCCAGAC-TGGAggGcaGGG,+,5,1,0.0002984932847177595	---	---
1	156108704	156109104	156108904	---	ACCCCCAccCCTGcct-GGCAGG,-,5,1,0.0	---	---
1	1562298	1562698	1562498	---	ACCCagAGCACCcGGgAaGGCTGG,+,5,1,0.019359556795778006	---	---
1	156246002	156246402	156246202	---	ACatCtAGACCgGGcACGG-TGG,-,5,1,0.002743506498571429	---	---
1	156261272	156261672	156261472	---	gCCCCCAGgCCTaGgACcG-CGG,+,5,1,0.00595238095248016	---	---
1	156350610	156351010	156350810	---	cCCCCaAGTAgCTGGAACtaCAGG,+,5,1,0.0	---	---
1	156375248	156375648	156375448	---	ttCCCCAGcCCaGGAA-GGaAGG,-,5,1,0.0	---	---
1	156398627	156399027	156398827	---	tCCCCCAGcCCatGcA-GGCTGG,-,5,1,0.0	---	---
1	156432553	156432953	156432753	---	AtCCCgctACCTGGgA-GGCTGG,-,5,1,0.0	---	---
1	156434470	156434870	156434670	---	AagCCCAG-CCTaGAAaGGtGGG,+,5,1,0.013013448093698376	---	---
1	1564553	1564953	1564753	---	tCCCCCtG-CagGGAgCGGCAGG,+,5,1,0.008737056199036034	---	---
1	156461449	156461849	156461649	---	ACCCCCAc-CCaGGAtCcGtAGG,+,5,1,0.0	---	---
1	156470006	156470406	156470206	ACCCCaAccCCTGGAcCGGgTGG,+,5,0,NA	ACCCCaAccCCTGGAcCGGgTGG,+,5,0,0.0	ACCCCaAccCCTGGAcCGGgTGG,+,5,0,0.0	---
1	156496164	156496564	156496364	---	ACCCtCAtACt-GGAgCtGCAGG,+,5,1,0.0004827519617172867	---	---
1	156541293	156541693	156541493	---	AgttCCAGACCTGAGAAgGaCAGG,-,5,1,0.0	---	---
1	156595094	156595494	156595294	---	AgCCCCcGgCtgGGAA-GGCAGG,-,5,1,0.0	---	---
1	156608065	156608465	156608265	---	tCtCCCAGACtTGGAgtGG-GGG,-,5,1,0.0005932569034208581	---	---
1	156674816	156675216	156675016	---	gCCCCggGACCcGGA-CGcCTGG,+,5,1,0.002305967758861463	---	---
1	156714117	156714517	156714317	---	ACCCaCtGgCCgGGcA-GGCAGG,+,5,1,0.0	---	---
1	156720043	156720443	156720243	---	AaCCCCAGCACCTGGccaGGtGGG,-,5,1,0.0	---	---
1	156798835	156799235	156799035	ctCCCtAGACCTtGAAtGGCTGG,-,5,0,NA	tCtCCCtAGACCTtGAAtGGCTGG,-,5,1,0.0	ctCCCtAGACCTtGAAtGGCTGG,-,5,0,0.10129870139079782	---
1	156798939	156799339	156799139	---	ACCCCa-GAaCTGaAAaGGgGGG,-,5,1,0.007137254863133433	---	---
1	156798940	156799340	156799140	---	caCCCCAGAaCTGaAAaGG-GGG,-,5,1,0.005909090912383658	---	---
1	156805849	156806249	156806049	---	ACCCaCAGACaTcaAAgGGACAGG,+,5,1,0.016883140702686355	---	---
1	156816281	156816681	156816481	---	gaaCCCAGAgCTGGAACcTGCTGG,-,5,1,0.016297428079198605	---	---
1	156821989	156822389	156822189	---	ACCCCC-GACtaGGcACtGtGGG,-,5,1,0.005783754721287919	---	---
1	156845620	156846020	156845820	---	AgCCCCAGtCtTGGgAgGGCTGGG,-,5,1,0.01586464690755853	---	---
1	156845621	156846021	156845821	AgCCCCAGtCtTGGgAgGGCTGG,-,5,0,NA	gCCCC-AGtCtTGGgAgGGCTGG,-,5,1,0.003088235275588236	AgCCCCAGtCtTGGgAgGGCTGG,-,5,0,0.004910485904654732	---
1	157065234	157065634	157065434	---	AttCCCAGAgCTGGgACGGgGTGG,+,5,1,0.0014921946748132134	---	---
1	157075335	157075735	157075535	---	gCCCCTCAGACCTGtcACGatGGG,+,5,1,0.0020779220817610383	---	---
1	157075336	157075736	157075536	---	cCCCtCAGACCTGtcACGa-TGG,+,5,1,0.0008854781591899984	---	---
1	157082403	157082803	157082603	---	AgCaCCccACCTGGAA-GGtAGG,-,5,1,0.0	---	---
1	15720364	15720764	15720564	---	ACCCttAGAa-TGaAAaGGCAGG,-,5,1,0.030333333363374702	---	---
1	157272538	157272938	157272738	---	ACCtCACAGACCcaGAACctCGGG,+,5,1,0.0	---	---
1	157281126	157281526	157281326	---	ctCtCCAGACCTGGATACtcCAGG,+,5,1,0.010813672115062446	---	---
1	157281264	157281664	157281464	ACCCCCAaggCTGGAgCtGCAGG,+,5,0,NA	ACCCCCAaggCTGGAgCtGCAGG,+,5,0,0.033238366561253556	ACCCCCAaggCTGGAgCtGCAGG,+,5,0,0.033238366561253556	---
1	157281265	157281665	157281465	---	cCCCCaAGgC-TGGAgCtGCAGG,+,5,1,0.011512297223085914	---	---
1	157286451	157286851	157286651	---	ttCCCCA-ACCTaGcAaGGCAGG,+,5,1,0.03221021407767594	---	---
1	157336153	157336553	157336353	---	AtCCC-AGcCCTGGcAgGGaGGG,+,5,1,0.0018230432544056885	---	---
1	157368435	157368835	157368635	---	AgCCCtAtAgCTGGAA-GcCAGG,-,5,1,0.0	---	---
1	157369472	157369872	157369672	ACCCCCAaggCTGGAgCtGCAGG,-,5,0,NA	cCCCCaAGgC-TGGAgCtGCAGG,-,5,1,0.011512297223085914	ACCCCCAaggCTGGAgCtGCAGG,-,5,0,0.033238366561253556	---
1	157369609	157370009	157369809	---	ctCtCCAGACCTGGATACtcCAGG,-,5,1,0.010813672115062446	---	---
1	15746014	15746414	15746214	---	tCtCCCtGAgCTGGAACtG-AGG,-,5,1,0.00243688512922951	---	---
1	15750141	15750541	15750341	---	tCCCCCAGgCCTtGAACtGgCTGG,-,5,1,0.004666289595306466	---	---
1	157632093	157632493	157632293	---	tCCaaCAGACCTGcAACaG-AGG,+,5,1,0.004461703708119887	---	---
1	157727425	157727825	157727625	---	ctCCCCAGTAgCTGGgACtGCAGG,-,5,1,0.0	---	---
1	15774175	15774575	15774375	---	ACCACCCAGACCcGGgAatcCAGG,+,5,1,0.05152813072328615	---	---
1	15774185	15774585	15774385	---	ACCCCCAt-CCTGGAttccCGGG,-,5,1,0.0	---	---
1	157774733	157775133	157774933	---	AgCCCCAGgCCgGGAgtGG-TGG,-,5,1,0.0006503158675376254	---	---
1	157811634	157812034	157811834	---	ACCtCCc-ACaaGGAAaGGCAGG,+,5,1,0.029555555576637114	---	---
1	157873011	157873411	157873211	---	ttCCCCA-ACCTaGcAaGGCAGG,+,5,1,0.03221021407767594	---	---
1	157884819	157885219	157885019	---	AtaCCCAGAat-GGAACtGCTGG,-,5,1,0.0043097643191088745	---	---
1	15789833	15790233	15790033	---	AgCCCCCAGgCCTGGgAgGGaAGG,+,5,1,0.0016624040807893495	---	---
1	15789834	15790234	15790034	gCCCCCAGgCCTGGgAgGGaAGG,+,5,0,NA	gCCCCCAGgCCTGGgAgGGaAGGG,+,5,1,0.013538461569054945	gCCCCCAGgCCTGGgAgGGaAGG,+,5,0,0.012745097956372551	---
1	15789835	15790235	15790035	---	cCCCC-AGgCCTGGgAgGGaAGG,+,5,1,0.004779411732843138	---	---
1	158028187	158028587	158028387	---	tCCCCgAGACCTGcAGAaaGCAGG,-,5,1,0.0	---	---
1	158085662	158086062	158085862	---	ACCtaCAtACCTGGgGACtGCCGG,-,5,1,0.0	---	---
1	15809711	15810111	15809911	---	AgCCCCCAGgCCTGGgAgGGaAGG,+,5,1,0.0016624040807893495	---	---
1	15809712	15810112	15809912	gCCCCCAGgCCTGGgAgGGaAGG,+,5,0,NA	gCCCCCAGgCCTGGgAgGGaAGGG,+,5,1,0.013538461569054945	gCCCCCAGgCCTGGgAgGGaAGG,+,5,0,0.012745097956372551	---
1	15809713	15810113	15809913	---	cCCCC-AGgCCTGGgAgGGaAGG,+,5,1,0.004779411732843138	---	---
1	15812252	15812652	15812452	---	ACCaGCCAGAgCTGGAgCaGgTGG,-,5,1,0.0004657971746985314	---	---
1	158158509	158158909	158158709	---	ACaCCCAtACCTGtAAttG-TGG,+,5,1,0.0014043209916550928	---	---
1	158183396	158183796	158183596	---	AgCCaCAGcCCTGGcAtGG-GGG,-,5,1,0.0009034443820117771	---	---
1	158198193	158198593	158198393	---	AtCtCCAGACCTGccCAgGGCTGG,+,5,1,0.0	---	---
1	158225958	158226358	158226158	---	cCaCCCAGAagTGGGAAaGGCTGG,+,5,1,0.0	---	---
1	158248189	158248589	158248389	---	ttCCCCAa-CCTaGAAaGGCAGG,-,5,1,0.1084454008106423	---	---
1	15826881	15827281	15827081	---	gCCCCCAG-CCTccAAaGGgGGG,+,5,1,0.0013717551739253842	---	---
1	158271418	158271818	158271618	---	AtCCCCAa-CCTaGcAaGGCAGG,-,5,1,0.029576018432478465	---	---
1	158307256	158307656	158307456	---	ttCCCCA-ACCTaGcAaGGCAGG,+,5,1,0.03221021407767594	---	---
1	158401881	158402281	158402081	---	tCCagCAGACCTGcAACaG-AGG,-,5,1,0.004684788897039474	---	---
1	158568332	158568732	158568532	---	AaCCtCAGAaCTtGAA-GaCAGG,+,5,1,0.0	---	---
1	158768492	158768892	158768692	---	ACaCaCAaACCgGGcA-GGCTGG,+,5,1,0.0	---	---
1	158786153	158786553	158786353	---	ctCCCaAGTAgCTGGAACtGCAGG,-,5,1,0.0	---	---
1	159052136	159052536	159052336	---	ACCCtaAGtCCTGGAcaG-CAGG,+,5,1,0.0	---	---
1	159054072	159054472	159054272	---	AaaCCCAGgCCaGGcACGG-TGG,+,5,1,0.0028650137784297525	---	---
1	159331299	159331699	159331499	---	AaCaCtAGAC-TaGAACGtCTGG,+,5,1,0.05922498555955342	---	---
1	15941498	15941898	15941698	---	ctCCCCAGCAgCTGGAACtaCAGG,-,5,1,0.024691358034153437	---	---
1	159544339	159544739	159544539	---	AtCCC-AcACCTGGctCGGaGGG,-,5,1,0.0	---	---
1	159616049	159616449	159616249	---	gCCaCCAGAtagGGAA-GGCTGG,+,5,1,0.0	---	---
1	159701619	159702019	159701819	---	ttCCCCA-ACCTaGtAaGGCAGG,+,5,1,0.023620823633341538	---	---
1	159717215	159717615	159717415	---	AaCCCCAGAtgTGGcACtG-GGG,-,5,1,0.000972289743862421	---	---
1	159761386	159761786	159761586	---	ACCCCCtGACCTGGgACaatAGGG,-,5,1,0.05964497044478108	---	---
1	159761387	159761787	159761587	ACCCCCtGACCTGGgACaatAGG,-,5,0,NA	ACCCCCtGACCTGGgACaatAGG,-,5,0,0.04218749996437501	ACCCCCtGACCTGGgACaatAGG,-,5,0,0.04218749996437501	---
1	159816737	159817137	159816937	---	ACCCaCAcACCTGccA-GGaAGG,+,5,1,0.0	---	---
1	159825736	159826136	159825936	---	AaCCCCtGACCTGGcACctCCTGG,-,5,1,0.01271096674302945	---	---
1	160085091	160085491	160085291	---	tCCCCCcaACCTGGgACc-CAGG,+,5,1,0.00859788359444939	---	---
1	160105357	160105757	160105557	---	ACCCCCAGcCCctGAA-GcaTGG,-,5,1,0.0	---	---
1	160172599	160172999	160172799	---	AtCtCCCAGACCTGGgcCtGCTGG,+,5,1,0.0	---	---
1	160172600	160173000	160172800	tCtCCCAGACCTGGgcCtGCTGG,+,5,0,NA	tCtCCCAGACCTGGgcCtGCTGG,+,5,0,0.0	tCtCCCAGACCTGGgcCtGCTGG,+,5,0,0.0	---
1	160172601	160173001	160172801	---	ctCCC-AGACCTGGgcCtGCTGG,+,5,1,0.0	---	---
1	160174042	160174442	160174242	---	tCCCCCAa-CCTGGgcCtGCTGG,+,5,1,0.0	---	---
1	160216419	160216819	160216619	---	ACCCCaAGTAgCTGGgACtaCAGG,-,5,1,0.0	---	---
1	160231499	160231899	160231699	---	AggCCCAGCACCTtGtACGGaAGG,-,5,1,0.002540642721702533	---	---
1	160264953	160265353	160265153	---	ACCCaCAtACC-GGAAttaCAGG,+,5,1,0.0024420024421569868	---	---
1	160340414	160340814	160340614	---	ACCCCCAGgCCcGGcACcaTCAGG,-,5,1,0.002437898235648745	---	---
1	160359025	160359425	160359225	---	ttCCCCA-ACCTaGcAaGGCAGG,-,5,1,0.03221021407767594	---	---
1	160364767	160365167	160364967	---	AgCCCCAGAaCTaaAACc-CGGG,-,5,1,0.012619540570190053	---	---
1	160370714	160371114	160370914	---	AgCCC-AGgCCTGGAgaGcCGGG,+,5,1,0.008162585370595794	---	---
1	160377936	160378336	160378136	---	ACCCCCAGcCtTaGA-CtGaGGG,+,5,1,0.0008323037914377094	---	---
1	16051788	16052188	16051988	---	AggCCCAGgCCCTGGAcCcGCCGG,+,5,1,0.0	---	---
1	16053953	16054353	16054153	---	cCCTCCCtGACCaGGgACaGCTGG,-,5,1,0.06890624996937501	---	---
1	16055947	16056347	16056147	---	ACCCagtGACCaGGg-CGGCAGG,-,5,1,0.000999999999249	---	---
1	16057025	16057425	16057225	---	AgCCCCAGgCCTaGAgCtGCCAGG,-,5,1,0.05376214827860913	---	---
1	16065713	16066113	16065913	---	ACCCCCAcgtCctGACACGGCCGG,+,5,1,0.0	---	---
1	16065715	16066115	16065915	---	cCCCaC-GtCCTGacACGGCCGG,+,5,1,0.025894105896249863	---	---
1	160704827	160705227	160705027	---	AtCCaCAGCACaTGGAAaGGgAGG,-,5,1,0.002311661491738287	---	---
1	16074174	16074574	16074374	---	caCCCCtGcCCaGGAA-GGCAGG,-,5,1,0.0	---	---
1	1607898	1608298	1608098	AaCCCCAGcaCTGGAAgaGCTGG,-,5,0,NA	ACCCCagcAC-TGGAAgaGCTGG,-,5,1,0.002779865841198824	AaCCCCAGcaCTGGAAgaGCTGG,-,5,0,0.014667685135868054	---
1	160849198	160849598	160849398	---	AaCCCCAGAgaTG-AAgaGCTGG,+,5,1,0.0005484711325747127	---	---
1	160863602	160864002	160863802	---	ttCCCCA-ACCTaGcAaGGCAGG,+,5,1,0.03221021407767594	---	---
1	160905397	160905797	160905597	---	ACCaa-AGAgCTGGcACaGCAGG,+,5,1,0.015458225983054224	---	---
1	160909997	160910397	160910197	---	ttCCCCA-ACCTaGcAaGGCAGG,-,5,1,0.03221021407767594	---	---
1	160916502	160916902	160916702	ACCCaCAGAtgTGGAggGGCTGG,-,5,0,NA	ACCCaCAGAtgTGGAggGGCTGG,-,5,0,0.0015209703655462187	ACCCaCAGAtgTGGAggGGCTGG,-,5,0,0.0015209703655462187	---
1	161053409	161053809	161053609	---	AgCCCaAa-CCTGGAAtGGaGGG,-,5,1,0.04173913048906629	---	---
1	161053410	161053810	161053610	---	cagCCCAaACCTGGAAtGG-AGG,-,5,1,0.004545454546239178	---	---
1	161179604	161180004	161179804	---	AaCtCCAaACCTGtAtCG-CTGG,+,5,1,0.0	---	---
1	161251327	161251727	161251527	---	cCtCCCAGACggGGtCACGGCCGG,+,5,1,0.0	---	---
1	161294719	161295119	161294919	---	caCCaCA-ACCTtGAACtGCTGG,-,5,1,0.02148599697916984	---	---
1	161333167	161333567	161333367	---	ACCCCaAG-CCTatAACctCAGG,-,5,1,0.020094191557484254	---	---
1	161357530	161357930	161357730	---	ACCCCCAacTCCTGatAgGGCTGG,+,5,1,0.0005402160831927371	---	---
1	161368884	161369284	161369084	---	gggCCtAGtCCTG-AACGGCCGG,-,5,1,0.012304052062828726	---	---
1	161409849	161410249	161410049	---	AgCCCCgGgCC-GGcgCGGCGGG,-,5,1,0.0005282932688575466	---	---
1	161417263	161417663	161417463	---	AgCCCCgGgCC-GGcgCGGCGGG,-,5,1,0.0005282932688575466	---	---
1	161424644	161425044	161424844	---	AgCCCCgGgCC-GGcgCGGCGGG,-,5,1,0.0005282932688575466	---	---
1	161432054	161432454	161432254	---	AgCCCCgGgCC-GGcgCGGCGGG,-,5,1,0.0005282932688575466	---	---
1	161439435	161439835	161439635	---	AgCCCCgGgCC-GGcgCGGCGGG,-,5,1,0.0005282932688575466	---	---
1	161558082	161558482	161558282	---	ACCtCCAGACagGGcACTGGgAGG,-,5,1,0.0	---	---
1	161558520	161558920	161558720	---	AgggCCAGtCCTGGAgCGG-TGG,-,5,1,0.0006270903000783863	---	---
1	161639912	161640312	161640112	---	ACCtCCAGACagGGcACTGGgAGG,-,5,1,0.0	---	---
1	161640350	161640750	161640550	---	AgggCCAGtCCTGGAgCGG-TGG,-,5,1,0.0006270903000783863	---	---
1	161691115	161691515	161691315	---	ACtCtCAGAg-TGGAACttCAGG,+,5,1,0.012796771139262463	---	---
1	161948229	161948629	161948429	---	ACtagCAGACCaGcAACGG-CGG,-,5,1,0.003721804514302162	---	---
1	161979365	161979765	161979565	---	ACCtCCA-ACCTGGgggtGCTGG,+,5,1,0.0011826952907613448	---	---
1	162028430	162028830	162028630	---	tCaCCaAGgCCTGGAA-GGaAGG,-,5,1,0.0	---	---
1	162167486	162167886	162167686	---	tCCCaCAGAGCCctGAACaGCAGG,-,5,1,0.0	---	---
1	162226949	162227349	162227149	---	AggCCCAGACCaGGcACGG-TGG,+,4,1,0.0023715415046442687	---	---
1	162283806	162284206	162284006	---	gCCCatAGACCTGcA-CaGCAGG,+,5,1,0.002422067728834675	---	---
1	162289363	162289763	162289563	---	ACCCCaAGtCCaGagA-GGCAGG,-,5,1,0.0	---	---
1	1623430	1623830	1623630	---	ACCCCCAcgCCctGAA-GcCTGG,-,5,1,0.0	---	---
1	162346705	162347105	162346905	---	ACCCCCAGcCCTccAgCc-CTGG,+,5,1,0.000599540264581211	---	---
1	162354606	162355006	162354806	---	ACCCCCttACa-GGAtCtGCTGG,-,5,1,0.0	---	---
1	162366470	162366870	162366670	---	AgCCaCAGgaCTGGAACt-CAGG,+,5,1,0.00972172015009049	---	---
1	162419344	162419744	162419544	---	ttCCCCA-ACCTaGcAaGGCAGG,+,5,1,0.03221021407767594	---	---
1	162582883	162583283	162583083	---	AaCCCaAGACa-GGAACcGtAGG,-,5,1,0.002226345082787841	---	---
1	162628291	162628691	162628491	---	ctCCCCAGtaGCTGGAACGaCAGG,-,5,1,0.03498542275559767	---	---
1	162673415	162673815	162673615	---	ACagaCAcACTCTGGAAaGGCTGG,-,5,1,0.03929824562000001	---	---
1	162717187	162717587	162717387	---	ttCCCCA-ACCTaGcAaGGCAGG,+,5,1,0.03221021407767594	---	---
1	162774970	162775370	162775170	---	AagCC-AtACCTGGAAaGGaAGG,-,5,1,0.023200757583629265	---	---
1	163017187	163017587	163017387	---	AaCCtCAGACaTGaAACGt-AGG,-,5,1,0.005423553716587036	---	---
1	16317922	16318322	16318122	---	AgCCCCcagCCTGGAAgGGCCAGG,+,5,1,0.024788510753247155	---	---
1	16320455	16320855	16320655	---	ACCCC-AGcCCTGGgAaGtgAGG,+,5,1,0.0029738561897140526	---	---
1	163380053	163380453	163380253	---	ACCCCCAGAC-TGaAAtaatTGG,-,5,1,0.00878698224738899	---	---
1	16338152	16338552	16338352	---	cCCCCaAGTAgCTGGAACtaCAGG,+,5,1,0.0	---	---
1	16343654	16344054	16343854	---	ACCCCCAccCCaGaAAaGG-TGG,-,5,1,0.00307692307489011	---	---
1	16343731	16344131	16343931	---	ACCCC-AGgCCTGGAgCctgGGG,+,5,1,0.0010474275096363334	---	---
1	16349696	16350096	16349896	---	ACCTCCCAGtaCaGGcACGGgTGG,+,5,1,0.002919786079860963	---	---
1	163515612	163516012	163515812	---	cCtCCCAGACCgGGtgGCGGCCGG,+,5,1,0.0	---	---
1	163554989	163555389	163555189	---	AagTCCCAGACCTGGAggGcCAGG,+,5,1,0.001543345960754493	---	---
1	163554990	163555390	163555190	AgtCCCAGACCTGGAggGcCAGG,+,5,0,NA	AgtCCCAGACCTGGAggGcCAGGG,+,5,1,0.023715415024844727	AgtCCCAGACCTGGAggGcCAGG,+,5,0,0.002425257938328489	---
1	163554991	163555391	163555191	---	gtCCC-AGACCTGGAggGcCAGG,+,5,1,0.0020168725618958253	---	---
1	163615215	163615615	163615415	---	AtCCC-AcACCTGGctCGGaGGG,-,5,1,0.0	---	---
1	163662465	163662865	163662665	---	ACCCttAagCCTGGAACtG-CGG,-,5,1,0.008207070714375903	---	---
1	163931710	163932110	163931910	---	ACCCaCtG-CCTtGAAaGGaAGG,+,5,1,0.004846153845979423	---	---
1	16403363	16403763	16403563	---	ACCCCCAGggCTGccAgGGCAGGG,-,5,1,0.003780880773873144	---	---
1	16403364	16403764	16403564	ACCCCCAGggCTGccAgGGCAGG,-,5,0,NA	ACCCCCAGggCTGccAgGGCAGG,-,5,0,0.0017825311867838043	ACCCCCAGggCTGccAgGGCAGG,-,5,0,0.0017825311867838043	---
1	16405828	16406228	16406028	---	tCCtCCAGACt-GGAgCaGCGGG,-,5,1,0.0010083680532856415	---	---
1	164094528	164094928	164094728	---	ttCCCCA-ACCTaGcAaGGCAGG,-,5,1,0.03221021407767594	---	---
1	164136568	164136968	164136768	---	ttCCCCA-ACCTaGcAaGGCAGG,+,5,1,0.03221021407767594	---	---
1	16418824	16419224	16419024	---	tCCtCCAcACCTGagA-GGCAGG,+,5,1,0.0	---	---
1	16441959	16442359	16442159	---	ACCCCaAtcCCTGaAA-GaCAGG,-,5,1,0.0	---	---
1	16443277	16443677	16443477	---	AtCCCCAGACCTGacACcCGgTGG,-,5,1,0.0005475493326894559	---	---
1	164579094	164579494	164579294	---	ACgCgCAGgCaTGGAA-GGtGGG,-,5,1,0.0	---	---
1	164841268	164841668	164841468	---	ACTCCCCAccaCTGGAAtGGtCGG,-,5,1,0.029538461530319138	---	---
1	16488751	16489151	16488951	---	ACCCCCAGAgCTGGAttaG-AGG,+,4,1,0.0	---	---
1	164989999	164990399	164990199	---	tCCCCCA-AtCTaGcAaGGCAGG,-,5,1,0.03334704518069442	---	---
1	16501989	16502389	16502189	---	tCtCTCCAGAgCaGGAACGGaGGG,+,5,1,0.021212121216060607	---	---
1	16501990	16502390	16502190	---	ctCtCCAGAgCaGGAACGG-AGG,+,5,1,0.006060606060721502	---	---
1	16501991	16502391	16502191	---	tCtCC-AGAgCaGGAACGGaGGG,+,5,1,0.046788194457812494	---	---
1	16508417	16508817	16508617	---	ACCCCt-GcCCTGaAAgGGaGGG,-,5,1,0.005042016769971443	---	---
1	165114952	165115352	165115152	---	ACCCaatcAC-TGGAAtGGCAGG,-,5,1,0.011282051279819558	---	---
1	16516363	16516763	16516563	---	ACtgCCAtgCCTGGAACc-CAGG,-,5,1,0.00433043587849046	---	---
1	165194227	165194627	165194427	---	gCCCtCAGcCCTGGcA-GaCTGG,+,5,1,0.0	---	---
1	165296506	165296906	165296706	---	ACCaCCAGAag-GcAAgGGCAGG,+,5,1,0.00014153029550763242	---	---
1	165345773	165346173	165345973	---	AatCCCtG-CCTGGAgaGGCTGG,-,5,1,0.005436390525689133	---	---
1	165365271	165365671	165365471	---	ACCCaCAG-CCTcctACtGCGGG,+,5,1,0.0038073205057115754	---	---
1	16538822	16539222	16539022	---	tCCCggAGcCCTGGAcCGTGCTGG,-,5,1,0.00539460540538921	---	---
1	165399980	165400380	165400180	---	AaaCC-AGACCaGGAACacCAGG,-,5,1,0.06846394980295717	---	---
1	165408509	165408909	165408709	---	AaCCCCAGttC-GGAcCaGCTGG,-,5,1,0.0	---	---
1	16556370	16556770	16556570	---	AtgCCCAGAgaTG-AcCGGCTGG,+,5,1,0.0	---	---
1	16559039	16559439	16559239	---	AggCCCAGAgCaAGGAgCGGCTGG,+,5,1,0.004362367303312473	---	---
1	165600641	165601041	165600841	---	gCCCCCAGAC-TGcAgaGcCCGG,-,5,1,0.0029177718831776755	---	---
1	165870183	165870583	165870383	---	ttCCCCAccCCTGcAACG-CTGG,-,5,1,0.008698784204861369	---	---
1	16600520	16600920	16600720	---	AgCCCaAGAgCTGGAgCtG-CGG,+,5,1,0.0010064412236033139	---	---
1	166070143	166070543	166070343	---	tCCaaCAGACCTGcAACtG-AGG,+,5,1,0.004296455426691729	---	---
1	166259491	166259891	166259691	---	ACCtCCAGACCTGtAACaGtGTGG,+,4,1,0.004038461541053654	---	---
1	166309220	166309620	166309420	---	ACCCaCAGAgCTG-AcCaaCTGG,+,5,1,0.0	---	---
1	16650985	16651385	16651185	---	ACCCCCtGTAgCTGGgACtaCAGG,-,5,1,0.0	---	---
1	166575065	166575465	166575265	---	ACCtCt-GcCCTGGAAaGcCAGG,-,5,1,0.038252873573601846	---	---
1	166752714	166753114	166752914	---	ctCCCCA-ACCTaGcAaGGCAGG,-,5,1,0.02760875491912078	---	---
1	166804442	166804842	166804642	---	gCCCtCAGACACTGGAgCtcCTGG,+,5,1,0.011494252859151195	---	---
1	167013360	167013760	167013560	---	gCtCtCAGAC-TGGAAgtGCAGG,+,5,1,0.0029034690594119533	---	---
1	167023817	167024217	167024017	---	AaCCaCAGgaCTGGgA-GGCAGG,+,5,1,0.0	---	---
1	167064025	167064425	167064225	---	AgCCCCAG-CtgGGAggGGCTGG,+,5,1,0.00033526303346358155	---	---
1	1670756	1671156	1670956	AaCCCCAGcaCTGGAAgaGCTGG,-,5,0,NA	ACCCCagcAC-TGGAAgaGCTGG,-,5,1,0.002779865841198824	AaCCCCAGcaCTGGAAgaGCTGG,-,5,0,0.014667685135868054	---
1	167125305	167125705	167125505	---	cCCaCCAGACACTGaAtCtGCTGG,-,5,1,0.0	---	---
1	167203693	167204093	167203893	---	tCCatCAcAGCCTGGAACtGCTGG,-,5,1,0.0	---	---
1	167416904	167417304	167417104	---	ACCCCCAGgCTCaGGcACaaCTGG,+,5,1,0.03164835163888911	---	---
1	167421750	167422150	167421950	---	ACtCCCAGAgCgtGA-CtGCAGG,-,5,1,0.0004113247866475587	---	---
1	167486775	167487175	167486975	---	ACaCCCAcgCCTGGgACtGCCGGG,-,5,1,0.02264705882092415	---	---
1	167486776	167487176	167486976	ACaCCCAcgCCTGGgACtGCCGG,-,5,0,NA	ACaCCCAcgCCTGGgACtGCCGG,-,5,0,0.1540740741911111	ACaCCCAcgCCTGGgACtGCCGG,-,5,0,0.1540740741911111	---
1	167540136	167540536	167540336	---	ACCCC-AGtCaTGGgAttGCTGG,+,5,1,0.03981250004834376	---	---
1	167553295	167553695	167553495	---	ACCCCCAa-CCaccAgCGGCTGG,+,5,1,0.007687858703077457	---	---
1	167570396	167570796	167570596	---	ACtCCCAGcCCaGccA-GGCAGG,-,5,1,0.0	---	---
1	167644639	167645039	167644839	---	ACCCagAGctCTGGA-CaGCTGG,+,5,1,0.0016366309812865	---	---
1	167649420	167649820	167649620	---	ACCagCAGACCaGGt-CGGaTGG,+,5,1,0.0006218623480609166	---	---
1	1676705	1677105	1676905	---	ACCCCCAcgCCctGAA-GcCTGG,-,5,1,0.0	---	---
1	167851679	167852079	167851879	---	ACtCCt-GACCTGaAACccCTGG,+,5,1,0.04402709359197149	---	---
1	168048018	168048418	168048218	---	ACaCCCAatCtTGGAAGCaGCTGG,-,5,1,0.0	---	---
1	168065230	168065630	168065430	---	AaCCCCAGcCCTGGccCt-CTGG,-,5,1,0.0	---	---
1	168105859	168106259	168106059	---	ACCtCCAGtCCcGGAgCGCGgCGG,-,5,1,0.0015021008320745804	---	---
1	16831800	16832200	16832000	---	ACaCCCAGgCa-GGAAgGGtAGG,-,5,1,0.00023529411620790952	---	---
1	168363274	168363674	168363474	---	AtCCCCAGtCCTGGAtCtTGaGGG,-,5,1,0.001648351649998352	---	---
1	168681180	168681580	168681380	---	tCCtCCAGACACTGGAAgtcCAGG,+,5,1,0.003021467187468307	---	---
1	168721590	168721990	168721790	---	ACCCCCcGcCCTc-AACtcCAGG,+,5,1,0.001997330492170269	---	---
1	1687262	1687662	1687462	---	AgCgCCcG-CCTGGgACaGCAGG,-,5,1,0.01896321069627818	---	---
1	168739827	168740227	168740027	---	ACCaCCAGtg-TGGAAgGcCTGG,-,5,1,0.0008768371170486043	---	---
1	168966181	168966581	168966381	---	ttCCCCA-ACCTaGAAaGaCAGG,-,5,1,0.08436008437104718	---	---
1	169075060	169075460	169075260	---	ATCCCCCAGcCacGGAAgGGgCGG,+,5,1,0.001404896303054349	---	---
1	169247948	169248348	169248148	---	tCCaaCAGACCTGcAgCGG-AGG,-,5,1,0.0012393621397122614	---	---
1	16929498	16929898	16929698	---	ACCtCCAG-CCTGcAgaGGaTGG,+,5,1,0.004260355030071513	---	---
1	169310154	169310554	169310354	---	AtCaC-AGACCTGGAAgGctAGG,+,5,1,0.0026495336429487714	---	---
1	169526218	169526618	169526418	---	cCCCtCAGACCaG-AACaGtCGG,-,5,1,0.00575424574744444	---	---
1	169578916	169579316	169579116	---	AagCtgAGACCTG-AAgGGCAGG,-,5,1,0.0004321287709411318	---	---
1	169637171	169637571	169637371	---	ACCCCac-ACtcGGAgCGGCCGG,+,5,1,0.0068681318667924655	---	---
1	16964937	16965337	16965137	---	ACtCCCAGcCCTG-AgCtGtAGG,+,5,1,0.0009593581004409843	---	---
1	16969060	16969460	16969260	---	ACCCCCAG-CagccAcCGGCAGG,-,5,1,0.0	---	---
1	16969495	16969895	16969695	---	ACCtC-AGtCCTGccAtGGCAGG,+,5,1,0.011454545485636364	---	---
1	16975723	16976123	16975923	---	ACCCaCA-ACaTGGAgaGcCAGG,+,5,1,0.0051997810525395045	---	---
1	169777962	169778362	169778162	---	ACCCCCAtAgCTGact-GGCAGG,-,5,1,0.0	---	---
1	16982487	16982887	16982687	---	ACCtggAG-CCTGGAAgGGgAGG,-,5,1,0.0002299707181005484	---	---
1	169851131	169851531	169851331	---	gCCCCCc-ACtTGGAgCaGCCGG,+,5,1,0.005405097855068434	---	---
1	169913504	169913904	169913704	---	AaCCtggGACCTG-AAtGGCAGG,-,5,1,0.004839842272279922	---	---
1	1699668	1700068	1699868	---	cCtCCaAGTACCTGGgACtGCAGG,-,5,1,0.0	---	---
1	169982066	169982466	169982266	---	AtCCCCAGAGCCTGcAtCtGtTGG,+,5,1,0.0	---	---
1	170062657	170063057	170062857	---	ttCCCCAa-CCTaGAAaGGCAGG,-,5,1,0.1084454008106423	---	---
1	170080964	170081364	170081164	---	ttCCCCAa-CCTaGAAaGGCAGG,-,5,1,0.1084454008106423	---	---
1	170090683	170091083	170090883	---	AgtCCaAaAtCTGGAA-GGCAGG,-,5,1,0.0	---	---
1	170135366	170135766	170135566	---	ACaCCCAGgCCgGGcgCGG-TGG,-,5,1,0.0004734848486196095	---	---
1	170181096	170181496	170181296	---	gCCCCaAGACCTtGGAAtGGaTGG,-,5,1,0.0	---	---
1	17023063	17023463	17023263	---	gCCCgCctACCTGGAAgG-CCGG,+,5,1,0.0006127450937503524	---	---
1	17030984	17031384	17031184	---	ACgCaCAGACCgGGcAgGGCGGGG,-,5,1,0.0003511362777703907	---	---
1	17030985	17031385	17031185	ACgCaCAGACCgGGcAgGGCGGG,-,5,0,NA	ACgCaCAGACCgGGcAgGGCGGG,-,5,0,0.0022918258057677615	ACgCaCAGACCgGGcAgGGCGGG,-,5,0,0.0022918258057677615	---
1	17030986	17031386	17031186	---	ACgCaCAGACCgGGcAgGG-CGG,-,5,1,7.161955643024255e-05	---	---
1	170419825	170420225	170420025	---	cCCtgCAGACCTGGAAgGGtAGGG,-,5,1,0.014644970443491126	---	---
1	170419826	170420226	170420026	cCCtgCAGACCTGGAAgGGtAGG,-,5,0,NA	ACCCtgcAGACCTGGAAgGGtAGG,-,5,1,0.0	cCCtgCAGACCTGGAAgGGtAGG,-,5,0,0.007260504149647059	---
1	170714971	170715371	170715171	---	ACaCCCAGgCCTGGgAaa-CAGG,+,5,1,0.007703703712601726	---	---
1	17077548	17077948	17077748	---	ACCtggAG-CCTGGAAgGGgAGG,+,5,1,0.0002299707181005484	---	---
1	170781278	170781678	170781478	---	ttCCCCA-ACCTaGcAaGGCAGG,+,5,1,0.03221021407767594	---	---
1	17084311	17084711	17084511	---	ACCCaCA-ACaTGGAgaGcCAGG,-,5,1,0.0051997810525395045	---	---
1	170864411	170864811	170864611	---	AgCCaCAGACCTGcAAGCtaCAGG,-,5,1,0.0	---	---
1	170962090	170962490	170962290	---	AtCCCCAaAC-TGtAAtGaCAGG,+,5,1,0.013675213695256747	---	---
1	171094391	171094791	171094591	---	AtCCtCAGACtTGGgAtGG-TGG,+,5,1,0.0016873278254511026	---	---
1	1713905	1714305	1714105	---	gCCCCCAcACCgCGGAgCtGCTGG,+,5,1,0.0019586894565364675	---	---
1	171395694	171396094	171395894	---	ACCgCaAGAggTG-AACaGCTGG,-,5,1,0.001984126984728935	---	---
1	171400694	171401094	171400894	---	ACCCtCAagCCTGGAACtt-CGG,-,5,1,0.0058922558977272735	---	---
1	171497863	171498263	171498063	---	ctCCCCAGCAgCTGGgACtGCAGG,+,5,1,0.02246913582006728	---	---
1	171523944	171524344	171524144	---	ttCCCCA-ACCTaGcAaGGCAGG,-,5,1,0.03221021407767594	---	---
1	171525159	171525559	171525359	---	AtCCCacG-CCTGGctCGGCAGG,-,5,1,0.0	---	---
1	171555314	171555714	171555514	---	ACaCCaAGtCCaGGcACGG-TGG,-,5,1,0.0032922077982857154	---	---
1	171580567	171580967	171580767	---	cCCCaCtG-CCTGGAcCtGCAGG,+,5,1,0.0	---	---
1	171607286	171607686	171607486	---	tCaCCCAcACtTGGgA-GGCTGG,-,5,1,0.0	---	---
1	171651263	171651663	171651463	---	AtaCCCAGAg-TGGAAttGCAGG,+,5,1,0.01613168727160921	---	---
1	171755912	171756312	171756112	---	AaCCaCAGgCCaGGAACc-CAGG,-,5,1,0.006701285605985274	---	---
1	171854932	171855332	171855132	---	ACCCCCA-AtCTtGAcaGtCCGG,-,5,1,0.0	---	---
1	172087606	172088006	172087806	---	AgCtCgAGAg-TGGAACGGgTGG,-,5,1,0.0010772291008229436	---	---
1	172540847	172541247	172541047	---	caCCCCAatCCTGGAA-GGaAGG,+,5,1,0.0	---	---
1	172564760	172565160	172564960	---	ttCCCCA-ACCTaGcAaGGCAGG,-,5,1,0.03221021407767594	---	---
1	172585659	172586059	172585859	---	AgCCCCA-ACtgGGAAgGGaGGG,-,5,1,0.0009493206368370637	---	---
1	172602929	172603329	172603129	---	ACCCCCAGACCTctggCGt-GGG,+,5,1,0.00029239766115497074	---	---
1	172791402	172791802	172791602	---	ACCCCCAGcaGCTGGgACtaCAGG,-,5,1,0.015160349868339168	---	---
1	17288176	17288576	17288376	---	gCCCCCgGtCCaGGAAaGGCACGG,-,5,1,0.13775510212346942	---	---
1	17292104	17292504	17292304	---	cCtCTCCAGACCTGGAcCcGgAGG,+,5,1,0.0	---	---
1	17292106	17292506	17292306	---	tCtCC-AGACCTGGAcCcGgAGG,+,5,1,0.0	---	---
1	17293825	17294225	17294025	---	gCCCC-AGACagGGcAgGGCTGG,+,5,1,0.002632018700785428	---	---
1	173000045	173000445	173000245	---	ttCCCCA-ACCTaGcAaGGCAGG,+,5,1,0.03221021407767594	---	---
1	173043788	173044188	173043988	---	tCCaaCAGACCTGaAACtG-AGG,+,5,1,0.007518796989191729	---	---
1	17305033	17305433	17305233	---	gaCCCCAGcCCTGGc-CaGCCGG,+,5,1,0.001207184423279009	---	---
1	17305166	17305566	17305366	---	gCCCCCAGAgCgGccA-GGCCGG,+,5,1,0.0	---	---
1	17306981	17307381	17307181	---	gCCCTCCAGcCCcGGAgCcGCTGG,+,5,1,0.007436172828844088	---	---
1	17307685	17308085	17307885	---	cTCCCCCAGACCTGGccCtcCAGG,+,5,1,0.0	---	---
1	17307686	17308086	17307886	tCCCCCAGACCTGGccCtcCAGG,+,5,0,NA	tCCCCCAGACCTGGccCtcCAGG,+,5,0,0.0	tCCCCCAGACCTGGccCtcCAGG,+,5,0,0.0	---
1	17307687	17308087	17307887	---	cCCCC-AGACCTGGccCtcCAGG,+,5,1,0.0	---	---
1	173084104	173084504	173084304	---	ACagaCAGAGCCTGGAtgGGCAGG,-,5,1,0.0	---	---
1	17311138	17311538	17311338	---	ACCtC-AttCCTGGAACccCTGG,-,5,1,0.02801724136379311	---	---
1	17318866	17319266	17319066	---	cCtCCagGACCTGGcA-GGCAGG,+,5,1,0.0	---	---
1	173202365	173202765	173202565	---	ttCCCCA-ACCTaGcAaGGCAGG,+,5,1,0.03221021407767594	---	---
1	17322808	17323208	17323008	---	ACCCCaAGgCagGGAA-GcCAGG,+,5,1,0.0	---	---
1	173328665	173329065	173328865	---	ACCaCtAG-CCTttAAgGGCAGG,+,5,1,0.0010190181279888298	---	---
1	17334812	17335212	17335012	---	cCCCCCtGACCTGGgAgc-CGGG,-,5,1,0.0004335067327477928	---	---
1	173411202	173411602	173411402	---	ACCaCaCAGACCaGGAcCGcCAGG,+,5,1,0.0	---	---
1	173421250	173421650	173421450	---	AaCCCCAGct-TGGAAaGGaAGG,+,5,1,0.015444947210087856	---	---
1	173439714	173440114	173439914	---	gCCCCCAGgCCTGTGAtgGGaGGG,-,5,1,0.0	---	---
1	173444315	173444715	173444515	ACCCaCAGgCgTGGAggGGCTGG,+,5,0,NA	ACCCaCAGgCgTGGAggGGCTGG,+,5,0,0.0010773540089959062	ACCCaCAGgCgTGGAggGGCTGG,+,5,0,0.0010773540089959062	---
1	17347659	17348059	17347859	---	caCtgCAG-CCTGGAACtGCTGG,-,5,1,0.055240759238442204	---	---
1	17349575	17349975	17349775	---	AtCCCCA-ACtcGGAgCaGCTGG,+,5,1,0.010640247313858923	---	---
1	173584080	173584480	173584280	---	cCCCCCAGACCgGGcgCGG-TGG,+,4,1,0.0007024225768840534	---	---
1	17360561	17360961	17360761	---	cCCCCCAGTAgCTGGgACtaCAGG,+,5,1,0.0	---	---
1	173623579	173623979	173623779	---	ttCCCCA-ACCTaGcAaGGCAGG,-,5,1,0.03221021407767594	---	---
1	173639611	173640011	173639811	---	AtCCCCc-ACCaGGAAtGtCAGG,+,5,1,0.029854096553999333	---	---
1	173640520	173640920	173640720	---	ACCCtaAGgCCgGGcACGG-TGG,+,5,1,0.0016787190105980667	---	---
1	173758524	173758924	173758724	---	AaCtCCAGgCCaGGcACGG-TGG,-,5,1,0.00264462810214876	---	---
1	173782210	173782610	173782410	---	ttCCCCA-ACCTaGcAaGGCAGG,+,5,1,0.03221021407767594	---	---
1	173838162	173838562	173838362	---	ACaCC-AcACCTGaAACttCAGG,-,5,1,0.07777777783685896	---	---
1	17402108	17402508	17402308	---	ACCaCCAGACCTGGAgaaGgGAGG,+,5,1,0.002987373737452821	---	---
1	174078940	174079340	174079140	---	ctCaCCAGACtTGGAATCtGCTGG,+,5,1,0.0	---	---
1	174158795	174159195	174158995	---	tCaCCCAG-CCTGGgACtaCAGG,-,5,1,0.07428571432169366	---	---
1	17421953	17422353	17422153	---	ACgCCCAattCATGGAACtGCTGG,-,5,1,0.013377926443147826	---	---
1	17422804	17423204	17423004	---	ACCCtCAGtCCTtGAAgGt-GGG,-,5,1,0.0001403743305581551	---	---
1	17440498	17440898	17440698	---	ACCCCCAG-CCTcaAggGaCAGG,-,5,1,0.000706604654273846	---	---
1	174513769	174514169	174513969	---	tCCaaCAGACCTGcAACaG-AGG,-,5,1,0.004461703708119887	---	---
1	174680414	174680814	174680614	---	ACCCCgc-ACtcGGAgCGGCTGG,+,5,1,0.0036982248496429163	---	---
1	174687586	174687986	174687786	---	ACaCtCAG-CCTGatACaGCTGG,-,5,1,0.015860139850123623	---	---
1	17473763	17474163	17473963	---	AaCCaCAGggCTGGAACc-CTGG,+,5,1,0.003257569392729131	---	---
1	174817834	174818234	174818034	---	AtCCC-AcACCTGGctCGGaGGG,-,5,1,0.0	---	---
1	1749417	1749817	1749617	---	ACCCaCAcACCcGGgACc-CTGG,+,5,1,0.006546979682152447	---	---
1	175118011	175118411	175118211	---	AaCtCCAG-CCTtGAACtcCTGG,+,5,1,0.014445141065410023	---	---
1	175121396	175121796	175121596	---	AtCCCCAGACCcGGcgCa-CTGG,+,5,1,0.0019855006949337393	---	---
1	175125145	175125545	175125345	---	ACCCCaAGgCCaGGAtgGAGCCGG,+,5,1,0.0	---	---
1	175146999	175147399	175147199	---	gCCtCCA-ACCcaGAAtGGCTGG,+,5,1,0.09846153851809446	---	---
1	175166092	175166492	175166292	---	ACCtCCAtAC-TGGAAgaGgTGG,-,5,1,0.0002026985495180996	---	---
1	175238854	175239254	175239054	---	AgaCCCAa-CCTGGAAgGGtTGG,+,5,1,0.0029462915409789185	---	---
1	17525352	17525752	17525552	---	ACtCC-AGACCaGGctCtGCTGG,-,5,1,0.0	---	---
1	175322114	175322514	175322314	---	AgACCCCAGAgCTGaAACatCTGG,+,5,1,0.08938887200256719	---	---
1	175322116	175322516	175322316	---	ACCCCa-GAgCTGaAACatCTGG,+,5,1,0.05384615388935314	---	---
1	175341507	175341907	175341707	---	ACCaC-AGtCCTtGcACtGCAGG,-,5,1,0.012057416283767941	---	---
1	175510066	175510466	175510266	---	AaCCC-AtcCCTGGAAtGtCAGG,-,5,1,0.035353535356691924	---	---
1	17551538	17551938	17551738	---	cCCaCCAGACCcacAA-GGCAGG,-,5,1,0.0	---	---
1	175570397	175570797	175570597	---	AaatCCAGAaCTGGAACt-CAGG,-,5,1,0.018497782069889536	---	---
1	175625531	175625931	175625731	---	ACCCCCAGcC-TGGAcCaatTGG,-,5,1,0.0	---	---
1	175626027	175626427	175626227	---	ACCaCCAGcCCTa-AAgGaCAGG,-,5,1,0.0011849736903178341	---	---
1	175836885	175837285	175837085	---	ACCtCCAGcCCgGGAAgaG-AGG,+,5,1,0.0002908855826195863	---	---
1	175846489	175846889	175846689	---	ACgtCCAcACCaGGAAaGG-GGG,+,5,1,0.0028717948720512823	---	---
1	175880070	175880470	175880270	---	tCCCCCAa-CCaGGAAtGtCAGG,-,5,1,0.06892307700675009	---	---
1	17596514	17596914	17596714	---	AtCCtCAGgACCTGGAAgGGgAGG,-,5,1,0.00038062283186851223	---	---
1	17598477	17598877	17598677	---	ACCaCCA-ACCTGtAcaGcCTGG,-,5,1,0.0	---	---
1	17598874	17599274	17599074	---	ACtggCAG-CCTGGAACtcCTGG,+,5,1,0.017068965523145126	---	---
1	17606956	17607356	17607156	---	tGCCCCCAGAgCTGcAtCGaCTGG,+,5,1,0.0	---	---
1	17606957	17607357	17607157	gCCCCCAGAgCTGcAtCGaCTGG,+,5,0,NA	gCCCCCAGAgCTGcAtCGaCTGG,+,5,0,0.0	gCCCCCAGAgCTGcAtCGaCTGG,+,5,0,0.0	---
1	17606958	17607358	17607158	---	cCCCC-AGAgCTGcAtCGaCTGG,+,5,1,0.0	---	---
1	176264553	176264953	176264753	---	ttCCCCA-ACCTaGcAaGGCAGG,-,5,1,0.03221021407767594	---	---
1	176526705	176527105	176526905	---	ACCtCCAGGACCTGGAcCaaaGGG,-,5,1,0.0	---	---
1	17659820	17660220	17660020	---	AgaaCCAGACCcTGGAAaGGCCGG,-,5,1,0.012788757148586584	---	---
1	176885233	176885633	176885433	ACCCCCAactCTGGAgCtGCAGG,-,5,0,NA	ACCCCCAactCTGGAgCtGCAGG,-,5,0,0.06895065708855849	ACCCCCAactCTGGAgCtGCAGG,-,5,0,0.06895065708855849	---
1	17692828	17693228	17693028	---	AgCCCCAaACCTGGcA-GatAGG,+,5,1,0.0	---	---
1	177140606	177141006	177140806	---	tCCCCaA-ACCTtcAACGaCTGG,-,5,1,0.025718450672839756	---	---
1	177190840	177191240	177191040	---	ACtCaCAGAga-GGAAaGGCAGG,+,5,1,0.001645299145708825	---	---
1	177199511	177199911	177199711	---	ctCCCCAGACCTctAAgG-CAGG,-,5,1,0.0003267654732909184	---	---
1	177215199	177215599	177215399	---	ACtCCCtGAgCTtGAACa-CAGG,+,5,1,0.0015424679484739988	---	---
1	177246737	177247137	177246937	---	ACCaggAGACCTGGtAGCtGCAGG,+,5,1,0.0	---	---
1	17727292	17727692	17727492	---	AatCCCAGACCTtGgcCAGGCAGG,+,5,1,0.0	---	---
1	177411046	177411446	177411246	---	ACCCCCAGcCtTGtgACaGCCAGG,-,5,1,0.027903114236933535	---	---
1	177447028	177447428	177447228	---	ACCCatAGgC-TGGAAgGGaGGG,-,5,1,0.001760704269762613	---	---
1	177450082	177450482	177450282	---	tCCCaCAGACaTGGAgCGAGgAGG,-,5,1,0.0	---	---
1	177594855	177595255	177595055	---	ACaaa-AGAgCTGGAAaGGCAGG,+,5,1,0.03311241067107537	---	---
1	177647765	177648165	177647965	---	AaCCCt-GACCTGGAggGtCAGG,-,5,1,0.002193884529243939	---	---
1	177788394	177788794	177788594	---	AagCCCA-ACagGGAAgGGCTGG,+,5,1,0.002419149460129361	---	---
1	177789786	177790186	177789986	---	cCCttCtGACCTGGAc-GGCTGG,-,5,1,0.0	---	---
1	177860517	177860917	177860717	---	AtCaC-AGgCCTGGAgCaGCAGG,+,5,1,0.029727357608121466	---	---
1	177909464	177909864	177909664	---	ACCCCtAGACaTGGAACaGgTAGG,-,4,1,0.03860606058506061	---	---
1	177939592	177939992	177939792	---	AtCCCCAGtaCTG-AACtGaAGG,+,5,1,0.010004810012665687	---	---
1	17794627	17795027	17794827	---	ctCCCCAGTAgCTGGAACtaCAGG,+,5,1,0.0	---	---
1	177994287	177994687	177994487	---	AgCCCCtGAgCTG-AgtGGCAGG,-,5,1,0.0006744016402652625	---	---
1	178027707	178028107	178027907	---	tCCCaCtGACCTGGcACaGACTGG,+,5,1,0.03701561587862669	---	---
1	178289396	178289796	178289596	---	AtCCC-AcACCTGGctCGGaGGG,-,5,1,0.0	---	---
1	178348935	178349335	178349135	---	ACCCgtAGTAgCTGGgACGaCAGG,+,5,1,0.0	---	---
1	178481936	178482336	178482136	---	cCCCCCAGgCCTGaAgCtG-TGG,+,5,1,0.0017170329657165747	---	---
1	178492802	178493202	178493002	---	ACCatCAGcCaaGGAA-GGCAGG,-,5,1,0.0	---	---
1	178496078	178496478	178496278	---	gCCCCCtGcCCTG-AgCaGCTGG,+,5,1,0.0021132713381363704	---	---
1	178496707	178497107	178496907	---	AtgCa-AGgCCTtGAACGGCAGG,-,5,1,0.022727272719318185	---	---
1	178548814	178549214	178549014	---	cCCagCAGcCCTGGcA-GGCAGG,-,5,1,0.0	---	---
1	17859922	17860322	17860122	---	AaCCCaAGACCTGcAtCTGGgGGG,-,5,1,0.0	---	---
1	17859923	17860323	17860123	---	ACCCa-AGACCTGcAtCtGgGGG,-,5,1,0.0	---	---
1	17859924	17860324	17860124	---	AaCCCaAGACCTGcAtCtG-GGG,-,5,1,0.0	---	---
1	17861424	17861824	17861624	---	ACCCCCAGAtg-GGAcCatCTGG,-,5,1,0.0	---	---
1	178694141	178694541	178694341	---	tCCCCCAccCCTGGcgCGGACGGG,+,5,1,0.012627551016186353	---	---
1	178702628	178703028	178702828	AtCCCCAGACaTGaAACtGgTGG,-,5,0,NA	tCCCC-AGACaTGaAACtGgTGG,-,5,1,0.009650735231387868	AtCCCCAGACaTGaAACtGgTGG,-,5,0,0.02005347580347594	---
1	178778921	178779321	178779121	---	cCgCCCAGCAgCTGGAACtaCAGG,-,5,1,0.017176596895471203	---	---
1	178944228	178944628	178944428	---	ggCCCCAG-CCTGGAAtttCAGG,-,5,1,0.03995540698540696	---	---
1	179009860	179010260	179010060	---	cCtCCCAGACggGGtCACGGCCGG,+,5,1,0.0	---	---
1	179022293	179022693	179022493	---	cCCtgCAG-CCTGGAACtcCTGG,-,5,1,0.03404926108984579	---	---
1	179060215	179060615	179060415	---	AtCtgCtGACCTGGAtCG-CTGG,-,5,1,0.0	---	---
1	179076276	179076676	179076476	---	gCaCCCAGACCTGGggCt-CTGG,-,5,1,0.004585537915593466	---	---
1	179083217	179083617	179083417	---	cCCCtCAGTAgCTGGAACcaCAGG,-,5,1,0.0	---	---
1	179123908	179124308	179124108	---	ACCtaCAGcCCTGaAA-GaCAGG,+,5,1,0.0	---	---
1	179153033	179153433	179153233	---	ACCCCaAaACtTGGAACtt-TGG,-,5,1,0.003968253978021978	---	---
1	179197155	179197555	179197355	---	ctCCCgAGTAgCTGGAACtGCAGG,-,5,1,0.0	---	---
1	17928340	17928740	17928540	---	AgCCCCtcACCTGGt-CaGCGGG,-,5,1,0.00039896301242682396	---	---
1	179351468	179351868	179351668	AaCtCCAGcCCTGGAAtGGgTGG,+,5,0,NA	AaCtCCAGcCCTGGAAtGGgTGG,+,5,0,0.009126559647160684	AaCtCCAGcCCTGGAAtGGgTGG,+,5,0,0.009126559647160684	---
1	179351469	179351869	179351669	---	ACtCCa-GcCCTGGAAtGGgTGG,+,5,1,0.004313725461834578	---	---
1	17935628	17936028	17935828	---	AggCCCAtcCCTGGAAACaGCAGG,-,5,1,0.0	---	---
1	179433593	179433993	179433793	---	ttCCCCA-ACCTaGcAaGGCAGG,-,5,1,0.03221021407767594	---	---
1	179470520	179470920	179470720	---	ctCCCCAGTAgCTGGAACtaCAGG,-,5,1,0.0	---	---
1	179471372	179471772	179471572	---	ctCCCCAGTAgCTGGgACtGCCGG,-,5,1,0.0	---	---
1	179548691	179549091	179548891	---	AtCCCgAGTAgCTGGAACtaCAGG,-,5,1,0.0	---	---
1	179657523	179657923	179657723	---	ttCCCCA-ACCTaGcAaGGCAGG,-,5,1,0.03221021407767594	---	---
1	17970685	17971085	17970885	---	ACaCCCtGCAgCTGGAAgGGaTGG,+,5,1,0.0007922360804184705	---	---
1	179712170	179712570	179712370	---	gCCCCCAGcCCTGGc-CacCTGG,+,5,1,0.000744083502444291	---	---
1	179802001	179802401	179802201	---	cCCCtCAGtCTCTGGAAtaGCTGG,-,5,1,0.044307692363956055	---	---
1	179858792	179859192	179858992	---	ACCCaCATGAtCTcaAACGcCTGG,+,5,1,0.0	---	---
1	17987908	17988308	17988108	---	cCCCCCAaAaCTGGAAaGt-GGG,-,5,1,0.007222222232566139	---	---
1	179891154	179891554	179891354	---	ACCCCCAaAa-TGGtttGGCTGG,-,5,1,0.0	---	---
1	18001412	18001812	18001612	---	AaCCC-AGAaCaGGtAgGGCTGG,-,5,1,0.0025953654007522292	---	---
1	18005339	18005739	18005539	---	gCCaCCAGtCtTGGAgCTGGCAGG,+,5,1,0.0	---	---
1	180093251	180093651	180093451	---	ctCCCgAGTACCTGGgACtGCAGG,+,5,1,0.0	---	---
1	180095982	180096382	180096182	---	gCtCCaAcACCTGGAA-GtCAGG,-,5,1,0.0	---	---
1	180111217	180111617	180111417	---	ACCaCCAa-CCTGtgACcGCTGG,-,5,1,0.019248120313498412	---	---
1	180123658	180124058	180123858	---	tCCCgC-GcCCaGGAgCGGCCGG,+,5,1,0.022721893437715638	---	---
1	180124068	180124468	180124268	---	tCgCCCcGACgTGGAAgGCGCTGG,+,5,1,0.0037836559666903145	---	---
1	180145004	180145404	180145204	---	ACtCCCAGgCCTGGgAtc-CTGG,-,5,1,0.004203409762390509	---	---
1	180165428	180165828	180165628	---	AgCCCtgGAgCTGGAAaG-CCGG,+,5,1,0.0052540178800152305	---	---
1	180168901	180169301	180169101	---	ACCCCCAcACCcaGAg-GaCAGG,-,5,1,0.0	---	---
1	180203289	180203689	180203489	---	ACCCaTCAGgCCcGaAtCGGCCGG,-,5,1,0.0	---	---
1	18022047	18022447	18022247	---	ACCCCCAcACtTGGAtgc-CTGG,+,5,1,0.0	---	---
1	180274666	180275066	180274866	---	ACaCCCAGtaaTGGAAtGGCTGGG,-,5,1,0.04274582568174683	---	---
1	180274667	180275067	180274867	ACaCCCAGtaaTGGAAtGGCTGG,-,5,0,NA	ACaCCCAGtaaTGGAAtGGCTGG,-,5,0,0.15773333356733338	ACaCCCAGtaaTGGAAtGGCTGG,-,5,0,0.15773333356733338	---
1	180287611	180288011	180287811	---	AaCCCCgGACtTGGAgCa-CAGG,+,5,1,0.0013352467215595203	---	---
1	180295723	180296123	180295923	---	ACCCaCtG-CCTtGAAgGGaAGG,-,5,1,0.0006108597237724549	---	---
1	18044991	18045391	18045191	---	gCCCCtA-ACCTGGccCGGgTGG,+,5,1,0.0	---	---
1	180532891	180533291	180533091	---	ACaCCCc-ACCgGGAAaGtCAGG,-,5,1,0.01778806587204497	---	---
1	180578428	180578828	180578628	---	AaCCtCAGgCCgGGcACGG-TGG,-,5,1,0.0013148009023055973	---	---
1	18062729	18063129	18062929	---	AtCCCCAGACCcGtAgtGG-GGG,-,5,1,0.0006440927494903489	---	---
1	180875793	180876193	180875993	---	ACCtCCAGACt-GcAgCcGCCGG,-,5,1,0.0002972513538867287	---	---
1	180910431	180910831	180910631	---	gaCCCCAGgCCTGGgc-GGCTGG,-,5,1,0.0	---	---
1	180914116	180914516	180914316	---	AaCCCCAG-CCTccAAtGcCAGG,+,5,1,0.007602705840734576	---	---
1	180946205	180946605	180946405	---	ACCaaCA-AttTGGAACaGCAGG,+,5,1,0.02909566193499975	---	---
1	180996681	180997081	180996881	AtaCCCAGAagTGGAACtGCTGG,+,5,0,NA	AtaCCCAGAagTGGAACtGCTGG,+,5,0,0.1138047139377778	AtaCCCAGAagTGGAACtGCTGG,+,5,0,0.1138047139377778	---
1	180996682	180997082	180996882	---	taCCC-AGAagTGGAACtGCTGG,+,5,1,0.04595959598301768	---	---
1	181057550	181057950	181057750	---	gCCgGCCAGcCCcGGAACGGtTGG,+,5,1,0.014329942491749667	---	---
1	181074168	181074568	181074368	---	gCCCGCCgGgCCcGGAAaGGCGGG,-,5,1,0.03671462397560809	---	---
1	181130750	181131150	181130950	---	ACtCCCAGcC-TGcAACccCAGG,-,5,1,0.006082235848165257	---	---
1	181131000	181131400	181131200	---	ACCCCCAGgaCTGGAAgaG-GGG,-,4,1,0.0007352941128236551	---	---
1	181141555	181141955	181141755	---	ggCCCCAGAaCTGGtt-GGCAGG,-,5,1,0.0	---	---
1	18115537	18115937	18115737	---	AtCCCCtGACaTaGAAgGG-AGG,+,5,1,0.0005061574418597833	---	---
1	181159673	181160073	181159873	---	AgCaCCAcACCTGGg-CaGCAGG,-,5,1,0.0024957686186231525	---	---
1	18156109	18156509	18156309	---	AgCCCCAGACCTctcACaG-AGG,-,5,1,0.0004608663661071194	---	---
1	181751561	181751961	181751761	---	ACCaCCAG-CCTGGcAgaGaGGG,-,5,1,0.0012950136226953539	---	---
1	181770563	181770963	181770763	---	ACaCCCAGcaagGGAA-GGCTGG,-,5,1,0.0	---	---
1	18179316	18179716	18179516	---	ACCCCaAGCAgCTGGgACtaCAGG,+,5,1,0.009171075834378685	---	---
1	18180090	18180490	18180290	---	AtCCCgAGCAgCaGGAACGGaAGG,-,5,1,0.012444444447968888	---	---
1	18182469	18182869	18182669	---	AgCCtCtGACCTaGg-CGGCAGG,+,5,1,0.0017877774390024689	---	---
1	18182970	18183370	18183170	---	cgCCCCAGACTCTccAACaGCTGG,-,5,1,0.04562577016883346	---	---
1	181852744	181853144	181852944	---	ttCCCCA-ACCTaGcAaGGCAGG,+,5,1,0.03221021407767594	---	---
1	181896854	181897254	181897054	---	AtCCCCAGAGCCTacAtaGGCAGG,+,5,1,0.0	---	---
1	18189866	18190266	18190066	---	ACCCCCAGAgtTGAGAgtGcCAGG,-,5,1,0.0	---	---
1	181986628	181987028	181986828	---	AtaCCCAGAggTGGAACtGCTAGG,+,5,1,0.02626262625826118	---	---
1	18208208	18208608	18208408	---	cCgCCCAGACCCTGGcAgaGCAGG,+,5,1,0.0007726289007386475	---	---
1	18211937	18212337	18212137	---	ACCCaCATGAtCTGGAcaGGgAGG,-,5,1,0.0	---	---
1	182222176	182222576	182222376	---	tCCCCCtGCACCaGGAAtGtCAGG,+,5,1,0.023703703722946036	---	---
1	182413946	182414346	182414146	---	ACCCTCCAGAgCTGGgAttaCAGG,+,5,1,0.008425925935194443	---	---
1	18242139	18242539	18242339	---	ACCtCCAGAggcGGAA-GGaGGG,-,5,1,0.0	---	---
1	182427692	182428092	182427892	---	tCCCtCAGgCCaGGcACGG-TGG,-,5,1,0.0028925619861570246	---	---
1	182454146	182454546	182454346	---	ACtCCCcGAgCCTGGAtCaGCTGG,-,5,1,0.0	---	---
1	182623767	182624167	182623967	---	tCtgCCAG-CCTGGAACtGaTGG,-,5,1,0.0317307692466258	---	---
1	182775004	182775404	182775204	---	ACCCCgAGtC-TGaAAgtGCAGG,-,5,1,0.0014932126599794117	---	---
1	182779210	182779610	182779410	---	ACCCCCAaAaaTG-AACatCGGG,+,5,1,0.01904761905601421	---	---
1	182901086	182901486	182901286	---	ACaCCCAGACaaGGAAtGt-TGG,-,5,1,0.00505555556363889	---	---
1	183044179	183044579	183044379	---	ACCCCaAGTAgCTGagACtGCTGG,+,5,1,0.0	---	---
1	183167196	183167596	183167396	---	caCCCCAGTAgCTGGAACtaCAGG,+,5,1,0.0	---	---
1	183214257	183214657	183214457	---	ACCCCCAGAtTCTGatAgGtCTGG,+,5,1,0.0020588235160294123	---	---
1	183261946	183262346	183262146	---	ACaggCAGgCCTGGAAtGG-TGG,+,5,1,0.002527777781819445	---	---
1	183275044	183275444	183275244	---	cCCtgCAaACCTGGA-CaGCTGG,-,5,1,0.0043820794563202165	---	---
1	18329383	18329783	18329583	---	gCCCCCAGcCCgGGAAgc-CTGG,-,5,1,0.000508139759700998	---	---
1	183304571	183304971	183304771	---	AaCCCCAt-CCTGGgACacCAGG,-,5,1,0.025391849505059867	---	---
1	183309543	183309943	183309743	---	ACCCagAGgCCaGGcACGG-TGG,-,5,1,0.0012987012996753247	---	---
1	18342391	18342791	18342591	---	ACCaCCAG-CCTctcAaGGCAGG,-,5,1,0.0033324680985157822	---	---
1	183551324	183551724	183551524	---	AtCCCCtG-CCTGGgAgGGgAGG,-,5,1,0.00024771940512615027	---	---
1	183672451	183672851	183672651	---	AgtCCaA-ACCTGGAAgGGaTGG,-,5,1,0.003939256836896945	---	---
1	18375116	18375516	18375316	---	cTCCCCCAGcCCTGGActGGtGGG,+,5,1,0.0	---	---
1	18375117	18375517	18375317	tCCCCCAGcCCTGGActGGtGGG,+,5,0,NA	tCCCCCAGcCCTGGActGG-TGG,+,4,1,0.0	tCCCCCAGcCCTGGActGGtGGG,+,5,0,0.0	---
1	18375118	18375518	18375318	---	cCCCC-AGcCCTGGActGGtGGG,+,5,1,0.0	---	---
1	183983502	183983902	183983702	---	ACtCtaAGtCCTtGAA-GGCTGG,+,5,1,0.0	---	---
1	184115801	184116201	184116001	---	gCCCtCAGtCCTGtAAtGGCAAGG,-,5,1,0.018989011026989012	---	---
1	18422296	18422696	18422496	---	AgCACCCAGcCCTGGAgCtGgAGG,+,5,1,0.0023608105233860767	---	---
1	184332915	184333315	184333115	---	gCCCaCAGgCCTGGgACaGGCAGG,+,5,1,0.009606237814031134	---	---
1	184553025	184553425	184553225	---	ACCaaCAGggCTGGAA-GGaGGG,-,5,1,0.0	---	---
1	184589892	184590292	184590092	---	AaaCCCAGACCcGGActG-CTGG,-,5,1,0.0	---	---
1	18494433	18494833	18494633	---	ACCCtCtGAaCTGcAA-GGaGGG,+,5,1,0.0	---	---
1	184989326	184989726	184989526	---	ACCCCaAGAaGCTGGAgCacCTGG,+,5,1,0.0038975802401095155	---	---
1	1850079	1850479	1850279	---	ACCCCC-GcCCcaGAACcGtCGG,+,5,1,0.030751434760366136	---	---
1	185014243	185014643	185014443	---	ACCGCCCcGcCCTGGgctGGCCGG,-,5,1,0.0	---	---
1	18526981	18527381	18527181	---	AgCCCtAcACCTGtAACtG-TGG,-,5,1,0.0022084196035037423	---	---
1	185338439	185338839	185338639	---	ACaCCCAGAaCcTGGAAtGGgTGG,+,5,1,0.0008148713979510215	---	---
1	185338441	185338841	185338641	---	ACCCagAa-CCTGGAAtGGgTGG,+,5,1,0.0021719456860756735	---	---
1	185556922	185557322	185557122	---	ttCCCCA-ACCTaGcAaGGCAGG,+,5,1,0.03221021407767594	---	---
1	185646169	185646569	185646369	---	ACCaCCtGACaTGcAg-GGCTGG,-,5,1,0.0	---	---
1	18618520	18618920	18618720	---	tCCaaCAGtCCTGGAA-GGtGGG,+,5,1,0.0	---	---
1	186230073	186230473	186230273	---	ttCCCCA-ACCTaGcAaGGCAGG,-,5,1,0.03221021407767594	---	---
1	18624312	18624712	18624512	---	AgCCCCA-ACCTtGcctGGCTGG,-,5,1,0.0	---	---
1	18630896	18631296	18631096	---	tCCCCCtGACCTGcAgCcTGCTGG,+,5,1,0.0070765148313065036	---	---
1	186311624	186312024	186311824	---	ACCCCCAcctCTaGAA-GGaAGG,-,5,1,0.0	---	---
1	18643518	18643918	18643718	---	AgCCaCAGACCTGGAgtaG-AGG,-,5,1,0.0007718034458797336	---	---
1	186606598	186606998	186606798	---	AtCCC-AcACCTGGctCGGaGGG,+,5,1,0.0	---	---
1	18664189	18664589	18664389	---	ACCCCCAc-CCTatAAgGcCTGG,-,5,1,0.001106136795499069	---	---
1	186699887	186700287	186700087	---	AgCCCCAGACCaGGggGCtGCTGG,-,5,1,0.0	---	---
1	18682035	18682435	18682235	---	AaCaCCAGACCTGGg-CaGtAGG,-,5,1,0.0012719911654459125	---	---
1	18708663	18709063	18708863	---	ACaCCCAGgCCTGat-CaGCAGG,+,5,1,0.0009230769234823118	---	---
1	187366629	187367029	187366829	---	AaCtCCAGACCTGcAgCaG-AGG,+,5,1,0.0010374241128746253	---	---
1	187366630	187367030	187366830	---	ACtCC-AGACCTGcAgCaGaGGG,+,5,1,0.008581037343108588	---	---
1	187508381	187508781	187508581	---	ACtCCtGAcAtCTGGAACaGCTGG,-,5,1,0.0	---	---
1	187528131	187528531	187528331	---	ttCCCCA-ACCTGGcAaGaCAGG,-,5,1,0.024924570409356465	---	---
1	187698494	187698894	187698694	---	tCCCCCAGTAgCTGGgACcaCAGG,-,5,1,0.0	---	---
1	18772161	18772561	18772361	---	ctCCCCAGtCCTG-AAgGtCTGG,+,5,1,0.0011641019965617184	---	---
1	187848107	187848507	187848307	---	ACtCt-AtAaCTGGAACGtCAGG,+,5,1,0.06911892363275825	---	---
1	18791141	18791541	18791341	---	tCgtCCAGACtTGGAACaG-TGG,+,5,1,0.0026627218949704145	---	---
1	187975253	187975653	187975453	---	AtCCCttGACCTGGgACGt-AGG,+,5,1,0.005001183716429925	---	---
1	188011820	188012220	188012020	---	AgCCCCAAGACCTGGAtgacCAGG,+,5,1,0.0	---	---
1	18802512	18802912	18802712	---	tCaCCgAGAaCTGGAAtG-CAGG,+,5,1,0.011127572032975243	---	---
1	18837908	18838308	18838108	---	ACCCCCAGAgaTtcATACtGCTGG,+,5,1,0.0030485570737388027	---	---
1	188738244	188738644	188738444	---	AgCCCCcGgC-TGGAAttGCTGG,-,5,1,0.01068252200653259	---	---
1	188894104	188894504	188894304	ACaCCCAGtagTGGAACtGCTGG,-,5,0,NA	ACaCCCAGtagTGGAACtGCTGG,-,5,0,0.07511111120644445	ACaCCCAGtagTGGAACtGCTGG,-,5,0,0.07511111120644445	---
1	189189349	189189749	189189549	---	tCCCCCAcAACCaGGAAtGtCAGG,-,5,1,0.032083333372291675	---	---
1	189443342	189443742	189443542	---	AtCCC-AcACCTGGctCGGaGGG,-,5,1,0.0	---	---
1	1896880	1897280	1897080	---	cCCCCCAccCCgGGAA-GcCAGG,-,5,1,0.0	---	---
1	189750958	189751358	189751158	---	ACCCCCAGtC-TGGcAgtGgTGG,-,5,1,6.388075512385608e-05	---	---
1	18988122	18988522	18988322	---	ACCCCCtGtCACTGGAAgGcgCGG,-,5,1,0.00011870873949397211	---	---
1	18994609	18995009	18994809	---	tCtCaCAGAgCTGtAA-GGCAGG,+,5,1,0.0	---	---
1	18997403	18997803	18997603	---	tgCCCCAcAgCTTGGAAaGGCTGG,-,5,1,0.012952898555284684	---	---
1	1899821	1900221	1900021	---	AgCCgCAcACCTGTGgAgGGCAGG,-,5,1,0.0009231138040164218	---	---
1	1904339	1904739	1904539	---	cCCCCaAGcCCTGcAc-GGCTGG,+,5,1,0.0	---	---
1	190883361	190883761	190883561	---	ACCCCaAaAC-TGGAgaGaCAGG,-,5,1,0.010073260064971676	---	---
1	19104367	19104767	19104567	---	gCCCaCAacCCcGGAA-GGCAGG,+,5,1,0.0	---	---
1	191346259	191346659	191346459	---	ttCCCCA-ACCTaGcAaGGCAGG,-,5,1,0.03221021407767594	---	---
1	191487755	191488155	191487955	---	ctCCCCAGTACCTGGcACtaCAGG,+,5,1,0.0	---	---
1	19198711	19199111	19198911	---	ACCCtgGAcACCTGGAggGGCAGG,+,5,1,0.0	---	---
1	192044334	192044734	192044534	---	ACtCCCAaAtaTGGAA-GGaGGG,+,5,1,0.0	---	---
1	192219607	192220007	192219807	---	ttCCCCA-ACCTaGcAaGGCAGG,-,5,1,0.03221021407767594	---	---
1	19244352	19244752	19244552	---	AaCCa-AGcCCTGGAggGGCAGG,+,5,1,0.0011752952806311338	---	---
1	192469847	192470247	192470047	---	AtCCC-AcACCTGGctCGGaGGG,+,5,1,0.0	---	---
1	192523201	192523601	192523401	---	ACaCCagGACCgGGcACGG-TGG,+,5,1,0.0024207410283529894	---	---
1	19253517	19253917	19253717	---	ACCtCCAGAgtTGGgAgGG-AGG,+,5,1,0.00011437908431372551	---	---
1	192548512	192548912	192548712	---	cCCCtCAGAaCTGGgAaGGCCAGG,+,5,1,0.16941176479869313	---	---
1	19254883	19255283	19255083	---	ttgCgCAGACCTGGcACG-CTGG,-,5,1,0.0047225501813486425	---	---
1	192561091	192561491	192561291	---	AGCCCCCAGgCCTGGtcaGGtTGG,+,5,1,0.0	---	---
1	19258734	19259134	19258934	---	cCCCCCAGACtgGGAt-GcCAGG,+,5,1,0.0	---	---
1	19264619	19265019	19264819	---	ACCtCCAGctGCTGGgAaGGCTGG,+,5,1,0.010427083351182266	---	---
1	19265686	19266086	19265886	---	ACaCCCA-ACtcGGAcaGGCTGG,+,5,1,0.0	---	---
1	19266342	19266742	19266542	---	cCCtCCcGCAtCTGGAACaGCAGG,-,5,1,0.027149321293861228	---	---
1	19268603	19269003	19268803	---	AtCCCCAGACaaGGAgCt-CTGG,-,5,1,0.004440004434678988	---	---
1	19272322	19272722	19272522	---	tCCCCtAGAtCCTGGgACGGgAGG,-,5,1,0.0021290106790675138	---	---
1	19275324	19275724	19275524	---	ACCCCCAagCCTGGcAgtGCAGGG,-,5,1,0.0036263736235164832	---	---
1	19275325	19275725	19275525	ACCCCCAagCCTGGcAgtGCAGG,-,5,0,NA	cCCCCaAG-CCTGGcAgtGCAGG,-,5,1,0.0023573065467164945	ACCCCCAagCCTGGcAgtGCAGG,-,5,0,0.007130124741532977	---
1	192777958	192778358	192778158	---	ACgCCCAG-CCgcaAACaGCCGG,+,5,1,0.01513547182403815	---	---
1	19296466	19296866	19296666	---	ACCaCCA-ACCaaGcAtGGCTGG,-,5,1,0.023869463903894435	---	---
1	193006005	193006405	193006205	---	ACCCCaAGGAaCTaGAAaaGCAGG,+,5,1,0.0	---	---
1	19305352	19305752	19305552	---	ACCCCCAG-CCTGGtggaGgAGG,+,5,1,2.5514502695678924e-05	---	---
1	19327735	19328135	19327935	---	ACCagCAGACCTGcA-CtaCAGG,+,5,1,0.001586383542716748	---	---
1	193407190	193407590	193407390	---	ACtCCCtGcCCTGaAA-GGaAGG,-,5,1,0.0	---	---
1	19361239	19361639	19361439	---	ACCCCCAGtCCacGgAgG-CAGG,+,5,1,0.0004906383576638529	---	---
1	193612863	193613263	193613063	---	ttCCCCA-ACCTaGcAaGGCAGG,-,5,1,0.03221021407767594	---	---
1	193619647	193620047	193619847	---	ACaCCtAGGACCaGGgAgGGCCGG,-,5,1,0.0	---	---
1	193642206	193642606	193642406	---	ACtCaCAGttCTGcA-CGGCTGG,-,5,1,0.0014627389427347083	---	---
1	193812121	193812521	193812321	---	ctCaCCAGACACTGGAACtGtAGG,-,5,1,0.043333333371666664	---	---
1	193841401	193841801	193841601	---	ttCCCCA-ACCTaGcAaGGCAGG,+,5,1,0.03221021407767594	---	---
1	19389059	19389459	19389259	---	ACCCaCccACCTGcAACtTGCAGG,+,5,1,0.0042616663192478164	---	---
1	19391496	19391896	19391696	---	cCaTCCCAacCCTGGAACGtCAGG,+,5,1,0.12121212113636363	---	---
1	19391498	19391898	19391698	---	AtCCCaAccC-TGGAACGtCAGG,+,5,1,0.033490319187454605	---	---
1	19395097	19395497	19395297	---	ggCCCCAG-CCTGGgAtGGgAGG,-,5,1,0.0034373401322752603	---	---
1	194059862	194060262	194060062	---	AtCCCtAGTAgCTGGAAttGCAGG,-,5,1,0.0	---	---
1	194089235	194089635	194089435	---	AaggC-AcACCTGGAACtGCAGG,+,5,1,0.032634032617715615	---	---
1	194199613	194200013	194199813	---	ACCCCCAagCCTGcAAgGt-AGG,+,5,1,0.00035014005427170874	---	---
1	19425608	19426008	19425808	---	ACCCCaAGAaCTGaAAgc-CAGG,-,5,1,0.0010734452440817424	---	---
1	194883007	194883407	194883207	---	ACCCCCAagCCTGGAACaG-TGG,+,3,1,0.014423076923878205	---	---
1	194970638	194971038	194970838	---	ctCCCgAGTAgCTGGAACtGCAGG,+,5,1,0.0	---	---
1	195206397	195206797	195206597	---	AttCCaAG-CCTGGAggGGCAGG,-,5,1,0.0018180348912918856	---	---
1	1952343	1952743	1952543	---	ACtCCCAtcCCTGGAAgaG-GGG,+,5,1,0.00031247474695463376	---	---
1	195701164	195701564	195701364	---	tgCCCCA-ACCaGGAAtGtCAGG,+,5,1,0.05221685460557619	---	---
1	195707410	195707810	195707610	---	ttCCCCA-ACCaGGAAtGtCAGG,+,5,1,0.0682379349805699	---	---
1	195847669	195848069	195847869	---	ACCtCCAaACCTGtgAtGG-GGG,+,5,1,0.0020222222261944444	---	---
1	195866084	195866484	195866284	---	gCaCCCAGACCTaGcACtG-AGG,+,5,1,0.004545454553642191	---	---
1	1958959	1959359	1959159	---	AgCCCggGgCCTGGACAaGGCTGG,+,5,1,0.0	---	---
1	19593703	19594103	19593903	---	AtgtCCAG-CCTGGAgCaGCTGG,-,5,1,0.013406711602810031	---	---
1	19596881	19597281	19597081	---	gCaGCCCAGACCaGGAAaGGgAGG,+,5,1,0.007371452028227924	---	---
1	19596883	19597283	19597083	---	AgCCCa-GACCaGGAAaGGgAGG,+,5,1,0.006110826904641491	---	---
1	196033336	196033736	196033536	---	ACCCCCAGACaTtGgAgaG-GGG,-,5,1,0.0001861213221438419	---	---
1	19609134	19609534	19609334	---	AtgtCCAG-CCTGGAgCaGCTGG,-,5,1,0.013406711602810031	---	---
1	19612318	19612718	19612518	---	gCaGCCCAGACCaGGAAaGGgAGG,+,5,1,0.007371452028227924	---	---
1	19612320	19612720	19612520	---	AgCCCa-GACCaGGAAaGGgAGG,+,5,1,0.006110826904641491	---	---
1	19621146	19621546	19621346	ACCCCCAGcCaTGGAACcagAGG,+,5,0,NA	ACCCCCAGcCaTGGAACcagAGG,+,5,0,0.008574858441519466	ACCCCCAGcCaTGGAACcagAGG,+,5,0,0.008574858441519466	---
1	1962471	1962871	1962671	---	ACCCC-AGACaTGGctCatCTGG,-,5,1,0.0	---	---
1	19630628	19631028	19630828	---	AtgtCCAG-CCTGGAgCaGCTGG,-,5,1,0.013406711602810031	---	---
1	19634590	19634990	19634790	---	AgCCCa-GACCaGGAAgGGgAGG,+,5,1,0.0007702722929622891	---	---
1	196465605	196466005	196465805	---	ACCACCCtGAaCTGGAACaagTGG,-,5,1,0.006617647009457015	---	---
1	19656765	19657165	19656965	---	AtCtCCtctCCTGGAA-GGCAGG,-,5,1,0.0	---	---
1	196777819	196778219	196778019	AggCCCAcACtTGGAAtGGCCGG,+,5,0,NA	AggCCCAcACtTGGAAtGGCCGG,+,5,0,0.030734928431112255	AggCCCAcACtTGGAAtGGCCGG,+,5,0,0.030734928431112255	---
1	196777820	196778220	196778020	---	ggCCC-AcACtTGGAAtGGCCGG,+,5,1,0.026893062377223224	---	---
1	19685130	19685530	19685330	---	gCCCtCAGcCCTGGAcaG-CTGG,+,5,1,0.0	---	---
1	19706033	19706433	19706233	---	ACaCtgAGAaCTGGAAaGG-GGG,+,5,1,0.003485269363448233	---	---
1	197203382	197203782	197203582	---	gtCCCCAGAC-TGcAACctCAGG,+,5,1,0.020931449523838075	---	---
1	19731074	19731474	19731274	---	AatCCCtGACa-GGAgCGGCTGG,-,5,1,0.0009707840217503699	---	---
1	1974573	1974973	1974773	---	ACCCCGCAGcgCaGGAgtGGCAGG,+,5,1,0.001139601138063134	---	---
1	19746182	19746582	19746382	---	gCCagCAG-CCTGGAgCGGgGGG,+,5,1,0.0015827944243269644	---	---
1	19765105	19765505	19765305	---	ACtCCCc-ACCgGGgcCGGCGGG,+,5,1,0.0	---	---
1	19774346	19774746	19774546	---	ACCtCTCAGgCCTGGcACaGgTGG,+,5,1,0.0006787330276378206	---	---
1	197757281	197757681	197757481	---	ACCtgCAGACCTGGg-CtcCAGG,-,5,1,0.001434482759115807	---	---
1	197799646	197800046	197799846	---	ctCCCCA-ACCTaGcAaGGCAGG,+,5,1,0.02760875491912078	---	---
1	197852006	197852406	197852206	---	ttCCCCA-ACCTaGcAaGGCAGG,-,5,1,0.03221021407767594	---	---
1	19794739	19795139	19794939	---	tCCCCaAGgCCTGGAACat-AGG,+,5,1,0.008928571437652626	---	---
1	19811638	19812038	19811838	---	AtCCCtgG-CCTGGgACGGgTGG,-,5,1,0.006309261631223703	---	---
1	19820381	19820781	19820581	---	AggCCCAGACCTGttA-GaCGGG,-,5,1,0.0	---	---
1	19821080	19821480	19821280	---	ACCCCCAGctCTaGAAgaG-AGG,+,5,1,0.0006317876909812306	---	---
1	1982884	1983284	1983084	---	AgCCCCAGAggcAGGgACGGCCGG,+,5,1,0.007326892112602841	---	---
1	1983006	1983406	1983206	---	ACCCCaAGACaaGGttCG-CAGG,-,5,1,0.0	---	---
1	198385134	198385534	198385334	---	ctCCCCAGAgCTGGAgCc-CAGG,+,5,1,0.001761906520322046	---	---
1	199016303	199016703	199016503	---	AatCtCAGAgCTtGAA-GGCTGG,+,5,1,0.0	---	---
1	19923236	19923636	19923436	---	AgtCCCAGgtCaGGAA-GGCAGG,-,5,1,0.0	---	---
1	1994489	1994889	1994689	---	ACaCCCAGAaCTG-AAgGcaGGG,-,5,1,0.0006287674672145169	---	---
1	199764683	199765083	199764883	ACgCCCAGAagTGGAAttGCTGG,+,5,0,NA	ACgCCCAGAagTGGAAttGCTGG,+,5,0,0.033703703757592594	ACgCCCAGAagTGGAAttGCTGG,+,5,0,0.033703703757592594	---
1	19980806	19981206	19981006	---	tCCaCACAGcCCTGGAggGGCTGG,-,5,1,0.0	---	---
1	199854421	199854821	199854621	---	ttCCCCA-ACCTaGcAaGGCAGG,-,5,1,0.03221021407767594	---	---
1	200045240	200045640	200045440	---	ACtCCCAcAC-TGatACtGCAGG,-,5,1,0.007159763312724259	---	---
1	20021227	20021627	20021427	---	ACtCCCAGctCgGGAAaGG-TGG,+,5,1,0.0026960784324557945	---	---
1	200388617	200389017	200388817	---	ctCCCCAGTAgCTGGAACtaCAGG,+,5,1,0.0	---	---
1	20041400	20041800	20041600	---	cCCCCaAGTAgCTGGAACtGtAGG,-,5,1,0.0	---	---
1	2004569	2004969	2004769	---	tCCCgCAGcCCaGGAACGGaGCGG,-,5,1,0.0031307977799133815	---	---
1	200475868	200476268	200476068	---	ACCCCCAaACCTGacAgCGGtAGG,+,5,1,0.0	---	---
1	20049688	20050088	20049888	---	AgCtCCAGcCCTGGAtCtG-GGG,-,5,1,0.0	---	---
1	20052188	20052588	20052388	---	gCCCCCAAGgCCTGGgcCaGCTGG,-,5,1,0.0	---	---
1	20067296	20067696	20067496	---	ACCCC-AGACaaGGAgCacCAGG,+,5,1,0.01566644558890278	---	---
1	200883011	200883411	200883211	---	ACCCagAGACCTGGGAAatGgGGG,-,5,1,0.0	---	---
1	200885106	200885506	200885306	---	ttCCCCAtACCTGGAAga-CTGG,+,5,1,0.001469119105095097	---	---
1	200885339	200885739	200885539	---	ACCCCtttACCTGacACG-CCGG,-,5,1,0.0032974837710550617	---	---
1	20089005	20089405	20089205	---	ATCCCCCAaAtCaGGAgCGGgGGG,+,5,1,0.008517434053446899	---	---
1	20089006	20089406	20089206	---	tCCCCCAaAtCaGGAgCGG-GGG,+,5,1,0.004524886872567873	---	---
1	20091345	20091745	20091545	---	ACCtCtAGgCCcTGGAACtGCAGG,-,5,1,0.010185185184924707	---	---
1	200991960	200992360	200992160	---	ACaCCCAGctCTGGccCAGGCCGG,-,5,1,0.0	---	---
1	201035113	201035513	201035313	---	AgCCCCAGAga-GGAAtGGgAGG,-,5,1,0.000171377357071112	---	---
1	201079035	201079435	201079235	---	tCCCCaAG-CCTGGggCtGCAGG,+,5,1,0.021428571414884162	---	---
1	20113549	20113949	20113749	---	ACCCCacGtCaaGGAACGTGCAGG,-,5,1,0.011131725435624662	---	---
1	201177058	201177458	201177258	---	ACCCgCAGACCCTGtcACccCAGG,-,5,1,0.0007762352603104941	---	---
1	201192667	201193067	201192867	---	ACCCtCAGACCTttgA-GGtAGG,-,5,1,0.0	---	---
1	201231972	201232372	201232172	---	tCCtCCAGcCCTGGAATCtGaAGG,+,5,1,0.0	---	---
1	201243878	201244278	201244078	---	ACCCCCAG-CtgGGgACatCTGG,+,5,1,0.01278106510224497	---	---
1	201245023	201245423	201245223	---	ACCCtgAGACtaGGAA-GGaAGG,+,5,1,0.0	---	---
1	201283585	201283985	201283785	---	gCCCCCAGcCCTGaAggG-CAGG,-,5,1,0.00030781543098795677	---	---
1	201322441	201322841	201322641	---	gCgCCCtGACCTGGggCGG-GGG,-,5,1,0.0008544921861328125	---	---
1	201323051	201323451	201323251	---	ACCCaCAGACaaGGTAAtGaCAGG,+,5,1,0.00868838764019062	---	---
1	201329949	201330349	201330149	ACCCCCAGggtTGGAACacCAGG,+,5,0,NA	ACCCCCAGggtTGGAACacCAGG,+,5,0,0.02475685237245611	ACCCCCAGggtTGGAACacCAGG,+,5,0,0.02475685237245611	---
1	201355948	201356348	201356148	---	gCCCCCAt-CCaGGAgaGGCTGG,-,5,1,0.012426035491949212	---	---
1	201375950	201376350	201376150	---	tCCACCCAGtCaTGtAAaGGCAGG,-,5,1,0.033600000066	---	---
1	20142501	20142901	20142701	---	tCaaCCAGACCTtGgACG-CTGG,-,5,1,0.009035923142972614	---	---
1	20142808	20143208	20143008	---	taCCCCAGTAgCTGGcACtGCAGG,+,5,1,0.0	---	---
1	201438336	201438736	201438536	---	tCCCCCAGgCCTtGAAtGa-AGG,+,5,1,0.002083333335029762	---	---
1	201445532	201445932	201445732	---	ACCCCaAAGtCCTGGAACaaaGGG,-,5,1,0.0	---	---
1	201461705	201462105	201461905	---	ACCaCCAGgtCTGGAg-GtCAGG,-,5,1,0.0	---	---
1	201474306	201474706	201474506	---	ACaCCtgGgCCaGGAA-GGCAGG,+,5,1,0.0	---	---
1	201479997	201480397	201480197	---	ACCCCaAGACtTc-AAgGaCTGG,-,5,1,0.00032093037557867903	---	---
1	201481582	201481982	201481782	---	cCtCCCAG-CCTGGgACtaCAGG,+,5,1,0.05051020407825127	---	---
1	201507693	201508093	201507893	---	ACCCgCg-AgCTGGcAgGGCAGG,-,5,1,0.0007968962941383203	---	---
1	201538882	201539282	201539082	---	ACCCCagGAgCTGGAcaGGGCAGG,-,5,1,0.002461095754998901	---	---
1	201571981	201572381	201572181	---	ACgCCagGAC-TGGggCGGCAGG,-,5,1,0.0069327731019381885	---	---
1	201607476	201607876	201607676	---	ACCCC-AcAgCaGGAAaGtCTGG,-,5,1,0.026058879415014245	---	---
1	2016120	2016520	2016320	---	tCCCCgAGgaGCTGGAACGaCAGG,-,5,1,0.0359183673101687	---	---
1	201630558	201630958	201630758	---	gCtCCCAGAtCTGGgA-GaCTGG,+,5,1,0.0	---	---
1	201635720	201636120	201635920	---	ACCCCaAGtCCTtGAAtcTGCAGG,-,5,1,0.0010491224294167808	---	---
1	201645506	201645906	201645706	---	AaCCCCAG-CCTGGAcCactGGG,-,5,1,0.0	---	---
1	201709379	201709779	201709579	---	ACCCCC-GACCctcAcaGGCCGG,-,5,1,0.0	---	---
1	201709914	201710314	201710114	---	tCCCgCAGACCTGGgAaGt-TGG,+,5,1,0.003791666671270834	---	---
1	201748230	201748630	201748430	---	ACagCCAGgCCaGGcACGG-TGG,+,5,1,0.0019696969734090907	---	---
1	201752754	201753154	201752954	---	AgCCCCAGAgCTGGg-CaaCTGG,+,5,1,0.0013377926415588893	---	---
1	201796033	201796433	201796233	---	ACCCCCAacCaTGGgA-GtCAGG,-,5,1,0.0	---	---
1	201843169	201843569	201843369	---	cttCCCAGACCcaGAACG-CTGG,+,5,1,0.02974469138678072	---	---
1	201864103	201864503	201864303	---	AgCCCCAG-CCTGGccatGCAGG,+,5,1,0.0	---	---
1	201984147	201984547	201984347	---	AaCgggAGATCCTGGAACGGgTGG,+,5,1,0.0012605041928558823	---	---
1	202032359	202032759	202032559	---	AtCCCtAGAACCTGGAAaatCTGG,+,5,1,0.025699300704399766	---	---
1	202033088	202033488	202033288	---	ACCCCCAG-CCTGGcAaacaCGG,-,5,1,0.005469013750977687	---	---
1	202097206	202097606	202097406	---	cCCgCCAGACCCTGGAcCtcCTGG,+,5,1,0.0	---	---
1	202155891	202156291	202156091	---	AggCCCtGACCaGcAA-GGCAGG,-,5,1,0.0	---	---
1	202163918	202164318	202164118	---	cCCCtCAGAgCTGGAggG-CTGG,+,5,1,0.0001523530921504935	---	---
1	202234944	202235344	202235144	---	AgaCaCAGACtTGGAACa-CAGG,-,5,1,0.004659522673416258	---	---
1	20242473	20242873	20242673	---	ACaCCaAG-CCTGGAAtacCAGG,+,5,1,0.03227586210001075	---	---
1	202471183	202471583	202471383	---	ACCCCCAGttaTctAA-GGCAGG,-,5,1,0.0	---	---
1	20251801	20252201	20252001	---	AaCCC-AGgCCaGGAgaGGCAGG,-,5,1,0.015229215217630149	---	---
1	2025199	2025599	2025399	---	tCCACCCgGgCCTGGAgCtGCTGG,-,5,1,0.036199095003921565	---	---
1	202569747	202570147	202569947	---	ACCCCagGcCCTGGtAaGG-TGG,+,5,1,0.001092436975346139	---	---
1	202615960	202616360	202616160	---	AaCCCCAGgCCTGGAgCtG-TGG,+,4,1,0.0019425019406080029	---	---
1	202678235	202678635	202678435	---	ACCCCCAGcCCATGGctCGtgGGG,-,5,1,0.0	---	---
1	20274991	20275391	20275191	---	ACCCaaAGAag-GGAAaGGCAGG,+,5,1,0.001650793652129869	---	---
1	202772008	202772408	202772208	---	AgCCCaAGAagTGGAAGCtGCAGG,+,5,1,0.0	---	---
1	202779898	202780298	202780098	---	AaCCCCAGcC-TGGAggtGCCGG,+,5,1,0.0005303896657690425	---	---
1	202816239	202816639	202816439	---	ctCCCCAGTAgCTGGAACtaCAGG,+,5,1,0.0	---	---
1	202830250	202830650	202830450	---	ACCCCacacCCTGGA-CtGCCGG,+,5,1,0.0023809523814536633	---	---
1	20284830	20285230	20285030	---	ACCCCtAGgCtTG-AACaaCTGG,-,5,1,0.005980414150363575	---	---
1	2028878	2029278	2029078	---	ACCCCCAGcCCatGcACc-CCGG,+,5,1,0.0011308419469995017	---	---
1	203017928	203018328	203018128	---	cCgCCCAGcC-TGGgAgGGCCGG,+,5,1,0.0015846338409985596	---	---
1	203024305	203024705	203024505	---	AgCCCCAGcCa-GGAcCaGCAGG,-,5,1,0.0	---	---
1	20303860	20304260	20304060	---	ACagCCcGgCCTGGAg-GGCCGG,+,5,1,0.0	---	---
1	203041105	203041505	203041305	---	ACCCaCActCCTGGAg-GaCAGG,-,5,1,0.0	---	---
1	203043516	203043916	203043716	---	AaCCCtAG-CggGGAAgGGCTGG,+,5,1,0.0013750954832355002	---	---
1	203082032	203082432	203082232	---	ACtCCtgGcCCTGaAA-GGCAGG,-,5,1,0.0	---	---
1	203110089	203110489	203110289	---	AgCCCCAGggCTGGcAtGG-GGG,+,5,1,0.0007173181105054164	---	---
1	203171994	203172394	203172194	---	ACgCgaAGACCcGGgA-GGCAGG,-,5,1,0.0	---	---
1	203173984	203174384	203174184	---	ACCCgaA-AggTGGAAgGGCAGG,+,5,1,0.0009609399255186913	---	---
1	203195425	203195825	203195625	---	AaaCCCAGgCCTGtAACtG-GGG,-,5,1,0.002334455673063973	---	---
1	20320380	20320780	20320580	---	ttCCCCA-ACCTaGcAaGGCAGG,-,5,1,0.03221021407767594	---	---
1	2032160	2032560	2032360	---	AgCCCCAG-CCTGaAggaGCGGG,-,5,1,0.0011315127363051801	---	---
1	203228488	203228888	203228688	---	ttCCCCA-ACCTaGcAaGGCAGG,+,5,1,0.03221021407767594	---	---
1	203363718	203364118	203363918	---	gCCaCCAcACCTGGc-CGaCAGG,-,5,1,0.0015531027673460793	---	---
1	203467613	203468013	203467813	---	ACaCgCAGACCaGGcA-GGtGGG,-,5,1,0.0	---	---
1	20364499	20364899	20364699	---	ACCgC-AGtCagGGAAgGGCAGG,-,5,1,0.0028952205679687506	---	---
1	203645025	203645425	203645225	---	ACaCCCAagCCaGGAA-GcCAGG,-,5,1,0.0	---	---
1	203833677	203834077	203833877	---	cCCCCaAGTAgCTGGAACtaCAGG,-,5,1,0.0	---	---
1	203861866	203862266	203862066	---	ACCaCCgt-CCTGGAAtGcCTGG,-,5,1,0.021522365761922565	---	---
1	20396618	20397018	20396818	---	AtCCaCAGACCATGGAtCcGgGGG,-,5,1,0.0	---	---
1	204041770	204042170	204041970	---	ACCCtCAtACCTGGg-CaGtGGG,+,5,1,0.0008260489502089642	---	---
1	204043697	204044097	204043897	---	ACCCCgAGcgCTGGAgCGG-CGG,+,4,1,0.0006677350413566468	---	---
1	204049392	204049792	204049592	---	AgCtCCAGgCtTGGcA-GGCAGG,-,5,1,0.0	---	---
1	204057530	204057930	204057730	---	ACCCCCAGtCtgGGAgtGG-GGG,-,5,1,0.00025887573967455624	---	---
1	204060112	204060512	204060312	---	ACCCaCTAGcCCTGGcAgGGaAGG,-,5,1,0.00025732780972229503	---	---
1	204065066	204065466	204065266	AtCCCCAGAagTGGAAttGCTGG,+,5,0,NA	AtCCCCAGAagTGGAAttGCTGG,+,5,0,0.061279461371313154	AtCCCCAGAagTGGAAttGCTGG,+,5,0,0.061279461371313154	---
1	204065067	204065467	204065267	---	tCCCC-AGAagTGGAAttGCTGG,+,5,1,0.02949074078789352	---	---
1	20409028	20409428	20409228	---	ACtagCAGcCCTGGAAgGAGCAGG,+,5,1,0.0	---	---
1	204092059	204092459	204092259	AtCCCCAGcCaaGGAgCGGCTGG,+,5,0,NA	AtCCCCAGcCaaGGAgCGGCTGG,+,5,0,0.0599400597932068	AtCCCCAGcCaaGGAgCGGCTGG,+,5,0,0.0599400597932068	---
1	204092060	204092460	204092260	---	tCCCC-AGcCaaGGAgCGGCTGG,+,5,1,0.028846153778365382	---	---
1	204118619	204119019	204118819	---	ACCCTCCtcACCTGaAAaGcCGGG,+,5,1,0.006336206896142656	---	---
1	204236460	204236860	204236660	---	AaCCCCgGAgCTGGc-CtGCGGG,+,5,1,0.0005584433400257847	---	---
1	204254523	204254923	204254723	---	ctCCCCAGtaGCTGGAACGtCAGG,+,5,1,0.03265306126794558	---	---
1	20426379	20426779	20426579	---	cCCCCaAGTAaCTGGAACtaCAGG,-,5,1,0.0	---	---
1	204304530	204304930	204304730	---	ACtgCCAGtCCTGGAgCtG-GGG,-,5,1,0.000826322114475661	---	---
1	204314454	204314854	204314654	---	gCaCCCAGACCTGAGgggGGCGGG,-,5,1,0.0	---	---
1	204346281	204346681	204346481	---	tCCCtCAGct-TGGAAaGGCTGG,-,5,1,0.027028657612344548	---	---
1	204384276	204384676	204384476	---	ctCCCaAGTAgCTGGAACGaCAGG,+,5,1,0.0	---	---
1	204398805	204399205	204399005	---	cCCaCCAG-CCTGGAcaGcCAGG,+,5,1,0.0	---	---
1	204430358	204430758	204430558	---	ACCtCCAGgCCaGcA-CtGCAGG,+,5,1,0.001875457879206916	---	---
1	204463675	204464075	204463875	---	AgaCCCtG-CCTGGAcaGGCAGG,+,5,1,0.0	---	---
1	204485389	204485789	204485589	---	cCCCCCAc-CCgGGctCGGCGGG,+,5,1,0.0	---	---
1	204487330	204487730	204487530	---	ttCtaCAGGACCTGGgACGGCAGG,-,5,1,0.0	---	---
1	204500808	204501208	204501008	---	AaCttCAGtCCTGGAA-GGaAGG,+,5,1,0.0	---	---
1	204525364	204525764	204525564	---	ACCCC-AGtgCTGGAAtaaCAGG,-,5,1,0.023557692311356845	---	---
1	204553923	204554323	204554123	---	ACCtCggGcCCaGGAA-GGCGGG,+,5,1,0.0	---	---
1	204587500	204587900	204587700	---	ACCtCCtG-CCTGcAtgGGCAGG,+,5,1,0.0	---	---
1	204607034	204607434	204607234	---	ACCCCCcGcCCcG-AACatCAGG,+,5,1,0.006940427987858241	---	---
1	204632917	204633317	204633117	---	tCCCCCAGACg-GcAAaGcCAGG,+,5,1,0.0006896551734892687	---	---
1	204716823	204717223	204717023	---	gCCCCCA-ACCTccAgCtGCAGG,+,5,1,0.006977149840565151	---	---
1	204744064	204744464	204744264	---	ACCtCCAaACCTGccAaGAGCAGG,+,5,1,0.0	---	---
1	20476730	20477130	20476930	---	tCCCC-AGAgCTGGAgaaGCAGG,-,5,1,0.010570759357795721	---	---
1	204794256	204794656	204794456	---	ACCCttAagCCTGGAACtG-TGG,-,5,1,0.008207070714375903	---	---
1	204926765	204927165	204926965	---	gCCCCCAGcCCcGGgACaG-GGG,-,5,1,0.007612781945371239	---	---
1	204929044	204929444	204929244	---	ACCCCa-GACCTGGttCtGaAGG,-,5,1,0.0	---	---
1	204948014	204948414	204948214	---	ACCCCaA-AgCTGGAAaaGaGGG,+,5,1,0.017592592610468322	---	---
1	20497199	20497599	20497399	---	AgCCCCAGgCaGTGGcACtGCTGG,-,5,1,0.014067632866304747	---	---
1	205000413	205000813	205000613	---	gCCaCCAGACCaGGcAgG-CAGG,+,5,1,0.0006862074931074941	---	---
1	205008697	205009097	205008897	---	ACaCCCAGtCCTGctACtG-AGG,-,5,1,0.0009285714303214288	---	---
1	20512485	20512885	20512685	---	tCCgCCAGgCCTGGAAgGGgCCGG,+,5,1,0.0037330316762451735	---	---
1	205181152	205181552	205181352	---	tCtCC-AGACtTGGAAaGGaAGG,+,5,1,0.021594551319070517	---	---
1	205232247	205232647	205232447	---	gCCCtCAGAtaTGGAGAaGGCAGG,+,5,1,0.0	---	---
1	205242860	205243260	205243060	---	ACttCCAGCAtCTGGAACaGgAGG,+,5,1,0.0031940377734060864	---	---
1	205270435	205270835	205270635	---	AtCCCCAGcCCTcGgA-GcCTGG,+,5,1,0.0	---	---
1	205274606	205275006	205274806	---	ACCCCtAGAaCTaGAACtt-AGG,-,5,1,0.01031746033564815	---	---
1	205314102	205314502	205314302	---	ACaCgCAGgCtTGGgA-GGCTGG,+,5,1,0.0	---	---
1	205409800	205410200	205410000	---	ACCatCAGgCCTGGgACcTGCTGG,+,5,1,0.008589106772222148	---	---
1	205419010	205419410	205419210	---	tCCCCCAGcCCTGagGACGGtGGG,+,5,1,0.0	---	---
1	205474303	205474703	205474503	---	tCCCCCAGAaCTGGgACctGCAGG,-,5,1,0.0022408963642532643	---	---
1	205481241	205481641	205481441	---	tCCaCCAGACCcGGgA-GGaAGG,+,5,1,0.0	---	---
1	205549704	205550104	205549904	---	ACCCtgGAGACaTGGAACaGgTGG,-,5,1,0.0	---	---
1	205595087	205595487	205595287	---	taCCCCtGAgCTGGAAgGG-GGG,+,5,1,0.0002274584059929488	---	---
1	205633803	205634203	205634003	---	tCaCtCAGATCCTaGAAgGGCGGG,+,5,1,0.00451313389123366	---	---
1	20568350	20568750	20568550	---	ACCgCgAGACCCTtGAgaGGCAGG,+,5,1,0.0008076923069769231	---	---
1	20569467	20569867	20569667	---	AgCCCgAc-CCTcGgACGGCGGG,+,5,1,0.016222496047536422	---	---
1	205743846	205744246	205744046	---	ACCaCCAGCACtTtGAACaGgTGG,+,5,1,0.00043438913763808325	---	---
1	205764235	205764635	205764435	---	cCCCCCAGggCTGGgAgG-CTGG,+,5,1,0.0005394750458369165	---	---
1	205795605	205796005	205795805	---	AgCCCCAGAatTGaAAtG-CAGG,-,5,1,0.00412238326198818	---	---
1	205869950	205870350	205870150	---	ttCCCCA-ACCTaGcAaGGCAGG,+,5,1,0.03221021407767594	---	---
1	205912741	205913141	205912941	---	ACCCCCAGcCCcatAAGCaGCAGG,-,5,1,0.0	---	---
1	205916159	205916559	205916359	---	ACCACCCtGcCCTGcAgtGGCAGG,+,5,1,0.005769230765563188	---	---
1	205920767	205921167	205920967	---	AgaCCCAGACCTGtAAgtGGCCGG,-,5,1,0.0002736394041671381	---	---
1	2060401	2060801	2060601	---	cCCCCCAaACCTtCGAACttCAGG,-,5,1,0.007432181360095132	---	---
1	206077804	206078204	206078004	---	ACCCCtA-ACtTGaAAgGGaAGG,+,5,1,0.0019007602935924607	---	---
1	20610234	20610634	20610434	---	ACaCCCAccCCTGGAtCc-CTGG,-,5,1,0.0	---	---
1	206212682	206213082	206212882	---	AgCCCaAGAggTGGgA-GGCTGG,-,5,1,0.0	---	---
1	20623984	20624384	20624184	---	ACCagCAGAtCTG-AAtGcCTGG,+,5,1,0.0063162639577695814	---	---
1	206271517	206271917	206271717	---	gCCCtCAGgCCTGGg-CtGCTGG,-,5,1,0.002828282829492121	---	---
1	2065357	2065757	2065557	---	AgCCgCAt-CCTGGgAgGGCTGG,+,5,1,0.002762148318605371	---	---
1	2066370	2066770	2066570	---	cCtCCCAGgCagGGAA-GGCAGG,-,5,1,0.0	---	---
1	20663893	20664293	20664093	---	ACCatCAGAg-TGGgACaGCAGG,-,5,1,0.01587044532958754	---	---
1	206654470	206654870	206654670	---	ACCCCCAGcCCTtGtcCt-CAGG,+,5,1,0.0	---	---
1	20668813	20669213	20669013	---	gCCCC-AGggCaGGAAgGGCTGG,-,5,1,0.005337690598638345	---	---
1	206702760	206703160	206702960	---	AgCCaCAGACtTGGgACc-CAGG,-,5,1,0.0024037220132462666	---	---
1	20671874	20672274	20672074	---	ACCCCaActC-TGGtAaGGCAGG,+,5,1,0.005415384618374926	---	---
1	206735345	206735745	206735545	---	ACCCCaCAGcCCTGGgACaGtTGG,+,5,1,0.006297376081043264	---	---
1	206762610	206763010	206762810	---	ACtgCgGAGACaTGGAACaGCTGG,-,5,1,0.0	---	---
1	206842123	206842523	206842323	---	AaCCC-AtACCTGGttCaGCAGG,+,5,1,0.0	---	---
1	206858851	206859251	206859051	---	gCtCCC-GcCCgGGAgCGGCCGG,-,5,1,0.016272189310864067	---	---
1	206868417	206868817	206868617	---	ACCCtCAGctaTGGAA-GGaAGG,+,5,1,0.0	---	---
1	206869085	206869485	206869285	---	ACCCCtgGACCTGGggCc-CAGG,-,5,1,0.002477181345126777	---	---
1	206906024	206906424	206906224	---	ACCCC-AGAgtgGGAgaGGCTGG,+,5,1,0.0023490576384587987	---	---
1	206910901	206911301	206911101	---	ACCCaCAGgCCTGGACACattAGG,+,5,1,0.0	---	---
1	206916888	206917288	206917088	---	AgCtgCAGAgCTGGA-CGGgTGG,+,5,1,0.00011751590190767971	---	---
1	206980138	206980538	206980338	---	ACtCaCAGtCCTGcAg-GGCTGG,+,5,1,0.0	---	---
1	206996573	206996973	206996773	---	AaCCCgAGTAgCTGGgACtGCAGG,-,5,1,0.0	---	---
1	207051041	207051441	207051241	---	AaCCCaAagCCTGGAAaGG-AGG,-,5,1,0.0065656565741973325	---	---
1	20712603	20713003	20712803	---	ACCttCAGAggTGGAACtTGCAGG,+,5,1,0.005092592593650788	---	---
1	20718104	20718504	20718304	---	gCCCCCAccCCTGGAt-GGaTGG,+,5,1,0.0	---	---
1	207208672	207209072	207208872	---	cCCaCgAGCACCTGGgACtGCAGG,-,5,1,0.03004444447094711	---	---
1	207270613	207271013	207270813	---	tCCCaaAGtCCTGGAAaGTGCTGG,+,5,1,0.03172767082736644	---	---
1	207464757	207465157	207464957	---	ACCaCCAGgCCTGtAAtGGaATGG,-,5,1,0.015085714314830767	---	---
1	207476550	207476950	207476750	---	ACCaC-AGAaCTGGtcaGGCTGG,+,5,1,0.0	---	---
1	207649221	207649621	207649421	---	cCaCCCAGACCaGcAACa-CTGG,-,5,1,0.011195335285634007	---	---
1	20765204	20765604	20765404	---	ACtCaCtGACCTGGAAaGtCCAGG,+,5,1,0.1929958585943898	---	---
1	20769586	20769986	20769786	---	ACCCCCAt-CtgGGgACtGCAGG,+,5,1,0.011538461555766027	---	---
1	207827966	207828366	207828166	---	AggCCCTAGAgCTGGAAtGcCTGG,-,5,1,0.003444847626859888	---	---
1	207903946	207904346	207904146	---	AtCCC-AcACCTGGctCGGaGGG,+,5,1,0.0	---	---
1	207905071	207905471	207905271	---	AtCCCCAa-CCTaGcAaGGCAGG,+,5,1,0.029576018432478465	---	---
1	207979744	207980144	207979944	---	ACCtCCAtACCTctgACG-CAGG,-,5,1,0.0023169033747493135	---	---
1	208132630	208133030	208132830	---	AaCaCCAGggCTGtA-CGGCGGG,+,5,1,0.000651408371665629	---	---
1	20819411	20819811	20819611	AgCCCagGACCTGGcAgGGCTGG,-,5,0,NA	cagCCCAGGACCTGGcAgGGCTGG,-,5,1,0.0	AgCCCagGACCTGGcAgGGCTGG,-,5,0,0.0073150859582078835	---
1	208206573	208206973	208206773	caCCCCAGACCTGGAAaGtgGGG,-,5,0,NA	ACCCCag-ACCTGGAAaGtgGGG,-,5,1,0.003617656193848739	caCCCCAGACCTGGAAaGtgGGG,-,5,0,0.011408199571309738	---
1	208206574	208206974	208206774	---	caCCCCAGACCTGGAAaGt-GGG,-,4,1,0.00606060606468254	---	---
1	208214008	208214408	208214208	---	AtCCCCAGAtCTGtAgCc-CTGG,-,5,1,0.0013266119703232093	---	---
1	208224563	208224963	208224763	---	ACCtCCtGACagGGAGACaGCAGG,+,5,1,0.0	---	---
1	208247345	208247745	208247545	---	AgCCaCAGACt-GGAAaGGaAGG,-,5,1,0.0008781408122068475	---	---
1	208266834	208267234	208267034	---	cTCCCCCAGgCaTGGAACaGtAGG,+,5,1,0.10384615385192307	---	---
1	208266835	208267235	208267035	tCCCCCAGgCaTGGAACaGtAGG,+,5,0,NA	tCCCCCAGgCaTGGAACaGtAGG,+,5,0,0.10384615385192307	tCCCCCAGgCaTGGAACaGtAGG,+,5,0,0.10384615385192307	---
1	208266836	208267236	208267036	---	cCCCC-AGgCaTGGAACaGtAGG,+,5,1,0.038942307687980765	---	---
1	208307516	208307916	208307716	---	ACCCaCAGcCCcGGgA-GGtGGG,+,5,1,0.0	---	---
1	208324549	208324949	208324749	---	cCCCaCAGACCTGaAAgaG-TGG,-,5,1,0.0004674946862749908	---	---
1	208417391	208417791	208417591	---	cgCgCCAGAC-TGGAgCGGgAGG,-,5,1,0.0005707454015409263	---	---
1	208469650	208470050	208469850	---	ACCtCCATGACCacGAAtGGaTGG,-,5,1,0.0	---	---
1	208598484	208598884	208598684	---	AtgCCCA-ACCTGGAAttGtAGG,+,5,1,0.012794612808856855	---	---
1	208601405	208601805	208601605	---	ACCCCCAtAg-TGGAtCctCTGG,-,5,1,0.0	---	---
1	208772438	208772838	208772638	---	ACtCCCAGAaTCTGGAACccaGGG,-,5,1,0.033267225358155815	---	---
1	20880203	20880603	20880403	---	AgCCCCgccgCTGGAA-GGCCGG,+,5,1,0.0	---	---
1	208973855	208974255	208974055	---	cCCCCaAGTAgCTGGAACtaCAGG,-,5,1,0.0	---	---
1	209023422	209023822	209023622	---	AtCCCCAGACCTaGAtgaG-AGG,+,5,1,0.0	---	---
1	209198996	209199396	209199196	---	ACCCCCAGAgCTGGAgatG-TGG,+,4,1,0.0007270892686832266	---	---
1	209225888	209226288	209226088	---	ACtCtCAGAgCTtGAA-GaCTGG,+,5,1,0.0	---	---
1	209234757	209235157	209234957	---	ACCCtCAGACCaaGg-CaGCTGG,+,5,1,0.003253362019013423	---	---
1	209245573	209245973	209245773	---	ACCatgAGACCTGGg-CGGgAGG,-,5,1,0.0001576132833252013	---	---
1	209380908	209381308	209381108	---	ACCCCaAGcCCTGGAgtGG-AGG,-,4,1,0.001488095236347953	---	---
1	209522426	209522826	209522626	---	ACCaCCtGcCCTGtAt-GGCAGG,+,5,1,0.0	---	---
1	209531279	209531679	209531479	---	cCCCCCAcACCTGGAcaGGCGTGG,-,4,1,0.008522727281241477	---	---
1	209767157	209767557	209767357	---	AaCaCCAaAgCTGGAAgGG-AGG,-,5,1,0.0004378146761148639	---	---
1	209791607	209792007	209791807	---	AgCCtCAG-CCTGcAACcGgCGG,+,5,1,0.0014716740958690853	---	---
1	209847586	209847986	209847786	---	ACCCCCAaACCcaGgAgGG-TGG,+,5,1,0.0010448916334075077	---	---
1	20998130	20998530	20998330	---	ACCCaCAG-CCTGcAAgGagAGG,+,5,1,0.00016761714144756035	---	---
1	210062365	210062765	210062565	---	gCCCCgc-ACtcGGAACGGCCGG,-,5,1,0.019230769248912396	---	---
1	210265879	210266279	210266079	---	ACCtaCAGACaTGGAggG-CCGG,-,5,1,0.0002462523447903654	---	---
1	21027223	21027623	21027423	---	ACagCaAGgCCTGGgA-GGCAGG,-,5,1,0.0	---	---
1	21028361	21028761	21028561	---	AgCaCgAGgCCTGGcACGG-TGG,-,5,1,0.001664239652902018	---	---
1	2103221	2103621	2103421	---	gCCCCCAGgC-TGGAgCtGtTGG,+,5,1,0.004339250490499014	---	---
1	210425958	210426358	210426158	---	AgCtggAG-CCTGGAAgGGCCGG,-,5,1,0.0027196537290883655	---	---
1	210445155	210445555	210445355	---	ACtgC-AGACCTcGAACctCTGG,-,5,1,0.020102339203399124	---	---
1	210501042	210501442	210501242	---	ACCCCaAaACCTGGtACtGgATGG,-,5,1,0.0057142857064285705	---	---
1	21053140	21053540	21053340	---	AggCCCAGAgCaGGtA-GGCTGG,+,5,1,0.0	---	---
1	210566678	210567078	210566878	---	gCtCtgAGACCaG-AACGGCAGG,-,5,1,0.011111111104768295	---	---
1	21056746	21057146	21056946	---	ACCCCCAccgCTGGgACa-CTGG,-,5,1,0.003907203901213557	---	---
1	210578689	210579089	210578889	---	taCgCACAcACCTGGAAgGGCAGG,+,5,1,0.0	---	---
1	210578690	210579090	210578890	ACgCaCAcACCTGGAAgGGCAGG,+,4,0,NA	ACgCaCAcACCTGGAAgGGCAGGG,+,4,1,0.037176553458546036	ACgCaCAcACCTGGAAgGGCAGG,+,4,0,0.010342598491273433	---
1	210578691	210579091	210578891	---	cgCaC-AcACCTGGAAgGGCAGG,+,5,1,0.007952203878438965	---	---
1	21058555	21058955	21058755	---	gCgCtCcG-CCTGGAAgGGCGGG,+,5,1,0.0022675853386511595	---	---
1	21059347	21059747	21059547	---	ACCCGCCtccCCTGGAACtcCAGG,-,5,1,0.008113590255330524	---	---
1	210697909	210698309	210698109	---	AggaC-AGACCTGGAcCtGCAGG,-,5,1,0.0	---	---
1	210800312	210800712	210800512	---	ACCtCaGAGtCCTGGAAgaGCAGG,+,5,1,0.0	---	---
1	210977453	210977853	210977653	ACCCtCAcACCTGGAgCttCTGG,+,5,0,NA	ACCCtCAcACCTGGAgCttCTGG,+,5,0,0.033470802641444024	ACCCtCAcACCTGGAgCttCTGG,+,5,0,0.033470802641444024	---
1	211131594	211131994	211131794	---	ttCCCCA-ACCaGGcAaGGCAGG,-,5,1,0.027915518869645446	---	---
1	211176582	211176982	211176782	---	ACCCCtA-ACaTGaAAgGGaAGG,-,5,1,0.004633103210998519	---	---
1	211537156	211537556	211537356	---	AgCaCCAGAgCTTGGgAtGGCTGG,+,5,1,0.01061352657786691	---	---
1	211585006	211585406	211585206	---	ACCTCCCAtAtCTGGtACcaCAGG,+,5,1,0.017507002794774164	---	---
1	211677522	211677922	211677722	---	ACCCCCAGACCaaGctCtG-AGG,+,5,1,0.0	---	---
1	211717987	211718387	211718187	---	AaCCCagGAta-GGAACGGCAGG,+,5,1,0.010353660186927969	---	---
1	211791941	211792341	211792141	---	cCCaCCAagtCTGGA-CGGCAGG,+,5,1,0.0069676453617957285	---	---
1	211833309	211833709	211833509	---	ACCtagAGAC-TGcAAgGGCAGG,-,5,1,0.0009751592879060304	---	---
1	211852122	211852522	211852322	---	ctCCCCAGTAaCTGGgACtGCAGG,-,5,1,0.0	---	---
1	212047715	212048115	212047915	---	gCCCC-AcACtcGGAACaGCAGG,-,5,1,0.054332462921124494	---	---
1	212080364	212080764	212080564	---	cCCCCaAGtaGCTGGAACtGCAGG,-,5,1,0.01865889213911759	---	---
1	212086840	212087240	212087040	---	ACtCCCcGcaCTG-AACGGtGGG,+,5,1,0.0028373015862665127	---	---
1	212326338	212326738	212326538	---	AaCtgCAG-CCTGGAACtcCTGG,-,5,1,0.028890282130820046	---	---
1	212472161	212472561	212472361	---	ACCtCCcGgCCgGGg-CGGCTGG,+,5,1,0.0011666666672488335	---	---
1	2125232	2125632	2125432	---	ACaCCt-GtCCTGGgAaGGCGGG,+,5,1,0.06309333343175288	---	---
1	212554789	212555189	212554989	---	AtgCCCAGgCCTGGgAaGG-TGG,-,5,1,0.0028724747506755056	---	---
1	21263288	21263688	21263488	---	ACCCCCAGgaaTGtAA-GGaTGG,-,5,1,0.0	---	---
1	212645116	212645516	212645316	---	ACtCCCAGAgCcaGgA-GGCAGG,-,5,1,0.0	---	---
1	212664022	212664422	212664222	---	ACCCC-AGACtTGGcAgctCAGG,-,5,1,0.0006855889175236531	---	---
1	212688044	212688444	212688244	---	ggCCCCAG-CCaGaAACaGCCGG,+,5,1,0.08002058139967934	---	---
1	212715538	212715938	212715738	---	tCCCagctACCTGGAA-GGCTGG,+,5,1,0.0	---	---
1	212725603	212726003	212725803	---	ACCCCCAGgtCTGaAAaGGCCAGG,+,4,1,0.3135746604648887	---	---
1	212737498	212737898	212737698	---	ACCCCCActCCTc-AACccCTGG,-,5,1,0.002107073924173015	---	---
1	212796706	212797106	212796906	---	ACCCCCtacCCTGTGAAatGCCGG,-,5,1,0.007326007339300997	---	---
1	212873642	212874042	212873842	---	gaCCCgAGACg-GGAAgGGCAGG,-,5,1,0.00016454133979827235	---	---
1	212898298	212898698	212898498	---	cCtCCCAGACagGGcAGCGGCTGG,-,5,1,0.0	---	---
1	213090514	213090914	213090714	---	AtCCCCAGgaCTGccACG-CTGG,+,5,1,0.0038979779348085612	---	---
1	213131625	213132025	213131825	---	cCCaCaAGAgCTGGAt-GGCAGG,-,5,1,0.0	---	---
1	213221822	213222222	213222022	---	ACaCtCAGgCCTGGcAtGG-TGG,-,5,1,0.0014623507834974749	---	---
1	2132558	2132958	2132758	---	AggCaCAG-CCTGGAAgGaCTGG,+,5,1,0.002312630719354391	---	---
1	213416508	213416908	213416708	---	tgCCCCAGcCTCTGGAAtaGCTGG,+,5,1,0.05056856192267559	---	---
1	213471187	213471587	213471387	ACCCCCAGACCaGcAgCtaCAGG,+,5,0,NA	ACCCCCAGACCaGcAgCtaCAGGG,+,5,1,0.021315789485526315	ACCCCCAGACCaGcAgCtaCAGG,+,5,0,0.03139717423861853	---
1	2135022	2135422	2135222	---	ACaCCCAGcCCTGtgACaG-AGG,+,5,1,0.0018571428579603174	---	---
1	213533243	213533643	213533443	---	ttCCCCA-ACCTaGcAaGGCAGG,-,5,1,0.03221021407767594	---	---
1	213545855	213546255	213546055	---	ACCCCCA-AggTaGAACaGgTGG,-,5,1,0.0011022160263593104	---	---
1	213571515	213571915	213571715	---	ACCCaCtGACCTGaAAaGa-GGG,-,5,1,0.0019531249991489956	---	---
1	213577751	213578151	213577951	---	ACCCgCc-ACCTGGtgtGGCAGG,-,5,1,0.0014209401696802031	---	---
1	21361408	21361808	21361608	---	ACCCCCAccCt-GGcACaGCTGG,+,5,1,0.0006285930729480886	---	---
1	21369895	21370295	21370095	---	ACaCCtAGgCCaGGcACGG-TGG,+,5,1,0.0036580086665909104	---	---
1	213806288	213806688	213806488	---	ttCCCCA-ACCTaGgAaGGCAGG,+,5,1,0.07676767680836	---	---
1	213840262	213840662	213840462	---	AgaaCCAGgCCTGGAACc-CAGG,+,5,1,0.010233389628220428	---	---
1	213896505	213896905	213896705	---	ACtCCCAGcCTCcaGAACcGCAGG,-,5,1,0.06489750852996629	---	---
1	2143786	2144186	2143986	---	cCtCCaAGgCCTGGg-CGGCAGG,+,5,1,0.0036479591865694813	---	---
1	214394543	214394943	214394743	---	ctCCCaAGTACCTGGAACtaCAGG,+,5,1,0.0	---	---
1	214494739	214495139	214494939	---	ACCtCgAGACCTGGcAgcAGCTGG,+,5,1,0.0	---	---
1	214782032	214782432	214782232	---	cCgCCCgG-CCTGGccCGGCAGG,+,5,1,0.0	---	---
1	215255968	215256368	215256168	---	ACCCCCcG-CggGGcACGGaGGG,+,5,1,0.0020651223796869264	---	---
1	21541652	21542052	21541852	---	AaCCCCAG-CCTGGccCttCAGG,-,5,1,0.0	---	---
1	215567837	215568237	215568037	---	gCCCCgc-ACtTGGAgCGGCCGG,-,5,1,0.0039036817859510607	---	---
1	215706948	215707348	215707148	---	ttCCCCA-ACCTaGcAaGGCAGG,+,5,1,0.03221021407767594	---	---
1	21583943	21584343	21584143	---	gCCtCCtGcCCTGGGAAtGGCTGG,+,5,1,0.0	---	---
1	216031694	216032094	216031894	---	ACCCaCAGttCTGcAt-GGCTGG,-,5,1,0.0	---	---
1	216330929	216331329	216331129	---	AaCaaCAGACACTGGAAgGGaGGG,+,5,1,0.005366357032636739	---	---
1	21649563	21649963	21649763	---	AaCaaCAcAgCTGGAACCGGCGGG,+,5,1,0.0	---	---
1	21680069	21680469	21680269	---	AttCaCAGACCctGAA-GGCTGG,+,5,1,0.0	---	---
1	21689082	21689482	21689282	---	gCCCgCAG-CCTGGAgaaGCAGG,-,5,1,0.010323167942569732	---	---
1	217063287	217063687	217063487	---	tCCCagtGACtTGGAA-GGCTGG,+,5,1,0.0	---	---
1	217067196	217067596	217067396	---	ACCtCCtGACCTGGAACaG-AGG,+,3,1,0.00757211538125	---	---
1	217113596	217113996	217113796	---	ACCCCCtGAgCTGcAA-GttCGG,-,5,1,0.0	---	---
1	21717999	21718399	21718199	---	ACCCagAaACCTGGcAtG-CAGG,+,5,1,0.0023088023110299817	---	---
1	217398462	217398862	217398662	---	tCCCCCAGgC-TGGAAtGtgTGG,+,5,1,0.002064689112602112	---	---
1	21756682	21757082	21756882	---	tggCtCAGAC-TGGAAgGGCTGG,+,5,1,0.002203423158885555	---	---
1	21762116	21762516	21762316	---	AgaCCCgGACCTaGAACc-CAGG,-,5,1,0.01187721465528629	---	---
1	217650282	217650682	217650482	---	ACCCaCtG-CCTtGAAgGGaAGG,+,5,1,0.0006108597237724549	---	---
1	2176649	2177049	2176849	---	ACaCCCAGAaCTG-AAgGcaGGG,-,5,1,0.0006287674672145169	---	---
1	217770397	217770797	217770597	---	AaCtgCAG-CCTGGAACtcCTGG,-,5,1,0.028890282130820046	---	---
1	21779764	21780164	21779964	---	ACCtCCAG-CCTGcAgaGGaTGG,-,5,1,0.004260355030071513	---	---
1	217803975	217804375	217804175	---	tCCgCtgGACCTGGAAtGG-AGG,-,5,1,0.004779411770723916	---	---
1	217804056	217804456	217804256	---	tCCagCAG-CCgGGAACaGCTGG,-,5,1,0.04843350977940729	---	---
1	217868178	217868578	217868378	---	ttCCCCA-ACCTaGcAaGGCAGG,-,5,1,0.03221021407767594	---	---
1	217869303	217869703	217869503	---	AtCCC-AcACCTGGctCGGaGGG,-,5,1,0.0	---	---
1	217892578	217892978	217892778	---	ACaCCCAaACCTG-AtgGaCAGG,+,5,1,0.0	---	---
1	218083394	218083794	218083594	---	ACatgCAGAgCTGGAAaGAGCTGG,+,5,1,0.0	---	---
1	218098481	218098881	218098681	---	AtCCgaAGgCCTGGgA-GGCAGG,-,5,1,0.0	---	---
1	218110896	218111296	218111096	---	ACCagCAGACCgGGcAtGG-TGG,-,5,1,0.0010047846905293061	---	---
1	21815622	21816022	21815822	---	ACttCCAGcCggGGAACGG-GGG,+,5,1,0.0012276785705078125	---	---
1	218177786	218178186	218177986	---	ACCCC-AGggCTGGgACcaCAGG,-,5,1,0.025077160493468916	---	---
1	21821217	21821617	21821417	---	AttCCCAGAC-TGGcAgaGCAGG,+,5,1,0.0011747302394420826	---	---
1	218436736	218437136	218436936	---	cCCCCCAGTAgCTGGgACtaCAGG,-,5,1,0.0	---	---
1	21846536	21846936	21846736	---	ctCCCgAGTAgCTGGAACtGCAGG,+,5,1,0.0	---	---
1	218576106	218576506	218576306	---	cCCCCatGAt-TGGAACaGCTGG,-,5,1,0.038396897231534506	---	---
1	21864563	21864963	21864763	---	AgCCCCAGACagGaAACtG-GGG,-,5,1,0.004076086959069293	---	---
1	21870043	21870443	21870243	---	AgCCCCAGAC-TGtccaGGCTGG,-,5,1,0.0	---	---
1	218779052	218779452	218779252	AtaCCCAGAagTGGAACtGCAGG,-,5,0,NA	taCCC-AGAagTGGAACtGCAGG,-,5,1,0.04595959598301768	AtaCCCAGAagTGGAACtGCAGG,-,5,0,0.1138047139377778	---
1	218825454	218825854	218825654	---	ttCCCCA-ACCTaGcAaGGCAGG,-,5,1,0.03221021407767594	---	---
1	21886619	21887019	21886819	---	ACaggCAGACACTGGcAgGGCTGG,-,5,1,0.0007292173021086534	---	---
1	21890218	21890618	21890418	---	AtCCtCAGAaCTGaAgCGG-GGG,+,5,1,0.00225981404532293	---	---
1	218998132	218998532	218998332	---	ctCaCCAGACACTGGAtCtGCAGG,+,5,1,0.0	---	---
1	21913077	21913477	21913277	---	gCaaCCAGcCCTGGAg-GGCAGG,+,5,1,0.0	---	---
1	219147159	219147559	219147359	---	ACtCaCAGttCTGcAA-GGCTGG,-,5,1,0.0	---	---
1	21921394	21921794	21921594	---	ACaCCCAG-CCTGtAcCccCGGG,+,5,1,0.0	---	---
1	219331346	219331746	219331546	---	AgCCagA-ACCTGGAAgaGCAGG,-,5,1,0.0024411102036527113	---	---
1	21939589	21939989	21939789	---	ctCCCCAGACCTtGAcCAGGgAGG,-,5,1,0.0	---	---
1	21943730	21944130	21943930	---	gCCCCCAaAC-TGGggCaGCAGG,+,5,1,0.014644970384280327	---	---
1	219553486	219553886	219553686	---	AgCCCCAGACCaCGGcACaGtTGG,+,5,1,0.0021549103076674275	---	---
1	219791729	219792129	219791929	ACCCaCAGgtgTGGAgCGGCTGG,-,5,0,NA	ACCCaCAGgtgTGGAgCGGCTGG,-,5,0,0.017237664272139623	ACCCaCAGgtgTGGAgCGGCTGG,-,5,0,0.017237664272139623	---
1	219792385	219792785	219792585	---	ACCtCt-GcCCTGGAAaGcCGGG,-,5,1,0.038252873573601846	---	---
1	219845676	219846076	219845876	---	ACCTCCCAGAggaGGAACtGgAGG,-,5,1,0.0013344226496595861	---	---
1	219924393	219924793	219924593	---	gCCCCACAGgaCTGGtACaGCTGG,+,5,1,0.0	---	---
1	21994205	21994605	21994405	---	gCCCCCAGcaGCTGGAAgGtCTGG,-,5,1,0.0019207682964337736	---	---
1	220000620	220001020	220000820	---	ctCCCCAGTAgCTGGgACtGCAGG,+,5,1,0.0	---	---
1	220037044	220037444	220037244	---	AtCCC-AcACCTGGctCGGaGGG,+,5,1,0.0	---	---
1	220070855	220071255	220071055	---	cCaCCttaACCTGGAA-GGCAGG,+,5,1,0.0	---	---
1	220126449	220126849	220126649	---	ACCttCAGgCCgGGcACGG-TGG,+,5,1,0.0014462809930785125	---	---
1	220418632	220419032	220418832	---	AtCCC-AcACCTGGctCGGaGGG,+,5,1,0.0	---	---
1	220621917	220622317	220622117	---	AgCCaCAGACtTGGgACc-CAGG,-,5,1,0.0024037220132462666	---	---
1	220783234	220783634	220783434	---	ttCCCCA-ACCTaGcAaGGCAGG,-,5,1,0.03221021407767594	---	---
1	220872367	220872767	220872567	---	ACaCtgAGAGCCTGGcACaGCAGG,+,5,1,0.0	---	---
1	220928194	220928594	220928394	---	gCtCC-AGACaTGGAcCaGCTGG,+,5,1,0.0	---	---
1	2210894	2211294	2211094	---	ACgCCCAGtGCCTGGgtgGGCAGG,-,5,1,0.0	---	---
1	221176943	221177343	221177143	---	ACCCCCAGcCtTGaccCTGGCAGG,+,5,1,0.0	---	---
1	221184493	221184893	221184693	---	ACCCCCAGcCtTGaccCTGGCAGG,+,5,1,0.0	---	---
1	221308118	221308518	221308318	---	tCCaCgGAGACCTaGAAaGGCAGG,+,5,1,0.0	---	---
1	22148397	22148797	22148597	---	gCCCCCAacCCTGtgA-GGCAGG,-,5,1,0.0	---	---
1	221533385	221533785	221533585	---	cCCCCaAGTAgCTGGAACtaCAGG,+,5,1,0.0	---	---
1	22158196	22158596	22158396	AgCCCCAGggCTGGgACtGCAGG,-,5,0,NA	gCCCC-AGggCTGGgACtGCAGG,-,5,1,0.04915123463109567	AgCCCCAGggCTGGgACtGCAGG,-,5,0,0.07815351594492753	---
1	221676971	221677371	221677171	---	tgCCCCAGgCCTacAACGG-GGG,-,5,1,0.005733397046583851	---	---
1	221724835	221725235	221725035	---	AgCaCCAG-CCTGGgACacCTGG,-,5,1,0.03272469026480247	---	---
1	22176585	22176985	22176785	cCCCCCActCtTGcAACGGCAGG,-,5,0,NA	gCCCCCCActCtTGcAACGGCAGG,-,5,1,0.006955681690513513	cCCCCCActCtTGcAACGGCAGG,-,5,0,0.041734090136167135	---
1	221890339	221890739	221890539	---	ACaCC-AcACtgGGAAaGGCAGG,+,5,1,0.016752136776827745	---	---
1	22191357	22191757	22191557	---	ACCCCCAacCCaGGAAtt-CTGG,-,5,1,0.009029982367513381	---	---
1	222020013	222020413	222020213	---	ACCtCCctcCCTGGAAgGG-AGG,-,5,1,0.0002297794099839155	---	---
1	22202754	22203154	22202954	---	ACCgCCAAGcCCTGGgcCGGaTGG,-,5,1,0.0	---	---
1	22205259	22205659	22205459	---	cCCCCCtGACCcGGAgCtG-GGG,+,5,1,0.0014233299576322112	---	---
1	2220692	2221092	2220892	---	ACCCCgAGcCCcGCGcAgGGCAGG,+,5,1,0.00011957352057006277	---	---
1	22208445	22208845	22208645	---	ACCCaCAGACtTtcAg-GGCTGG,+,5,1,0.0	---	---
1	222141387	222141787	222141587	---	ACCaCCAGgCCaAGGAAtGcCTGG,+,5,1,0.007670498088055943	---	---
1	22226528	22226928	22226728	---	ACCgCCAaACCaGGAACtGCAGGG,-,4,1,0.056249999999999994	---	---
1	22226529	22226929	22226729	ACCgCCAaACCaGGAACtGCAGG,-,4,0,NA	cCgCCaA-ACCaGGAACtGCAGG,-,5,1,0.06401036610199841	ACCgCCAaACCaGGAACtGCAGG,-,4,0,0.2666666668	---
1	222298255	222298655	222298455	---	ACCCgCAGAgg-GGAgCtGCAGG,+,5,1,0.00023011176838570014	---	---
1	22238864	22239264	22239064	---	ACCaACCAGACtTGGAggGcCTGG,+,5,1,0.00013522650339834613	---	---
1	22256766	22257166	22256966	---	ACCtCaAGAtCTaGAACAGGgCGG,+,5,1,0.0	---	---
1	222585914	222586314	222586114	---	ACCCaCAGACCTGcAgCcTGaAGG,+,5,1,0.004171419269867102	---	---
1	222726589	222726989	222726789	---	AgtgCCAGTAgCTGGAACtGCAGG,+,5,1,0.0	---	---
1	22280603	22281003	22280803	---	AtCCCCAGTAgCTGGgACtaCAGG,+,5,1,0.0	---	---
1	22290559	22290959	22290759	---	ACtCCtAGAat-GGAACtGCTGG,-,5,1,0.003492063500252919	---	---
1	223209140	223209540	223209340	---	ACCCCCA-ACCaGcctgGGCTGG,-,5,1,0.0	---	---
1	22322379	22322779	22322579	---	ctCCCCAGTAgCTGGAACtaCAGG,-,5,1,0.0	---	---
1	223241151	223241551	223241351	---	tCatCCAGAgCTG-AcCGGCTGG,+,5,1,0.0	---	---
1	223257865	223258265	223258065	---	AaCCCCCAGACCTGacgCtGCAGG,+,5,1,0.0037462537458753742	---	---
1	223257866	223258266	223258066	ACCCCCAGACCTGacgCtGCAGG,+,4,0,NA	ACCCCCAGACCTGacgCtGCAGG,+,4,0,0.026223776221153846	ACCCCCAGACCTGacgCtGCAGG,+,4,0,0.026223776221153846	---
1	223257867	223258267	223258067	---	cCCCC-AGACCTGacgCtGCAGG,+,5,1,0.009833916081293706	---	---
1	223260531	223260931	223260731	---	ACtCCaA-ACtTGGcAaGGCTGG,-,5,1,0.007539682563619708	---	---
1	223299124	223299524	223299324	---	ACaCCCAGAagTGGAAttGCTGGG,-,5,1,0.011188811197136196	---	---
1	223299125	223299525	223299325	ACaCCCAGAagTGGAAttGCTGG,-,5,0,NA	ACaCCCAGAagTGGAAttGCTGG,-,5,0,0.05841975320229631	ACaCCCAGAagTGGAAttGCTGG,-,5,0,0.05841975320229631	---
1	223314438	223314838	223314638	---	ACaCCgAaAACCTGGcAtGGCTGG,+,5,1,0.01041322315444215	---	---
1	223314440	223314840	223314640	---	ACCgaaA-ACCTGGcAtGGCTGG,+,5,1,0.010183467340834121	---	---
1	223375562	223375962	223375762	---	AgCCC-AGACtgGGAgCGGtAGG,-,5,1,0.002701312064577438	---	---
1	22342990	22343390	22343190	---	ACtCCCAt-CCTGtcAtGGCTGG,+,5,1,0.004038461550431571	---	---
1	223471605	223472005	223471805	---	cCCCCCAtAC-TGGAgaGGgAGG,-,5,1,0.0004785938005324926	---	---
1	223566175	223566575	223566375	---	ACCCtCAGAat-GGAAgGGgTGG,-,5,1,1.8067284265002696e-05	---	---
1	223574343	223574743	223574543	---	AtCCC-AcACCTGGctCGGaGGG,-,5,1,0.0	---	---
1	223620911	223621311	223621111	---	tCCCaCAGACCTGcAgCtG-AGG,+,5,1,0.0009811616946134223	---	---
1	223650645	223651045	223650845	---	ACCCCCt-ACCTGccACccCAGG,+,5,1,0.0032920691835262327	---	---
1	223699188	223699588	223699388	---	cCaCCCAGAaCTaGAACa-CAGG,+,5,1,0.02612244898156046	---	---
1	223734895	223735295	223735095	---	tgCCCCAt-CCTGGAtaGGCAGG,+,5,1,0.0	---	---
1	223735085	223735485	223735285	---	tgCCCCAt-CCTGGAtaGGCAGG,+,5,1,0.0	---	---
1	22379378	22379778	22379578	---	cCCCCCAGcCCgGcc-CGGCGGG,+,5,1,0.0004403759510566658	---	---
1	223824850	223825250	223825050	---	cCtaCCAGcCCTGGTAACGcCTGG,+,5,1,0.0072078988416578605	---	---
1	223830791	223831191	223830991	---	AgCCCg-GAgtTGGAACtGCCGG,-,5,1,0.011952472175972404	---	---
1	223888754	223889154	223888954	---	tCCCgCAGcCCTaGAGAgGGCCGG,-,5,1,0.0	---	---
1	224097684	224098084	224097884	---	AaCtCCcGACCCTGGAACatCAGG,+,5,1,0.014423076938301279	---	---
1	224301930	224302330	224302130	---	AtCTCCCAGACCTcGgcCGGgGGG,-,5,1,0.0	---	---
1	224301931	224302331	224302131	---	tCtCCCAGACCTcGgcCGG-GGG,-,5,1,0.0	---	---
1	224301997	224302397	224302197	---	cCtCCCAGAtCTGtAgCCGGCTGG,-,5,1,0.0	---	---
1	22434971	22435371	22435171	---	ACagCCAGgCCTGcA-CtGCTGG,-,5,1,0.001269841272868083	---	---
1	224528652	224529052	224528852	---	ACCCCCAc-CCTtGcgCaGCCGG,-,5,1,0.0018563139151169838	---	---
1	224537313	224537713	224537513	---	ACCtCCcGAaCgGGg-CGGCTGG,+,5,1,0.0015166666672484837	---	---
1	22454545	22454945	22454745	---	ACCtgtgGtCCTGGA-CGGCCGG,-,5,1,0.0029042016822517828	---	---
1	2245940	2246340	2246140	---	gCCCCCgGACtgGGAACGGaACGG,-,5,1,0.06914765913536615	---	---
1	224599343	224599743	224599543	---	ACCaC-AGACCTGtgACacCAGG,+,5,1,0.019818511805933154	---	---
1	224775868	224776268	224776068	---	tgCCtCAGACaTGcATACGGCAGG,+,5,1,0.01402866435361555	---	---
1	224815010	224815410	224815210	---	ACCCaCAGgCCaGGtgCGG-TGG,-,5,1,0.00036630036562271067	---	---
1	224890377	224890777	224890577	---	tCCCCC-GACCaGcAAgGaCAGG,-,5,1,0.006205559107016717	---	---
1	224909607	224910007	224909807	---	ACCCaCAGcCTCTGGgAgGGtTGG,+,5,1,0.0016559044568040693	---	---
1	22500456	22500856	22500656	---	cCCCTCCAGcCCTGGAcCacCCGG,+,5,1,0.0	---	---
1	225188900	225189300	225189100	---	ACaCaCAaAC-TaGAACtGCTGG,-,5,1,0.05157509157780678	---	---
1	225201004	225201404	225201204	---	ctCttCAGACCTGGcA-GGCAGG,+,5,1,0.0	---	---
1	22537371	22537771	22537571	---	ATCCCCCtGAgCTGtAAgtGCAGG,+,5,1,0.0017792302017701522	---	---
1	22539513	22539913	22539713	---	AgCCC-AGctCgGGAAaGGCTGG,-,5,1,0.03819266839181586	---	---
1	22546338	22546738	22546538	---	AgCCCCAGAC-TGagAgaGCAGG,-,5,1,0.0023372024224003938	---	---
1	22548923	22549323	22549123	---	ACCgCaAGACtTGGAggGG-AGG,+,5,1,5.050096925811746e-05	---	---
1	225585046	225585446	225585246	---	AtgCCCAG-CCTGGAggaGCTGG,-,5,1,0.0009857876109531656	---	---
1	225633703	225634103	225633903	---	ACCtgCCAcACCTGGctCGGCAGG,+,5,1,0.0	---	---
1	22564478	22564878	22564678	---	cCCCtCAGcC-TGGAAtGcCTGG,+,5,1,0.011034482748399537	---	---
1	225706897	225707297	225707097	---	AgaCa-AGAaCgGGAACGGCAGG,-,5,1,0.06531400967125604	---	---
1	225757719	225758119	225757919	---	AggCCCAG-CCaGGAAaGGaTGG,+,5,1,0.0179799331254532	---	---
1	225788233	225788633	225788433	---	tCCCCCAGTAgCTGGgACtcCGGG,-,5,1,0.0	---	---
1	22585315	22585715	22585515	---	ACaCCCAGca-TGGcAgGGCAGG,-,5,1,0.0011652660994749785	---	---
1	22587764	22588164	22587964	---	ACCCCCtG-CCTtGtAgGGaAGG,-,5,1,0.0002138009034807099	---	---
1	22589864	22590264	22590064	---	tCCagCAGcCCTGaAA-GGCGGG,+,5,1,0.0	---	---
1	225951852	225952252	225952052	---	tCCttCAGACCTGGAAgGaCCTGG,+,5,1,0.031012878541427015	---	---
1	226002426	226002826	226002626	---	AtaCCCAtACCTGGAAaGa-TGG,-,5,1,0.005129419194991209	---	---
1	226041675	226042075	226041875	AtCCCCAaACCTGGgAaGaCAGG,+,5,0,NA	AtCCCCAaACCTGGgAaGaCAGG,+,5,0,0.19696969701190484	AtCCCCAaACCTGGgAaGaCAGG,+,5,0,0.19696969701190484	---
1	226041676	226042076	226041876	---	tCCCCaA-ACCTGGgAaGaCAGG,+,5,1,0.06067649286636359	---	---
1	226066321	226066721	226066521	---	ACCCCtAGgCCTaGAgtG-CTGG,+,5,1,0.0032560032559806797	---	---
1	226075518	226075918	226075718	---	gtCCCCAGAggTGGc-CGGCAGG,-,5,1,0.00037084128037153004	---	---
1	226103811	226104211	226104011	---	ACCCCgAGtaGCTGGAACcaCAGG,+,5,1,0.009995835069029572	---	---
1	22612123	22612523	22612323	---	cCCCCCgGgCCgGGAACc-CCGG,-,5,1,0.006097677166209672	---	---
1	226127488	226127888	226127688	---	gtCCCCAGAggTGGc-CGGCAGG,-,5,1,0.00037084128037153004	---	---
1	226132243	226132643	226132443	tCCCtCAGcCCTGGAACaGCAGG,-,4,0,NA	cCCtCa-GcCCTGGAACaGCAGG,-,5,1,0.10850863412525041	tCCCtCAGcCCTGGAACaGCAGG,-,4,0,0.25174825130369627	---
1	226143432	226143832	226143632	---	ACtCCCAG-CCTGtAAgaGgAGG,+,5,1,0.00012161912986268403	---	---
1	226188819	226189219	226189019	---	ACaCgCAG-CCTtGAACtcCTGG,+,5,1,0.012910344837017106	---	---
1	226298687	226299087	226298887	---	AaCtCtAGgC-TGGAgCGGCGGG,+,5,1,0.011721611709748305	---	---
1	226307129	226307529	226307329	---	AgCCCCAGAgCTGtAAtGa-AGG,+,5,1,0.0007514761152791197	---	---
1	226313639	226314039	226313839	---	AgCtCCAGtCCTGGgA-GcCTGG,-,5,1,0.0	---	---
1	226492867	226493267	226493067	---	ctCCCCAGTAgCTGGgACcGCAGG,-,5,1,0.0	---	---
1	22651732	22652132	22651932	---	cCCCaGCAGACCTGGAgCttCTGG,+,5,1,0.005141057768590193	---	---
1	226538267	226538667	226538467	---	gCCCtCAGcCCTGGAt-GGaAGG,-,5,1,0.0	---	---
1	226540658	226541058	226540858	---	ACaCCCAcACCTGGtcCa-CAGG,-,5,1,0.0	---	---
1	226541621	226542021	226541821	---	AgCCCCAGtCaaGGAAaG-CAGG,+,5,1,0.007420289861304475	---	---
1	226553681	226554081	226553881	---	gCCCaCAGgCCTGGgACa-CAGG,-,5,1,0.010884353733944278	---	---
1	226562179	226562579	226562379	---	AtgCCCAa-CCTGGAAgtGCTGG,+,5,1,0.004936240197777322	---	---
1	22656869	22657269	22657069	---	cCCCCCAGACtcc-AACaGCTGG,-,5,1,0.004624275915945473	---	---
1	226588181	226588581	226588381	---	gCCtCtAGAtCTGGAAgTGGCGGG,-,5,1,0.0	---	---
1	226660398	226660798	226660598	---	AgCCCCAGACtTaGAACca-TGG,-,5,1,0.0021001454355789144	---	---
1	226691298	226691698	226691498	---	ttCCCCA-ACCTaGcAaGGCAGG,-,5,1,0.03221021407767594	---	---
1	226692989	226693389	226693189	---	AagCCaAGAaCTGGAGAgGGCTGG,+,5,1,0.0	---	---
1	2267417	2267817	2267617	---	gCCCaCAG-CCTGGtcCGcCCGG,+,5,1,0.0	---	---
1	226757207	226757607	226757407	---	ACCCCCAaAGCCTGGgAttGaGGG,+,5,1,0.0	---	---
1	226783670	226784070	226783870	---	ACaCCCtGACCTGtAAgGGgAGGG,-,5,1,0.001798201798606394	---	---
1	226783671	226784071	226783871	ACaCCCtGACCTGtAAgGGgAGG,-,5,0,NA	ACaCCCtGACCTGtAAgGGgAGG,-,5,0,0.00034986543204440604	ACaCCCtGACCTGtAAgGGgAGG,-,5,0,0.00034986543204440604	---
1	226794456	226794856	226794656	---	ACCtgCAGAggCTGGAACaGCAGG,-,5,1,0.005729166665316569	---	---
1	226819857	226820257	226820057	---	AaCCCCtGcCCTGGcA-GcCTGG,-,5,1,0.0	---	---
1	226849063	226849463	226849263	---	gCCaCCAG-CCaGGAgtGGCAGG,-,5,1,0.01674244781759236	---	---
1	2268740	2269140	2268940	---	gCCCCCAtACCTcGcACc-CTGG,-,5,1,0.0021699269854301884	---	---
1	226875144	226875544	226875344	---	tCCCtACAGtgCTGGAACtGCTGG,-,5,1,0.0	---	---
1	226899771	226900171	226899971	---	ACCCCCttcCtgGGAACTGGCAGG,+,5,1,0.0	---	---
1	22690774	22691174	22690974	---	ACCCCCtacCCTG-AgCGcCTGG,+,5,1,0.00136836343390357	---	---
1	226940829	226941229	226941029	---	cCCCCaAGTAgCTGGgACtGCAGG,-,5,1,0.0	---	---
1	227058466	227058866	227058666	---	ACCCCCAGcCggGGctCGG-CGG,-,5,1,0.0	---	---
1	227066072	227066472	227066272	---	ACCCtTCAGACCcacAACaGCTGG,-,5,1,0.02767629133147861	---	---
1	227080857	227081257	227081057	ACCtgCAGggCTGGAAgGGCAGG,+,5,0,NA	ACCtgCAGggCTGGAAgGGCAGGG,+,5,1,0.014404761911510985	ACCtgCAGggCTGGAAgGGCAGG,+,5,0,0.0073202613924183	---
1	227114078	227114478	227114278	---	ttCCCCA-ACCTaGcAaGGCAGG,-,5,1,0.03221021407767594	---	---
1	227151443	227151843	227151643	---	ACaCCCAGgC-TGGccCtGCTGG,-,5,1,0.0	---	---
1	227164935	227165335	227165135	---	ACggCCAGACCTGcAAgGAGgAGG,-,5,1,0.0	---	---
1	227167761	227168161	227167961	---	tCCCCCAc-CCaGGcAgGGCTGG,-,5,1,0.0021871341183451196	---	---
1	227172560	227172960	227172760	---	gtCaCCAGACCTG-AggGGCAGG,-,5,1,0.0005498457461977033	---	---
1	227174249	227174649	227174449	---	ACgCCCAGgCC-GGctCcGCGGG,+,5,1,0.0	---	---
1	227220374	227220774	227220574	---	ACCaCaAGAaCTGtA-CaGCTGG,+,5,1,0.001924812032891591	---	---
1	22734519	22734919	22734719	---	ggtCtCAGACCTGGgA-GGCTGG,+,5,1,0.0	---	---
1	227383960	227384360	227384160	---	ctCCCCAGTACCTGGgACtaCAGG,+,5,1,0.0	---	---
1	227410085	227410485	227410285	---	tgCCCCAtACCTGGAAgGa-AGG,+,5,1,0.0005708805219703372	---	---
1	227463972	227464372	227464172	---	ACCtCCcGAaCgGGg-CGGCTGG,-,5,1,0.0015166666672484837	---	---
1	227505639	227506039	227505839	---	cCCCCCcG-CCTGGggCGtCGGG,-,5,1,0.008653846142882213	---	---
1	227510859	227511259	227511059	---	ACaCCCAGGACCTacAgaGGCTGG,+,5,1,0.0	---	---
1	2275169	2275569	2275369	---	ACCCCCAcAgCTGGcA-GcaGGG,-,5,1,0.0	---	---
1	22764823	22765223	22765023	ACaCCCAGAagTGGAAttGCTGG,+,5,0,NA	ACaCCCAGAagTGGAAttGCTGG,+,5,0,0.05841975320229631	ACaCCCAGAagTGGAAttGCTGG,+,5,0,0.05841975320229631	---
1	227682818	227683218	227683018	---	tCCaaCAGACCTtGAACGcCAAGG,-,5,1,0.08020050131706187	---	---
1	227693483	227693883	227693683	---	tCCaaCAGACCTtGAACGcCAAGG,+,5,1,0.08020050131706187	---	---
1	227728383	227728783	227728583	---	AgCCtCtGTACCTGGAgCtGCAGG,+,5,1,0.0	---	---
1	227731289	227731689	227731489	---	tCCCCCAtAtC-GGcACaGCAGG,+,5,1,0.003417397085945701	---	---
1	227744950	227745350	227745150	---	cCagTCCAGACCTGGAAaGGgTGG,+,5,1,0.0014973261932352945	---	---
1	227744952	227745352	227745152	---	AgtCCa-GACCTGGAAaGGgTGG,+,5,1,0.005251491871176283	---	---
1	227823734	227824134	227823934	---	AgCCCaAa-CCTGGAAgGGaTGG,-,5,1,0.005261234895009922	---	---
1	227875433	227875833	227875633	---	ACCtCCAaACTCTGaAAgtGCAGG,+,5,1,0.008088235241544119	---	---
1	227917060	227917460	227917260	---	tgCCCCAGACCTGGgAtGt-GGG,+,5,1,0.004396135271588165	---	---
1	227936772	227937172	227936972	---	ACCCCagGACgaGGAACtG-AGG,-,5,1,0.0027310924398284316	---	---
1	227958104	227958504	227958304	---	gaagCCAGACCaGGAACGG-GGG,-,5,1,0.007878787878863638	---	---
1	227966387	227966787	227966587	---	AgCCCCAGtCCcaGA-CaGCAGG,-,5,1,0.0038876395816278986	---	---
1	228043371	228043771	228043571	---	ctCCCCAGACaaGGAACaGCCAGG,+,5,1,0.3211764705971302	---	---
1	228070788	228071188	228070988	---	ACCCCCAGcCt-GGccCtGCAGG,-,5,1,0.0	---	---
1	228079084	228079484	228079284	---	cagCCCAGcCCTGGAAtG-CTGG,+,5,1,0.005277262417075606	---	---
1	228079085	228079485	228079285	---	AgCCC-AGcCCTGGAAtGctGGG,+,5,1,0.010914542727931036	---	---
1	228079682	228080082	228079882	---	ACCCCCA-AgCTGcAcCttCAGG,-,5,1,0.0	---	---
1	228082401	228082801	228082601	---	ACCCCCAGgCtTaGAg-GGtGGG,+,5,1,0.0	---	---
1	228082494	228082894	228082694	---	gCCCCtAGACGCTGGgtaGGCTGG,+,5,1,0.0	---	---
1	228083362	228083762	228083562	---	caCCCCAGgCCTGGA-CtcCTGG,+,5,1,0.0019107329457955867	---	---
1	228109080	228109480	228109280	---	ACCaaCgcACCTGGcACTGGCAGG,+,5,1,0.0	---	---
1	228115251	228115651	228115451	---	ctCCCCAGgCCTGGAcCcGCCAGG,+,5,1,0.024913494860653536	---	---
1	228127734	228128134	228127934	---	ACCCC-AGAaggGGcAtGGCTGG,+,5,1,0.006032196982357955	---	---
1	228127888	228128288	228128088	---	ACCCaCAcAaCTGGt-CaGCAGG,+,5,1,0.0006491969559571288	---	---
1	228129795	228130195	228129995	---	ACCCCCA-AgCaGGtggGGCAGG,+,5,1,0.00021227864188603512	---	---
1	228134373	228134773	228134573	---	gCCCCC-GACCTGGAcgccCTGG,-,5,1,0.0	---	---
1	228182618	228183018	228182818	---	ACCCtCcatCCTGGc-CGGCTGG,-,5,1,0.0007008900193715178	---	---
1	228197322	228197722	228197522	---	gCCACCCAGcCCTGGggaGGCAGG,-,5,1,0.019999999967285718	---	---
1	228199262	228199662	228199462	---	AtCCCACAGctCTGGgAgGGCTGG,-,5,1,0.0	---	---
1	2282385	2282785	2282585	---	AagtCCAG-CtgGGAACGGCGGG,+,5,1,0.012393760093810437	---	---
1	228246270	228246670	228246470	---	AagCCCtGACCTGGgAaGGCTTGG,+,5,1,0.13913043484372672	---	---
1	228248406	228248806	228248606	---	tCCCaCAGcCCTGAGAtgGGCCGG,+,5,1,0.0	---	---
1	228249014	228249414	228249214	---	ACCtCCAGAgCTGGAAttcCATGG,+,5,1,0.009353741501491366	---	---
1	228249440	228249840	228249640	---	ttCCCCAGcCaaGGAA-GGCAGG,+,5,1,0.0	---	---
1	228249914	228250314	228250114	---	ACCtCCAtgCCTaGgACG-CTGG,-,5,1,0.012698412703711007	---	---
1	228271527	228271927	228271727	ACCaCCAGcCtTGcAACaGCCGG,-,5,0,NA	AaCCACCAGcCtTGcAACaGCCGG,-,5,1,0.005216761264919696	ACCaCCAGcCtTGcAACaGCCGG,-,5,0,0.043930621170034136	---
1	228280142	228280542	228280342	---	tCCCCCA-ACCTGtcAgaGCTGG,-,5,1,0.0008932244179954894	---	---
1	228335488	228335888	228335688	---	ACCCCCgGggCTaGAA-GGtTGG,-,5,1,0.0	---	---
1	228353091	228353491	228353291	---	gCCtCCcGAgCTGGAAgGGGCGGG,-,5,1,0.001062925172112539	---	---
1	228353092	228353492	228353292	---	cCtCCC-GAgCTGGAAgGGgCGG,-,5,1,0.0003415845928982584	---	---
1	228355142	228355542	228355342	---	AgCCCCAGgCCgGGcACaG-TGG,-,5,1,0.0013681970219861662	---	---
1	228400511	228400911	228400711	---	gCCCCCA-ACCcGccACcGCTGG,+,5,1,0.01590246490660129	---	---
1	228466399	228466799	228466599	---	ACaCCtAcACCTGtgACG-CCGG,+,5,1,0.005450239363022535	---	---
1	228495968	228496368	228496168	---	gCCCCCAGcC-TccAAaGGCAGG,-,5,1,0.008143435527863705	---	---
1	228504512	228504912	228504712	---	cgCCCCAGACCcG-AcCtGCAGG,-,5,1,0.0	---	---
1	228527529	228527929	228527729	---	ACgCCCc-ACCaGGAACtcCAGG,-,5,1,0.01577266922638908	---	---
1	228542665	228543065	228542865	---	ACCCCCtGACCcGGAgCtGtGAGG,+,5,1,0.0016233766251607144	---	---
1	228549015	228549415	228549215	---	ttCCCCAGcCCTGGg-CaGCTGG,+,5,1,0.0035964035917446556	---	---
1	228550384	228550784	228550584	---	ACCCCCAGtgCATGGAgCcaCTGG,-,5,1,0.0013349138693858557	---	---
1	228552706	228553106	228552906	---	ACCCCg-GACagGGcAgGGCAGG,+,5,1,0.00129576305269367	---	---
1	228553104	228553504	228553304	---	cCCCCCAGcCCTGGgcaGG-GGG,-,5,1,0.0	---	---
1	228558850	228559250	228559050	---	gCaCgCAGcCCTGGg-CGGCCGG,-,5,1,0.002971428570339886	---	---
1	228562275	228562675	228562475	---	cCCaCCAGgCCaGGgA-GGCTGG,+,5,1,0.0	---	---
1	228567298	228567698	228567498	---	AtCCCCAccCCgGGAACc-CTGG,-,5,1,0.004832657884823929	---	---
1	228587890	228588290	228588090	---	ACCCCCAaACCaGaAcCaG-TGG,-,5,1,0.0	---	---
1	228589366	228589766	228589566	---	ACgCCCAcGACCTGGcAgGaCAGG,+,5,1,0.0	---	---
1	228589368	228589768	228589568	---	gCCCaC-GACCTGGcAgGaCAGG,+,5,1,0.0028207086828920666	---	---
1	228595380	228595780	228595580	---	ACCCCCActt-TGGAAtGaCAGG,-,5,1,0.019603202230148754	---	---
1	228595427	228595827	228595627	---	ACCtaCAcACCaGGAACaGCGTGG,-,5,1,0.012664473677300244	---	---
1	228651292	228651692	228651492	---	ACCCCCtcACCTccAACc-CCGG,+,5,1,0.0014688736507577737	---	---
1	228674921	228675321	228675121	---	ggCCggAGACCTaGA-CGGCCGG,-,5,1,0.0029637252380932543	---	---
1	228682651	228683051	228682851	---	ACCCCt-GcCCTGctACGtCGGG,-,5,1,0.0130612245056131	---	---
1	228694774	228695174	228694974	---	ttCCCCA-ACCTaGcAaGGCAGG,+,5,1,0.03221021407767594	---	---
1	228712734	228713134	228712934	---	ttCCCCA-ACCTaGcAaGGCAGG,-,5,1,0.03221021407767594	---	---
1	228745255	228745655	228745455	---	ggCtCCAG-CCTGGgAgGGCAGG,-,5,1,0.005892583079691459	---	---
1	228746003	228746403	228746203	---	ACCgCCAGcCCgGGgcCG-CGGG,+,5,1,0.0	---	---
1	228747496	228747896	228747696	---	ggCtCCAG-CCTGGgAgGGCAGG,-,5,1,0.005892583079691459	---	---
1	228748244	228748644	228748444	---	ACCgCCAGcCCgGGgcCG-CGGG,+,5,1,0.0	---	---
1	228749737	228750137	228749937	---	ggCtCCAG-CCTGGgAgGGCAGG,-,5,1,0.005892583079691459	---	---
1	228750485	228750885	228750685	---	ACCgCCAGcCCgGGgcCG-CGGG,+,5,1,0.0	---	---
1	228751978	228752378	228752178	---	ggCtCCAG-CCTGGgAgGGCAGG,-,5,1,0.005892583079691459	---	---
1	228752726	228753126	228752926	---	ACCgCCAGcCCgGGgcCG-CGGG,+,5,1,0.0	---	---
1	228754219	228754619	228754419	---	ggCtCCAG-CCTGGgAgGGCAGG,-,5,1,0.005892583079691459	---	---
1	228754967	228755367	228755167	---	ACCgCCAGcCCgGGgcCG-CGGG,+,5,1,0.0	---	---
1	228756451	228756851	228756651	---	ggCtCCAG-CCTGGgAgGGCAGG,-,5,1,0.005892583079691459	---	---
1	228757182	228757582	228757382	---	ACCgCCAGcCCgGGgcCG-CGGG,+,5,1,0.0	---	---
1	228758654	228759054	228758854	---	ggCtCCAG-CCTGGgAgGGCAGG,-,5,1,0.005892583079691459	---	---
1	228759402	228759802	228759602	---	ACCgCCAGcCCgGGgcCG-CGGG,+,5,1,0.0	---	---
1	228760896	228761296	228761096	---	ggCtCCAG-CCTGGgAgGGCAGG,-,5,1,0.005892583079691459	---	---
1	228761644	228762044	228761844	---	ACCgCCAGcCCgGGgcCG-CGGG,+,5,1,0.0	---	---
1	228763135	228763535	228763335	---	ggCtCCAG-CCTGGgAgGGCAGG,-,5,1,0.005892583079691459	---	---
1	228763883	228764283	228764083	---	ACCgCCAGcCCgGGgcCG-CGGG,+,5,1,0.0	---	---
1	228765377	228765777	228765577	---	ggCtCCAG-CCTGGgAgGGCAGG,-,5,1,0.005892583079691459	---	---
1	228766125	228766525	228766325	---	ACCgCCAGcCCgGGgcCG-CGGG,+,5,1,0.0	---	---
1	228767618	228768018	228767818	---	ggCtCCAG-CCTGGgAgGGCAGG,-,5,1,0.005892583079691459	---	---
1	228768366	228768766	228768566	---	ACCgCCAGcCCgGGgcCG-CGGG,+,5,1,0.0	---	---
1	228769858	228770258	228770058	---	ggCtCCAG-CCTGGgAgGGCAGG,-,5,1,0.005892583079691459	---	---
1	228770606	228771006	228770806	---	ACCgCCAGcCCgGGgcCG-CGGG,+,5,1,0.0	---	---
1	228772083	228772483	228772283	---	ggCtCCAG-CCTGGgAgGGCAGG,-,5,1,0.005892583079691459	---	---
1	228772831	228773231	228773031	---	ACCgCCAGcCCgGGgcCG-CGGG,+,5,1,0.0	---	---
1	228774324	228774724	228774524	---	ggCtCCAG-CCTGGgAgGGCAGG,-,5,1,0.005892583079691459	---	---
1	228775072	228775472	228775272	---	ACCgCCAGcCCgGGgcCG-CGGG,+,5,1,0.0	---	---
1	228776555	228776955	228776755	---	ggCtCCAG-CCTGGgAgGGCAGG,-,5,1,0.005892583079691459	---	---
1	228777303	228777703	228777503	---	ACCgCCAGcCCgGGgcCG-CGGG,+,5,1,0.0	---	---
1	228778796	228779196	228778996	---	ggCtCCAG-CCTGGgAgGGCAGG,-,5,1,0.005892583079691459	---	---
1	228779544	228779944	228779744	---	ACCgCCAGcCCgGGgcCG-CGGG,+,5,1,0.0	---	---
1	228781027	228781427	228781227	---	ggCtCCAG-CCTGGgAgGGCAGG,-,5,1,0.005892583079691459	---	---
1	228781775	228782175	228781975	---	ACCgCCAGcCCgGGgcCG-CGGG,+,5,1,0.0	---	---
1	22882526	22882926	22882726	---	tggCCCAGcCCTGGAACtG-AGG,-,5,1,0.004140786748964804	---	---
1	228882693	228883093	228882893	---	ACCCtCAGGACCTGGgAaccCTGG,-,5,1,0.0	---	---
1	22890978	22891378	22891178	---	ACCtCCtGAgCTGGAtgGAGCTGG,-,5,1,0.0	---	---
1	229042292	229042692	229042492	---	gCaGCCCAGAaCTGGAAgaGCAGG,+,5,1,0.011846976464766816	---	---
1	229042294	229042694	229042494	---	AgCCCa-GAaCTGGAAgaGCAGG,+,5,1,0.009820971803428407	---	---
1	22905887	22906287	22906087	---	ggCCa-AGACCaGGAACaGCTGG,-,5,1,0.09632107013110369	---	---
1	229072763	229073163	229072963	---	AgCCCggGgC-TGGAAgGGCGGG,+,5,1,0.0016294221697969627	---	---
1	22907887	22908287	22908087	---	ACCCCagGgCCTG-AgtGGCAGG,+,5,1,0.0024898848432237356	---	---
1	229085788	229086188	229085988	---	ACCaC-AcACCaGcAAaGGCAGG,+,5,1,0.03627530367643725	---	---
1	229088910	229089310	229089110	---	cCCCgCA-ACCaGGAAtGtCAGG,+,5,1,0.03860317464357742	---	---
1	229138221	229138621	229138421	---	caCCaCAGgCCTG-AAgGGCAGG,-,5,1,0.0008869348536141055	---	---
1	229210555	229210955	229210755	---	ACaCaCAGACa-GGcAtGGCGGG,-,5,1,0.0014545454565060383	---	---
1	229224420	229224820	229224620	---	ACCCC-AGgtggGGAACGaCAGG,+,5,1,0.024509803934742645	---	---
1	229325951	229326351	229326151	---	cCaCCCAaAtgTGGAA-GGCTGG,+,5,1,0.0	---	---
1	229333089	229333489	229333289	---	AtgCagAGAgCTGGA-CGGCTGG,+,5,1,0.0007770007765615496	---	---
1	22944626	22945026	22944826	---	ACgaCCAG-CCaGGAgCGGgAGG,+,5,1,0.001055196282884643	---	---
1	229658516	229658916	229658716	---	ctCCCCAGTACCTGGgACtaCAGG,+,5,1,0.0	---	---
1	229758694	229759094	229758894	---	ctCCCCAGTACCTGGgACtaCAGG,-,5,1,0.0	---	---
1	229770765	229771165	229770965	---	tgCCtCAGGACCaGGcACGGCTGG,-,5,1,0.0	---	---
1	22987651	22988051	22987851	---	gCCtCCAtAtCTGGAAaGAGCAGG,-,5,1,0.0	---	---
1	229900437	229900837	229900637	---	ACaCCCAGAgt-GGAAttGCTGG,+,5,1,0.0009927192178040578	---	---
1	229995631	229996031	229995831	---	gCCCtCAGAgCTTGGcAgGGCAGG,-,5,1,0.0005674997237151675	---	---
1	23008526	23008926	23008726	---	ACCaCCAGcCaaGGAACa-CCGG,-,5,1,0.01269106831263502	---	---
1	230244781	230245181	230244981	---	ACCCgCtcACCTGcAAaGGCAAGG,-,5,1,0.06203007522518798	---	---
1	230255834	230256234	230256034	---	ACCCCtgGAaCTG-AAtGGgTGG,-,5,1,0.0009900953792564464	---	---
1	230323568	230323968	230323768	---	ACCCtCAagCCTGGAACcGtAGGG,-,5,1,0.03822624442208145	---	---
1	230323569	230323969	230323769	ACCCtCAagCCTGGAACcGtAGG,-,5,0,NA	cCCtCaAG-CCTGGAACcGtAGG,-,5,1,0.025189504370522725	ACCCtCAagCCTGGAACcGtAGG,-,5,0,0.060606060577489185	---
1	230372015	230372415	230372215	---	ACCCCCActaCaGGAA-GaCTGG,-,5,1,0.0	---	---
1	230506231	230506631	230506431	---	ACtCC-AGAgCTGGAcCatCTGG,-,5,1,0.0	---	---
1	230528422	230528822	230528622	---	AgCCCCAGAgCcTGGAgCaGCAGG,+,5,1,0.0035833731417581876	---	---
1	230528424	230528824	230528624	---	cCCCagAG-CCTGGAgCaGCAGG,+,5,1,0.009029009847580002	---	---
1	23059069	23059469	23059269	---	caCCCCcGcCCaGGAACG-CAGG,-,5,1,0.0079158936199592	---	---
1	23065158	23065558	23065358	---	cCCCaCAGtCCTtGAACGGtTTGG,+,5,1,0.03843929360813276	---	---
1	230708926	230709326	230709126	---	ACCaCgAGACCaGGcAtGG-TGG,+,5,1,0.0013397129207057417	---	---
1	230762151	230762551	230762351	---	ACCCCaA-ACCTtGAgtaGCTGG,+,5,1,0.005219780215240993	---	---
1	230839400	230839800	230839600	---	ACCCCtgGACCTGGtgCc-CTGG,-,5,1,0.0007622096446543927	---	---
1	230974394	230974794	230974594	---	ACCaCCAGAagTGGAAgaG-TGG,-,5,1,0.00023219814073204435	---	---
1	230985067	230985467	230985267	ACgCCCAGcCCTGGcctGGCTGG,-,5,0,NA	ACgCCCAGcCCTGGcctGGCTGG,-,5,0,0.0	ACgCCCAGcCCTGGcctGGCTGG,-,5,0,0.0	---
1	230986893	230987293	230987093	---	AtCCCCAGcCtTGGtt-GGCTGG,-,5,1,0.0	---	---
1	231006517	231006917	231006717	---	tCtCaCAGACCTGGAA-GctGGG,-,5,1,0.0	---	---
1	23109591	23109991	23109791	---	AtCCCCAGACaTGGAtaGGaGAGG,+,5,1,0.0033766233812953248	---	---
1	231114275	231114675	231114475	---	ACCCCCAGCAgCaGcAgCaGCAGG,+,5,1,0.0023668639035237153	---	---
1	231216583	231216983	231216783	---	ttCCCCA-ACCTaGcAaGGCGGG,-,5,1,0.03221021407767594	---	---
1	231255716	231256116	231255916	---	ACCCCCAaAtCTGGAgaGa-TGG,+,5,1,0.0018853695308291586	---	---
1	231262407	231262807	231262607	---	AaCCag-GACCTGGAAaGcCAGG,+,5,1,0.018725182852532368	---	---
1	231326895	231327295	231327095	---	ACttCCAGgCtTGGcACGG-TGG,-,5,1,0.0009615384639423079	---	---
1	231407005	231407405	231407205	---	ACCCCCtGgCCTtGA-CtaCAGG,-,5,1,0.0006410256414096153	---	---
1	231426383	231426783	231426583	---	ctCCCCAGTAgCTGGgACtGCAGG,+,5,1,0.0	---	---
1	231589950	231590350	231590150	---	gCCCCCAGACCTcccA-GaCGGG,-,5,1,0.0	---	---
1	23164074	23164474	23164274	---	ACCCCCAttCCTtGgAaGGGCTGG,+,5,1,0.0015698587158001346	---	---
1	231647216	231647616	231647416	---	cCCCCCAGGAgCTGGAACtatAGG,+,5,1,0.0	---	---
1	23170637	23171037	23170837	---	AgCCtCAG-CCaGGAAgaGCAGG,+,5,1,0.00399389708061793	---	---
1	231723999	231724399	231724199	---	tCCCCCAG-CCaGGAgtGGtAGG,+,5,1,0.005964497036135621	---	---
1	231758145	231758545	231758345	---	cCCCCaAGTAgCTGGAACtaCAGG,+,5,1,0.0	---	---
1	231786151	231786551	231786351	---	ttCCCCA-ACCTaGcAaGGCAGG,-,5,1,0.03221021407767594	---	---
1	23178940	23179340	23179140	---	cCCCaCAGtC-TGtAAaGGCTGG,-,5,1,0.006189010995503154	---	---
1	23179814	23180214	23180014	---	ACCCCCAGACCcaGccCtGGCAGG,+,5,1,0.00032467532461361156	---	---
1	23182221	23182621	23182421	---	ctCCCCAGACCTG-AgCaGgAGG,-,5,1,0.00038745998307683174	---	---
1	23203152	23203552	23203352	---	AaCCCCAGgCgTGGcAaGG-AGG,-,5,1,0.00048209366479855367	---	---
1	232047263	232047663	232047463	---	AtCCCCAa-CCTaGcAaGGCAGG,-,5,1,0.029576018432478465	---	---
1	232121764	232122164	232121964	---	AtCCCCAGACa-GGAgaaGCTGG,-,5,1,0.0013034302956477224	---	---
1	232175933	232176333	232176133	---	ACCCCaGAaACaTGtAACGGtTGG,+,5,1,0.0	---	---
1	2321763	2322163	2321963	---	tgCCC-AttCCTGGAACtGCAGG,-,5,1,0.07608695656929347	---	---
1	232237337	232237737	232237537	---	AtCtCCAGgCCgGGcACGG-TGG,+,5,1,0.002066115705371901	---	---
1	232403251	232403651	232403451	---	AaCCC-AGAgCTGaAAtGGgAGG,-,5,1,0.002547534148940694	---	---
1	232512210	232512610	232512410	---	gCCCCC-GtCCTGcAcaGGCAGG,-,5,1,0.0	---	---
1	232540246	232540646	232540446	---	gCCCCCAGAgCTGGgcCaGTCTGG,-,5,1,0.010505050518488771	---	---
1	232554079	232554479	232554279	---	ACCttCAGAgCTGGtt-GGCTGG,-,5,1,0.0	---	---
1	232659925	232660325	232660125	---	tCCCCCAGACCctcAcCGGCATGG,-,5,1,0.01766654404416636	---	---
1	232688995	232689395	232689195	---	ACCCCCAagCCTGGAAatcCACGG,-,5,1,0.05238095233619047	---	---
1	232710660	232711060	232710860	---	ACaCtCAGACCTGacACtGCATGG,+,5,1,0.01726273723180819	---	---
1	2327613	2328013	2327813	---	AtCCtCAGcaCCTGGAACtGCCGG,-,5,1,0.01959183676081633	---	---
1	232841383	232841783	232841583	---	gatCtCAGACgTGGAA-GGCTGG,-,5,1,0.0	---	---
1	23302707	23303107	23302907	---	tCCCC-AGACCTaGcACtcCTGG,+,5,1,0.03291536054313359	---	---
1	233028856	233029256	233029056	---	AgCCCCAtttCTGGAA-GtCAGG,+,5,1,0.0	---	---
1	233110989	233111389	233111189	---	AaCCCCAGACCTGaAAaca-TGG,+,5,1,0.002705627704381185	---	---
1	233261077	233261477	233261277	---	ACCaCCAGgaCTaGAA-GtCAGG,-,5,1,0.0	---	---
1	233323229	233323629	233323429	---	ACCCtCAaACCTaGtTACtGCTGG,-,5,1,0.01397270954492846	---	---
1	233515753	233516153	233515953	---	ACttCCAGcCtCTGGAACtGCTGG,-,5,1,0.016806722719957985	---	---
1	233546356	233546756	233546556	---	ACaCa-AGACCTGGAcaGGaGGG,-,5,1,0.0	---	---
1	233586594	233586994	233586794	---	gCCCCCAGAC-TGtgACaGaGGG,-,5,1,0.010153846162039485	---	---
1	23359437	23359837	23359637	---	ACCCaCAGgCCaGGcAtGG-TGG,-,5,1,0.001212121213896104	---	---
1	233600793	233601193	233600993	---	tCtCCCAacCCTGGAA-GaCTGG,-,5,1,0.0	---	---
1	233633179	233633579	233633379	---	ACCtCCAGAgCaGGAAgaG-GGG,+,5,1,0.00031674207918049274	---	---
1	233703596	233703996	233703796	---	cCCCtCAGcCCTGGcACaTGCTGG,+,5,1,0.010549450542155855	---	---
1	233719437	233719837	233719637	---	ACCCCCAagCCTGGAACca-TGG,+,4,1,0.007086167798327665	---	---
1	233834232	233834632	233834432	---	ACtCaCAGctCTGcAA-GGCTGG,+,5,1,0.0	---	---
1	233849382	233849782	233849582	---	AtCaCCAGACACTGaAtCtGCTGG,+,5,1,0.0	---	---
1	233904245	233904645	233904445	---	ttCCCCA-ACCTaGcAaGGCAGG,-,5,1,0.03221021407767594	---	---
1	233997709	233998109	233997909	---	ACaCtCAGACCTc-AttGGCTGG,-,5,1,0.0	---	---
1	234072354	234072754	234072554	---	ttCCCaAGTACCTGGgACtGCAGG,+,5,1,0.0	---	---
1	234189730	234190130	234189930	---	ttCCCCA-ACCTaGcAaGGCAGG,-,5,1,0.03221021407767594	---	---
1	234366754	234367154	234366954	---	AgCCtCgGACCTGGAg-GaCAGG,+,5,1,0.0	---	---
1	234451908	234452308	234452108	---	ACCaa-AGAaCTGaAACtGCTGG,-,5,1,0.09122807017061405	---	---
1	234576603	234577003	234576803	---	cCCCCaAGTAgCTGGgACtGCAGG,-,5,1,0.0	---	---
1	234623616	234624016	234623816	---	gCCCCtAacCCTGGAAaG-CGGG,-,5,1,0.01572184429997665	---	---
1	23467482	23467882	23467682	---	cCCCaCAttCCTGGAA-GGtGGG,+,5,1,0.0	---	---
1	234731312	234731712	234731512	---	ACCaCaAGcCCaGGAAtG-CAGG,+,5,1,0.01059155826326151	---	---
1	234742906	234743306	234743106	---	ACCCtCtG-CCacGAgCGGCTGG,-,5,1,0.004994196081461765	---	---
1	234858762	234859162	234858962	---	gCCtgCAGACCTcGgACG-CCGG,+,5,1,0.008340852138671464	---	---
1	234883911	234884311	234884111	---	AtgCCCAGACCTaGgA-GaCTGG,-,5,1,0.0	---	---
1	234966166	234966566	234966366	---	ACaCCCAGgCtaGcAA-GGCGGG,+,5,1,0.0	---	---
1	235020620	235021020	235020820	---	ACCCtCAGcCCTGcAACaG-AGG,+,4,1,0.0033716283690461324	---	---
1	235038223	235038623	235038423	---	ACaCaCAaACaTGGAg-GGCAGG,+,5,1,0.0	---	---
1	235104944	235105344	235105144	---	AgCCtCAccCCTG-AACtGCAGG,+,5,1,0.006589223971824929	---	---
1	235176050	235176450	235176250	---	AgCCACCAGgCCTGGcACatCTGG,-,5,1,0.007661903323806627	---	---
1	235184377	235184777	235184577	---	AaCaCCAGgCCTGGtgCGG-TGG,+,5,1,0.0004907373320267453	---	---
1	235189134	235189534	235189334	---	ACCagCAGACCTcttA-GGCGGG,-,5,1,0.0	---	---
1	23520192	23520592	23520392	---	tCaCCCAcACCTGGAACtt-TGG,-,5,1,0.007407407413034188	---	---
1	235472272	235472672	235472472	---	cCtCCCAGACggGGtCACGGCCGG,-,5,1,0.0	---	---
1	2354778	2355178	2354978	---	AaCCCCAGcCCaG-AACtcCAGG,-,5,1,0.006308451623738988	---	---
1	235598500	235598900	235598700	---	ACCtgCAGgCCaGGcACGG-TGG,-,5,1,0.002181818185090909	---	---
1	235620131	235620531	235620331	---	gCCaCCAcACCTGGc-CtGCTGG,-,5,1,0.0014495625841609468	---	---
1	235755753	235756153	235755953	---	AtCCaC-GACCTGtAACccCTGG,+,5,1,0.012738219632804809	---	---
1	235789769	235790169	235789969	---	AaCaCCAGgCCgGGcACGG-TGG,+,5,1,0.0017398869089821662	---	---
1	23580852	23581252	23581052	---	ACagCCAGACCcaGAACc-CAGG,+,5,1,0.011457214462972305	---	---
1	235812479	235812879	235812679	---	gCCCCCAGcCCcGGAAGCccCTGG,+,5,1,0.0	---	---
1	235812993	235813393	235813193	---	tCCCCCgGcCCTGGA-CGctGGG,+,5,1,0.000834540712151273	---	---
1	235837179	235837579	235837379	---	ACCCaCAGAgCCTGtAACttCTGG,-,5,1,0.006178408997694234	---	---
1	235935688	235936088	235935888	---	catCtCAGCACCTGGAAtGGCTGG,-,5,1,0.04525252528021011	---	---
1	236052938	236053338	236053138	---	ctCCCaAGTAgCTGGAACtGCAGG,-,5,1,0.0	---	---
1	236098747	236099147	236098947	---	AggCCCcGtCCTGaAA-GGCAGG,+,5,1,0.0	---	---
1	236263949	236264349	236264149	---	cCtCCCAGAggTGGgACGG-TGG,-,5,1,0.0011637369793052067	---	---
1	236338904	236339304	236339104	---	ACCtCCAGcCCTaGAcaGG-AGG,+,5,1,0.0	---	---
1	2363472	2363872	2363672	ACCCtCAGcCCTGaAgCGGtGGG,+,5,0,NA	ACCCtCAGcCCTGaAgCGG-TGG,+,4,1,0.0016389860091978333	ACCCtCAGcCCTGaAgCGGtGGG,+,5,0,0.0157342656882992	---
1	236523295	236523695	236523495	---	ttCCCaAGTACCTGGAACtaCAGG,-,5,1,0.0	---	---
1	236591703	236592103	236591903	---	catCCCAGACaTGGg-CGGCCGG,+,5,1,0.003214285712541429	---	---
1	236615840	236616240	236616040	---	ACCCCaAGACCaGcTAAgGGtGGG,-,5,1,0.000151639602185986	---	---
1	236658011	236658411	236658211	---	tCCCCCAcAa-TGGAAaGGaAGG,+,5,1,0.021059829069838054	---	---
1	236686693	236687093	236686893	---	cCtCCtAGACCTGGAg-GcCTGG,+,5,1,0.0	---	---
1	236686701	236687101	236686901	---	ACCtggAGgCCTGGAACaGCCAGG,+,5,1,0.07473529405700188	---	---
1	236686964	236687364	236687164	---	cgCCCCAGACacaGAA-GGCGGG,+,5,1,0.0	---	---
1	236687173	236687573	236687373	---	ACCCCCgG-CCTcGggtGGCGGG,+,5,1,0.004801143130263969	---	---
1	236693686	236694086	236693886	---	ACtCCtAGtCtTG-AAgGGCTGG,-,5,1,0.00044017606799052626	---	---
1	236721355	236721755	236721555	---	ACCtCCAc-CCTGGAggcGCTGG,-,5,1,0.0007343856907698684	---	---
1	236797219	236797619	236797419	---	ACCCaCAGtCacGGACACtGCAGG,-,5,1,0.0	---	---
1	2368753	2369153	2368953	---	ACCCCCAGgC-TGagtCGGaTGG,-,5,1,0.0	---	---
1	236936386	236936786	236936586	---	ACCCtCAGAgCaGaCAAtGGCTGG,-,5,1,0.0	---	---
1	237065138	237065538	237065338	---	ACCtCCTAGAgCTGGAAgaGtGGG,+,5,1,0.0002177601794366976	---	---
1	23714199	23714599	23714399	---	ACCCCCAt-CCTGaAgCtcCTGG,+,5,1,0.007460212192235483	---	---
1	237260898	237261298	237261098	---	ACCCCCAGggaTGGAgtGGGCTGG,+,5,1,0.0028102796698212295	---	---
1	23743398	23743798	23743598	ACCCCCAGAgggGGcACtGCAGG,+,5,0,NA	ACCCCCAGAgggGGcACtGCAGG,+,5,0,0.008838383854166664	ACCCCCAGAgggGGcACtGCAGG,+,5,0,0.008838383854166664	---
1	2374564	2374964	2374764	---	AgGCCCCAGtCCTcaAACGcCAGG,+,5,1,0.055393355984668935	---	---
1	2374566	2374966	2374766	---	gCCCC-AGtCCTcaAACGcCAGG,+,5,1,0.03715970965031761	---	---
1	23749920	23750320	23750120	---	ACCCtg-GAaCaGGAACGGgAGG,+,5,1,0.005590017785134535	---	---
1	23757408	23757808	23757608	---	gCtCtCgGAgCTGGAA-GGCAGG,+,5,1,0.0	---	---
1	23771367	23771767	23771567	---	ACCCtCAGgCCTGGttCa-CAGG,-,5,1,0.0	---	---
1	237780096	237780496	237780296	---	ACCCCCAcAtgTc-AAgGGCGGG,-,5,1,0.00022770082727548814	---	---
1	2379051	2379451	2379251	---	ACCagCcGACCgGGAACcG-GGG,+,5,1,0.0016447368411389802	---	---
1	237949642	237950042	237949842	---	ACaCC-AGACCTGctgaGGCAGG,-,5,1,0.002916666668121795	---	---
1	23796621	23797021	23796821	---	ACCCCCAGCACCTGagAgtcCAGG,+,5,1,0.0011426639545306118	---	---
1	237976225	237976625	237976425	---	ACCCtgtGACCctGAA-GGCAGG,+,5,1,0.0	---	---
1	238206011	238206411	238206211	---	AtCCC-AcACCTGGctCGGaGGG,-,5,1,0.0	---	---
1	2382084	2382484	2382284	---	ACCCaCAGtCCaGcAACTGGtGGG,-,5,1,0.0	---	---
1	238247427	238247827	238247627	---	tCCCCCAccCCTGGcCAtGGCAGG,-,5,1,0.0	---	---
1	23847379	23847779	23847579	---	ACCCaCAGAC-TGacACtGgGGG,-,5,1,0.0007756948884949169	---	---
1	238477586	238477986	238477786	---	ACCCtCAGACaTTGGAgCtcCTGG,-,5,1,0.002846195947171363	---	---
1	2385449	2385849	2385649	---	ACCtCCAGtgCTGcAg-GGCAGG,-,5,1,0.0	---	---
1	238693438	238693838	238693638	---	ACCCCttGgCaTG-AACaGCCGG,-,5,1,0.008928571433193476	---	---
1	238934115	238934515	238934315	---	AgCtCCAG-CCTtGAACtaCAGG,+,5,1,0.02201624462988782	---	---
1	23918538	23918938	23918738	---	ACCCTCCAGgCtTGGggaGGCTGG,+,5,1,0.001794871795974359	---	---
1	239792270	239792670	239792470	---	AtCCC-AcACCTGGctCGGaGGG,-,5,1,0.0	---	---
1	239813153	239813553	239813353	---	AgtCCCAcAgCTGGAA-GGaAGG,-,5,1,0.0	---	---
1	239984911	239985311	239985111	---	AtCCCCAcACaTc-AAgGGCAGG,+,5,1,0.0006598148968640937	---	---
1	240062945	240063345	240063145	---	ACCCaCAa-CCTGGcAgGGaGGG,+,5,1,0.0012693189078094847	---	---
1	240118697	240119097	240118897	---	tCCtCCAGAC-TcGcAtGGCAGG,+,5,1,0.007255060748447142	---	---
1	240287609	240288009	240287809	---	taCCaCAtACCTGAGAACGaCTGG,-,5,1,0.0	---	---
1	240371539	240371939	240371739	AtCCCCAtACCTGGcAaGGgAGG,-,5,0,NA	tCCCC-AtACCTGGcAaGGgAGG,-,5,1,0.0020471256576286767	AtCCCCAtACCTGGcAaGGgAGG,-,5,0,0.004253767599842004	---
1	240416	240816	240616	---	AaCtCCcGACCCTGGAACatCAGG,+,5,1,0.014423076938301279	---	---
1	24047312	24047712	24047512	---	AgCCtCAGcCCaGGAAtGG-TGG,+,5,1,0.0029512516454808964	---	---
1	2405083	2405483	2405283	---	AggCC-AGACtgGGAAgGGCCGG,-,5,1,0.0013771394764656702	---	---
1	24053699	24054099	24053899	---	AgCCCCAG-CgTGGgAgGcCGGG,+,5,1,0.0008254696123297823	---	---
1	240560586	240560986	240560786	---	ACaCCtAGgCCaGGcACGG-TGG,+,5,1,0.0036580086665909104	---	---
1	24074905	24075305	24075105	---	ACCCatgGACCTGGcACaG-AGG,-,5,1,0.002209974899824965	---	---
1	240807969	240808369	240808169	---	cCCACCCAGACCTGtgACtcCTGG,-,5,1,0.03108045981972413	---	---
1	240817718	240818118	240817918	---	cCCCaCtGACaTGGA-CaGCCGG,+,5,1,0.0017117497863412719	---	---
1	24083303	24083703	24083503	---	AaCCCCAGcCCTG-AggaGCCGG,+,5,1,0.00020664532413027295	---	---
1	241038642	241039042	241038842	AtCCCCAGAatTGGAAttGCTGG,+,5,0,NA	AtCCCCAGAatTGGAAttGCTGG,+,5,0,0.07542087560934475	AtCCCCAGAatTGGAAttGCTGG,+,5,0,0.07542087560934475	---
1	241038643	241039043	241038843	---	tCCCC-AGAatTGGAAttGCTGG,+,5,1,0.03629629639062679	---	---
1	241190225	241190625	241190425	---	AaCtgCAGAC-TGGAACttCTGG,-,5,1,0.026256410272856318	---	---
1	241196199	241196599	241196399	---	AaCCCCAGCACtTtGgAaGGCTGG,+,5,1,0.0037333333397240004	---	---
1	241221158	241221558	241221358	---	gCagCCAGCACCaGGAAaGGCAGG,+,5,1,0.018101010107106262	---	---
1	241235705	241236105	241235905	---	ACCatCA-ACCTGGAggGaCCGG,-,5,1,0.0013058836460795042	---	---
1	241325597	241325997	241325797	---	ACCCC-AGtCaaGGAcCGGaTGG,+,5,1,0.0	---	---
1	241410515	241410915	241410715	ACCCaCAGgtgTGGAgCGGCAGG,-,5,0,NA	ACCCaCAGgtgTGGAgCGGCAGG,-,5,0,0.017237664272139623	ACCCaCAGgtgTGGAgCGGCAGG,-,5,0,0.017237664272139623	---
1	241570345	241570745	241570545	ACaCCtgGtCCTGGAACtGCAGG,-,5,0,NA	ACaCCtgGtCCTGGAACtGCAGG,-,5,0,0.22722689108112049	ACaCCtgGtCCTGGAACtGCAGG,-,5,0,0.22722689108112049	---
1	241618237	241618637	241618437	---	AtCCCCtGACCTGTGAAgtGaGGG,-,5,1,0.0010773540110970699	---	---
1	241868720	241869120	241868920	---	ACCCCgtcACCTGGActGG-AGG,+,5,1,0.0	---	---
1	241966456	241966856	241966656	---	AtCtCCAGTAgCTGGAACtaCAGG,-,5,1,0.0	---	---
[truncated: 38,576 more rows]

## Sheet: HNDS0068-01 #B CC3
#CHROM	start	end	position	casoffinder_normalized	CFD.crispritz_normalized	crisproffinder_normalized	chopchop_normalized
1	10008308	10008708	10008508	---	ACCCCaAGTAgCTGGgACtaCAGG,-,5,1,0.0	---	---
1	1001743	1002143	1001943	---	ACCtCCAGAtGCTGcAgCaGCAGG,+,5,1,0.0045765532496464725	---	---
1	100216585	100216985	100216785	---	gCCCtCAGACCTGaAcaGG-AGG,+,5,1,0.0	---	---
1	100264781	100265181	100264981	---	ttCCCCA-ACCTaGcAaGGCAGG,-,5,1,0.03221021407767594	---	---
1	100427393	100427793	100427593	---	cCCCCaAGTAgCTGGAACtaCTGG,+,5,1,0.0	---	---
1	1004789	1005189	1004989	---	cCCCgCAGcCCTGGgACGGCGAGG,+,4,1,0.004545454553242208	---	---
1	1007785	1008185	1007985	---	ACCaCCAGAaagGGg-CGGCCGG,-,5,1,0.0027368421057998946	---	---
1	100801569	100801969	100801769	---	cCgCCCA-ACCaGGAACatCAGG,+,5,1,0.04772370486121165	---	---
1	100804863	100805263	100805063	---	cCCCCaAGtACCTGGAACtaCAGG,-,5,1,0.02186588922048105	---	---
1	101246320	101246720	101246520	---	ACtCCCAG-CCTGtgAtGGgAGG,+,5,1,0.0009058823483791603	---	---
1	101413942	101414342	101414142	---	gtCCCCA-ACCTaGcAaGGCAGG,-,5,1,0.03221021407767594	---	---
1	101508540	101508940	101508740	---	ctCCCCAGTAgCTGGgACtGCAGG,+,5,1,0.0	---	---
1	101512059	101512459	101512259	---	ctCCCCAGTAgCTGGtACGaCAGG,+,5,1,0.0	---	---
1	101546968	101547368	101547168	---	ctCCCgAGTAgCTGGAACtGCAGG,+,5,1,0.0	---	---
1	101711544	101711944	101711744	---	ACCCCTCAGACagGGgAatGCAGG,-,5,1,0.010111111123363612	---	---
1	102065100	102065500	102065300	---	ACCaC-AcACCaGcAAaGGCAGG,-,5,1,0.03627530367643725	---	---
1	102082017	102082417	102082217	---	ACaCCtAGTACCTcGtAaGGCAGG,-,5,1,0.0	---	---
1	102449873	102450273	102450073	---	AtCCCaAGTAgCTGGAACtaCAGG,+,5,1,0.0	---	---
1	1027169	1027569	1027369	---	gtCCCCAt-CCTGGAggGGCAGG,-,5,1,0.0017798942983453909	---	---
1	102760840	102761240	102761040	---	AtCCaCAGAtCTctAA-GGCAGG,-,5,1,0.0	---	---
1	102828159	102828559	102828359	---	AaCttCAGACCTGaAA-GGtAGG,+,5,1,0.0	---	---
1	102966307	102966707	102966507	---	AgCCgCAGtCaTGGAACaG-AGG,-,5,1,0.004063545149203595	---	---
1	103651012	103651412	103651212	---	AaCCtCAGAaCTtGAA-GaCTGG,+,5,1,0.0	---	---
1	104124713	104125113	104124913	---	AgCCCCAGAttTcTGAACtGCAGG,-,5,1,0.02041406767807662	---	---
1	104697192	104697592	104697392	---	gCCtCCAGAgCaGGAAaGGTCTGG,+,5,1,0.045599489792365104	---	---
1	1047265	1047665	1047465	---	tCCCCCc-ACCgGGAAtGtCAGG,+,5,1,0.020524691382927007	---	---
1	10476919	10477319	10477119	---	ACCatCAaAC-TGGAACttCTGG,-,5,1,0.040305892947243446	---	---
1	10492837	10493237	10493037	---	AaCCCaAGtCCaGGAACt-CAGG,-,5,1,0.013720882300366583	---	---
1	105236891	105237291	105237091	---	ttCCCCA-ACCTaGcAaGGCAGG,+,5,1,0.03221021407767594	---	---
1	105746111	105746511	105746311	---	ttgCCCAGgC-TGGAAtGGCTGG,-,5,1,0.023931623958323236	---	---
1	105782513	105782913	105782713	---	AtCCCaAGAC-TGGcACaaCAGG,-,5,1,0.01926644784786525	---	---
1	105867407	105867807	105867607	---	ACCCaCtG-CCTGGAggGGaAGG,-,5,1,0.00039157674538146107	---	---
1	106095759	106096159	106095959	---	AtCCCgAGTAgCTGGgACtGCAGG,+,5,1,0.0	---	---
1	106175117	106175517	106175317	---	ACCCCttagC-TGGAACGGtGGG,-,5,1,0.013750000013239906	---	---
1	106175118	106175518	106175318	---	gaCCCCttAgCTGGAACGG-TGG,-,5,1,0.0024167455805922996	---	---
1	106425656	106426056	106425856	---	ACtTCCCAaACCTaGcAaGGCAGG,-,5,1,0.04672600134299112	---	---
1	106490029	106490429	106490229	---	ttCCCCA-ACCTaGcAaGGCAGG,+,5,1,0.03221021407767594	---	---
1	106518833	106519233	106519033	---	tCCCaCAGACCTccAt-GGCAGG,-,5,1,0.0	---	---
1	106573345	106573745	106573545	---	AtCCTCCAGAgCTGGActGtCCGG,+,5,1,0.0	---	---
1	10679845	10680245	10680045	---	ctCCCCAGTAgCTGGgACtGCAGG,-,5,1,0.0	---	---
1	10691764	10692164	10691964	---	gCtCCCAGACACTGGgACtcCTGG,-,5,1,0.04414838036614421	---	---
1	10695480	10695880	10695680	---	ACCagg-GACCaGGgACGGCAGG,-,5,1,0.05658947367356968	---	---
1	10707327	10707727	10707527	---	ACtCCCAG-CCTGacAaGGaGGG,-,5,1,0.009086538477112861	---	---
1	107161763	107162163	107161963	---	gCCCCaAGAgCTGGgA-GcCCGG,-,5,1,0.0	---	---
1	10720761	10721161	10720961	---	gCtCCCtGtCCTGGgA-GGCAGG,-,5,1,0.0	---	---
1	107211219	107211619	107211419	---	ATCCCCCAGcagTGGAAttGCTGG,-,5,1,0.038518518551216935	---	---
1	107225231	107225631	107225431	---	ACCtCCAccCCTGGgACt-CAGG,+,5,1,0.007739984876073989	---	---
1	107260417	107260817	107260617	---	ACCagCAGACCaGGgt-GGCTGG,+,5,1,0.0	---	---
1	1072676	1073076	1072876	---	ACCCCCAGcCg-GGActGaCGGG,-,5,1,0.0	---	---
1	1073421	1073821	1073621	---	AtCCCCAGgCCgGGcACaG-TGG,-,5,1,0.001787984744238716	---	---
1	10739457	10739857	10739657	---	ACCCCCAGcC-TGGgtCGagTGG,+,5,1,0.0	---	---
1	107422422	107422822	107422622	---	ACCCaCAGcCtTG-AAgGGaAGG,+,5,1,0.00018762083447309126	---	---
1	10747925	10748325	10748125	---	ctCCCCgGgCCTGGtACGGGCCGG,-,5,1,0.009977324248280633	---	---
1	10753578	10753978	10753778	---	AtCCCgAGgCCgGGA-CGcCGGG,+,5,1,0.0010449320796710074	---	---
1	10766088	10766488	10766288	---	ggCCCCAG-CCTGGcACGctGGG,-,5,1,0.007065558136885677	---	---
1	1077313	1077713	1077513	---	AGCCCCCAGgCCTGGAcCcctCGG,+,5,1,0.0	---	---
1	10773433	10773833	10773633	---	gCCtCCAGtCCaGGAt-GGCTGG,-,5,1,0.0	---	---
1	107921286	107921686	107921486	---	cCCCCCAcACaTGaAACaG-AGG,+,5,1,0.006419061699588574	---	---
1	1079293	1079693	1079493	---	ttgCCCgGACCTGGgA-GGCAGG,-,5,1,0.0	---	---
1	10797439	10797839	10797639	---	cCtCCCAGACCTGGAAgaa-GGG,+,5,1,0.0005356709948775785	---	---
1	108047769	108048169	108047969	---	ACCCagAGcCCTGGAACaaACTGG,+,5,1,0.04305200872045167	---	---
1	10821641	10822041	10821841	---	cCtCCCAGcCCTGGAAgc-CCGG,+,5,1,0.0005988790024049344	---	---
1	10836207	10836607	10836407	---	gCCCCCAcAgCTGGAAgc-CAGG,+,5,1,0.00042562133736025995	---	---
1	108400885	108401285	108401085	---	ACCCCCAGACCaGtAcCaGtCTGG,+,5,1,0.013994241076058232	---	---
1	10844250	10844650	10844450	---	cCCCaCAG-CCacGtACGGCTGG,-,5,1,0.009137569198478501	---	---
1	1085261	1085661	1085461	---	AgCCCCAGACCcGGAgCGGCCTGG,-,3,1,0.20946291564595446	---	---
1	10854318	10854718	10854518	---	tCCCCCAaACCTGGAtCac-TGG,-,5,1,0.0	---	---
1	10856657	10857057	10856857	ACCCCCAGACCTGcccCtcCCGG,+,5,0,NA	ACCCCCAGACCTGcccCtcCCGG,+,5,0,0.0	ACCCCCAGACCTGcccCtcCCGG,+,5,0,0.0	---
1	10865935	10866335	10866135	---	AaCCCCAGgCCgGGcAtGG-TGG,+,5,1,0.0009641873295971073	---	---
1	108693333	108693733	108693533	---	cCCtCCAGgCCaGGcACGG-TGG,+,5,1,0.0031168831210389614	---	---
1	108742953	108743353	108743153	---	ACgCtGCAGcCCTGGAcCtGCTGG,-,5,1,0.0	---	---
1	10890627	10891027	10890827	---	ACCCCtAGctCTGGAACct-TGG,+,5,1,0.004954362698693763	---	---
1	10894889	10895289	10895089	---	AgCtGCCAGcCCTGGAAaGGgAGG,-,5,1,0.001737625983965436	---	---
1	109019368	109019768	109019568	---	ACCaC-AcACCaGcAAaGGCAGG,+,5,1,0.03627530367643725	---	---
1	109076291	109076691	109076491	---	AaACCCCAaACCTGctAgGGCTGG,+,5,1,0.003666921291979985	---	---
1	109076292	109076692	109076492	AaCCCCAaACCTGctAgGGCTGG,+,5,0,NA	AaCCCCAaACCTGctAgGGCTGG,+,5,0,0.0036669212906035153	AaCCCCAaACCTGctAgGGCTGG,+,5,0,0.0036669212906035153	---
1	109076293	109076693	109076493	---	ACCCCaAa-CCTGctAgGGCTGG,+,5,1,0.001296518600261899	---	---
1	109085879	109086279	109086079	---	ttCCCCA-ACCTaGcAaGGCAGG,+,5,1,0.03221021407767594	---	---
1	109213237	109213637	109213437	---	ACCCaCtG-CCTtGAAgGGaAGG,+,5,1,0.0006108597237724549	---	---
1	10926205	10926605	10926405	---	AgCCCCgGcCCTGGAgCtG-AGG,+,5,1,0.0011241954957514778	---	---
1	109364399	109364799	109364599	---	tCCCtCAGACaTGcAAgG-CAGG,+,5,1,0.0007639419353927781	---	---
1	109505713	109506113	109505913	---	cCCgCCAGggC-GtAACGGCGGG,+,5,1,0.0009116809133839748	---	---
1	10959972	10960372	10960172	---	tCCCCCAGgaCTGcgA-GGCCGG,-,5,1,0.0	---	---
1	10960162	10960562	10960362	---	tCCCCagtACCTGGgACGG-GGG,+,5,1,0.008321297273441606	---	---
1	10963816	10964216	10964016	---	ACCaCatc-CCTGGAAtGGCTGG,+,5,1,0.02720647774267074	---	---
1	10969897	10970297	10970097	---	ACCCCCAGcCCTGAGccCttCTGG,+,5,1,0.0	---	---
1	109756259	109756659	109756459	---	cCCCgC-GACCgGaAgCGGCTGG,-,5,1,0.015976331332713336	---	---
1	109788680	109789080	109788880	---	ACCCCACAGtCCaGGAgCtcCAGG,+,5,1,0.0	---	---
1	109813027	109813427	109813227	---	ACCCCaAGACtgGGAAtGGgTGGG,-,5,1,0.004964447320801552	---	---
1	109813028	109813428	109813228	ACCCCaAGACtgGGAAtGGgTGG,-,5,0,NA	ACCCCaAGACtgGGAAtGGgTGG,-,5,0,0.003921568608532645	ACCCCaAGACtgGGAAtGGgTGG,-,5,0,0.003921568608532645	---
1	109840652	109841052	109840852	---	ACCCCaAGAtCTGGcTACctCGGG,-,5,1,0.0017901897565651029	---	---
1	109846172	109846572	109846372	---	ACtCCCAGtCCctGcACTGGCTGG,+,5,1,0.0	---	---
1	109871303	109871703	109871503	---	ACCCtgAG-CCTGcAggGGCTGG,-,5,1,0.00042717463182868605	---	---
1	109940202	109940602	109940402	---	ACCCtCAGcCagG-AcCGGCTGG,-,5,1,0.0	---	---
1	110035727	110036127	110035927	---	ACCCaCAGgCagGGAA-GGaAGG,-,5,1,0.0	---	---
1	110040731	110041131	110040931	---	AttCCCAGcCCTGGgA-GGaAGG,+,5,1,0.0	---	---
1	110040805	110041205	110041005	---	ACCagCAGgCCTGGAggG-CAGG,+,5,1,0.00024193212847214873	---	---
1	11006005	11006405	11006205	---	AgCCgCtGcCCTGGgACGG-CGG,-,5,1,0.002119565216066576	---	---
1	11006699	11007099	11006899	---	ACCCCaAGgCCTGGggaGG-GGG,+,5,1,0.001128472222307788	---	---
1	110071241	110071641	110071441	---	AgCCCCtGcCCTG-AAgaGCTGG,-,5,1,0.0004496781954104182	---	---
1	110075175	110075575	110075375	---	ACttCCAGACCTaGAACtc-TGG,-,5,1,0.00474137931159096	---	---
1	110162483	110162883	110162683	---	tCCCgCAGACCTcGg-CaGCCGG,-,5,1,0.0017489878552209232	---	---
1	110166947	110167347	110167147	---	gCCCCagGAtCTGGAcCGG-GGG,-,5,1,0.0	---	---
1	110168902	110169302	110169102	---	tCCCCCAG-CCTGGAgaGctGGG,+,5,1,0.003342175062837676	---	---
1	110202394	110202794	110202594	---	ggCCCCAGgCCTGGtACc-CAGG,-,5,1,0.002804342349488396	---	---
1	110227992	110228392	110228192	---	ACtGCCCAGgtCTGGAtgGGCGGG,+,5,1,0.0	---	---
1	110230089	110230489	110230289	---	ACCCtCgGgCCTGGgAgG-CGGG,+,5,1,0.0007269931094564881	---	---
1	110295812	110296212	110296012	---	ACCCCCAGACACctGcACcGtGGG,-,5,1,0.0027682843487388926	---	---
1	110303525	110303925	110303725	---	gCCCa-AGACCTtGcAtGGCTGG,-,5,1,0.009545454554659091	---	---
1	110308429	110308829	110308629	---	gCCaC-AGAgCTGGgACtGCAGG,-,5,1,0.06208577001764742	---	---
1	110311033	110311433	110311233	---	ttCCCCAGcCCTGGcACaG-GGG,+,5,1,0.0030651167005778315	---	---
1	110328929	110329329	110329129	---	AgCCC-AGACCTtGAtCtGtGGG,-,5,1,0.0	---	---
1	110330765	110331165	110330965	---	gaCCtCAGACCTGcAcCG-CTGG,+,5,1,0.0	---	---
1	110401000	110401400	110401200	---	ttCCCCA-ACCTaGcAaGGCAGG,+,5,1,0.03221021407767594	---	---
1	11041983	11042383	11042183	---	ACCCg-AGACCTGcActGGaGGG,-,5,1,0.0	---	---
1	110438709	110439109	110438909	---	ACCCCtAtgCCTGGcACGt-TGG,+,5,1,0.0021983225162337666	---	---
1	110456780	110457180	110456980	---	ACCtgCAGtCTCTGcAgCGGCTGG,+,5,1,0.004856750394407378	---	---
1	11048948	11049348	11049148	---	AgCCtGCAGAtCTGGAACaGtGGG,+,5,1,0.010198701551219613	---	---
1	11048949	11049349	11049149	---	gCCtgCAGAtCTGGAACaG-TGG,+,5,1,0.009773755656040722	---	---
1	1104923	1105323	1105123	---	tCCCCaAG-CCgGGAtCtGCAGG,+,5,1,0.0	---	---
1	110504071	110504471	110504271	---	ACCttt-GAaCTGGAACtGCTGG,-,5,1,0.1176565657476542	---	---
1	11050799	11051199	11050999	AgCCCCAtgCCTGGAACatCTGG,-,5,0,NA	gCCCCatG-CCTGGAACatCTGG,-,5,1,0.05192307694991161	AgCCCCAtgCCTGGAACatCTGG,-,5,0,0.13377926430509104	---
1	110601756	110602156	110601956	---	tCtCCgAagCCTGGAA-GGCAGG,-,5,1,0.0	---	---
1	11061882	11062282	11062082	---	ctCCCtAGTAgCTGGAACtGCAGG,-,5,1,0.0	---	---
1	110623212	110623612	110623412	---	ACaCaCAGcCCCTGGgACGtCTGG,+,5,1,0.011373889279289135	---	---
1	110634496	110634896	110634696	---	ACaCtCAagCCTaGAA-GGCAGG,-,5,1,0.0	---	---
1	110657124	110657524	110657324	---	AaCCCCAGcC-TGGgAgtGCTGG,-,5,1,0.0017927170731677107	---	---
1	110666091	110666491	110666291	---	ACCCCCAcAgCTGGccCaG-GGG,+,5,1,0.0	---	---
1	110669841	110670241	110670041	---	cCCCCTCAGggCTGGAtgGGCAGG,-,5,1,0.0	---	---
1	110706545	110706945	110706745	---	tCCCtCAcACCTaGAACaG-AGG,+,5,1,0.007820581771594528	---	---
1	11072992	11073392	11073192	---	ACCgCCAGGACCTGtcgCcGCGGG,+,5,1,0.0	---	---
1	110741227	110741627	110741427	---	cCCCaCAGcCCTaAGAACtGCAGG,-,5,1,0.0	---	---
1	110769712	110770112	110769912	---	gCCCaCAGAGCCTGcAtgGGCTGG,-,5,1,0.0	---	---
1	110852147	110852547	110852347	---	ACCCCaAGcCtTGGAA-GctGGG,+,5,1,0.0	---	---
1	110989108	110989508	110989308	---	ACCCCCAG-CCTGGAtgcttGGG,+,5,1,0.0	---	---
1	111033112	111033512	111033312	---	ACCCCCCAGgCCTGctctGGCTGG,+,5,1,0.0	---	---
1	111043801	111044201	111044001	---	ACattCAGCACCTGGgAgGGCGGG,+,5,1,0.0020392156712301965	---	---
1	11115842	11116242	11116042	---	AgCCaCAGgCCTGGAgCa-CTGG,-,5,1,0.0022401551258842	---	---
1	1111717	1112117	1111917	ACCtCCAcACCTGGtAgGcCAGG,+,5,0,NA	ACCtCCAcACCTGGtAgGcCAGG,+,5,0,0.0025963488641847408	ACCtCCAcACCTGGtAgGcCAGG,+,5,0,0.0025963488641847408	---
1	111265149	111265549	111265349	---	gaCaCCAGAC-TGGAACaGaTGG,+,5,1,0.0358766738972772	---	---
1	111367146	111367546	111367346	---	gCagCCAGACCTGaAGACaGCAGG,-,5,1,0.0	---	---
1	1114965	1115365	1115165	---	cCaCCCccACCTGGAACcTGCCGG,+,5,1,0.008227067068070753	---	---
1	111510980	111511380	111511180	---	ACCCtCATGACaaGGAACtGaGGG,-,5,1,0.0	---	---
1	111756415	111756815	111756615	gCCCCCAaACCaGGAAtGcCAGG,-,5,0,NA	cCCCCaA-ACCaGGAAtGcCAGG,-,5,1,0.04017202286644078	gCCCCCAaACCaGGAAtGcCAGG,-,5,0,0.1673563219328736	---
1	111862823	111863223	111863023	---	ACCagCAGAaCTGccA-GGCCGG,+,5,1,0.0	---	---
1	111903848	111904248	111904048	ACCCaCAGAtgTGGAggGGCAGG,-,5,0,NA	ACCCaCAGAtgTGGAggGGCAGG,-,5,0,0.0015209703655462187	ACCCaCAGAtgTGGAggGGCAGG,-,5,0,0.0015209703655462187	---
1	111937755	111938155	111937955	---	ttCCCCA-ACCTaGcAaGGCAGG,+,5,1,0.03221021407767594	---	---
1	112162130	112162530	112162330	---	AtCgCCA-ACtTGGAggGGCGGG,+,5,1,0.0004771497947422363	---	---
1	11222238	11222638	11222438	---	ttCCCCA-ACCTaGcAaGGCAGG,+,5,1,0.03221021407767594	---	---
1	112282821	112283221	112283021	---	cagCCCAGcCCTGGA-CGcCGGG,+,5,1,0.0012283283201475884	---	---
1	112365152	112365552	112365352	ACCaCCAGAagTGGAAttGCTGG,+,5,0,NA	ACCaCCAGAagTGGAAttGCTGG,+,5,0,0.0567641326337232	ACCaCCAGAagTGGAAttGCTGG,+,5,0,0.0567641326337232	---
1	112404089	112404489	112404289	---	AttCCCAG-CCTGGcAgaGCAGG,+,5,1,0.001922285846356616	---	---
1	112463937	112464337	112464137	---	ACCtCagG-CCTGaAAgGGCAGG,+,5,1,0.006406327195421623	---	---
1	112471263	112471663	112471463	---	AtCCCgAacaCTGGAA-GGCAGG,-,5,1,0.0	---	---
1	112476888	112477288	112477088	---	AgCCCCAGACaTaGAAgGcCCAGG,+,5,1,0.02864450128856825	---	---
1	112502523	112502923	112502723	---	ACtCaCAGttCTG-AAtGGCTGG,-,5,1,0.006573295987705527	---	---
1	11251335	11251735	11251535	---	ACCCCgAGACaTaGcAgG-CAGG,+,5,1,0.0003525885857379944	---	---
1	112609726	112610126	112609926	---	AgaCCCAGcCCTGGgA-GaCAGG,-,5,1,0.0	---	---
1	112792415	112792815	112792615	---	gCaCaCAGACCTGGAtCc-CAGG,-,5,1,0.0	---	---
1	112902976	112903376	112903176	---	ACCaCCAGcCCTGGgACaGCGTGG,+,4,1,0.007353535366336081	---	---
1	112965334	112965734	112965534	---	ctCCCCAGTAgCTGGAACtaCAGG,+,5,1,0.0	---	---
1	11297657	11298057	11297857	---	ACCCaCAGgCagGGAA-GaCAGG,-,5,1,0.0	---	---
1	113046825	113047225	113047025	---	AgCtCCAaACCaGGAAaGG-GGG,-,5,1,0.006492753628637682	---	---
1	113055710	113056110	113055910	---	ACCCC-AGACagGGccaGGCCGG,-,5,1,0.0	---	---
1	11316824	11317224	11317024	---	AagCg-AGcCCTGGAAtGGCTGG,-,5,1,0.025454545444090912	---	---
1	113249715	113250115	113249915	---	tCtCCCcGACCTGGAggGG-TGG,-,5,1,0.0001063282124622742	---	---
1	113251109	113251509	113251309	---	AtaCCCAGtCCTG-AACaaCAGG,+,5,1,0.014842300548285657	---	---
1	113256764	113257164	113256964	---	ACCCCCtGcCCgGag-CGGCCGG,-,5,1,0.0009374999992959374	---	---
1	113325715	113326115	113325915	ACCtCCAGACCTGtgAtGGgAGG,+,5,0,NA	ACCtCCAGACCTGtgAtGGgAGGG,+,5,1,0.0022211538499615387	ACCtCCAGACCTGtgAtGGgAGG,+,5,0,0.003806535928543791	---
1	113344162	113344562	113344362	---	cCCCCCAGgCCTGcAgCc-CAGG,-,5,1,0.0014239081284990348	---	---
1	113463436	113463836	113463636	---	ctCCtgAGTACCTGGAACtGCAGG,-,5,1,0.0	---	---
1	113490632	113491032	113490832	---	AaCtCCAG-CCgGGggCGGCGGG,+,5,1,0.010069930050039162	---	---
1	11363166	11363566	11363366	---	cCCCCtAGACCaGGtgCG-CTGG,-,5,1,0.0015549076753281973	---	---
1	11364141	11364541	11364341	---	tCCCCCAaCAgCTGGAACtGgGGG,+,5,1,0.002033405942333333	---	---
1	11364142	11364542	11364342	---	cCCCCaAcAgCTGGAACtG-GGG,+,5,1,0.003968253970061849	---	---
1	113646071	113646471	113646271	---	ACCCCCAGACCTctcACcc-AGG,+,5,1,0.00020427243712808666	---	---
1	11372378	11372778	11372578	---	ACCtCCAGAgCTGGcAGCtGtCGG,-,5,1,0.0	---	---
1	113969940	113970340	113970140	---	ACCCCCA-AttTGGtACaGaAGG,-,5,1,0.006046442251535673	---	---
1	114029426	114029826	114029626	---	ACCtCaAGACtTtGtA-GGCTGG,-,5,1,0.0	---	---
1	114100874	114101274	114101074	---	AaCCtaAGAgCTGGAA-GaCTGG,+,5,1,0.0	---	---
1	114180195	114180595	114180395	---	ttCCCCA-ACCTaGcAaGGCAGG,-,5,1,0.03221021407767594	---	---
1	114261262	114261662	114261462	---	gCCtCCAGgCCTGTGAAgGGaGGG,+,5,1,0.0011406485586164812	---	---
1	11438112	11438512	11438312	---	gCCCCCAtcCCTGGgA-GGtAGG,+,5,1,0.0	---	---
1	114453595	114453995	114453795	---	ACCACCCAGgtCTGaAACtcCAGG,-,5,1,0.08438133885070992	---	---
1	114580150	114580550	114580350	---	cCCCCCA-ACCaGaAACatCAGG,-,5,1,0.07158555729181747	---	---
1	114646532	114646932	114646732	---	ACCaCatG-CCTGGAtgGGCAGG,-,5,1,0.0	---	---
1	114651490	114651890	114651690	---	AgCCCCAGgCCTacAAtG-CGGG,-,5,1,0.005436109796202602	---	---
1	114668510	114668910	114668710	---	ACCCagAGACtaGGAAgGGCATGG,+,5,1,0.03292212435646582	---	---
1	114693880	114694280	114694080	---	ACCCatA-AtCTGGAAtGaCAGG,-,5,1,0.05020420869080464	---	---
1	114729591	114729991	114729791	---	ttCCCCA-ACCTaGcAaGGCAGG,-,5,1,0.03221021407767594	---	---
1	11481658	11482058	11481858	---	AaCCCCAGACCaGGcgtGG-TGG,+,5,1,0.0004450095358026065	---	---
1	114817064	114817464	114817264	---	ACCCCCAGAagTGGgAGCacCTGG,-,5,1,0.0	---	---
1	114818203	114818603	114818403	---	AaCCtCAGAaCcaGATACGGCAGG,+,5,1,0.022456140350355994	---	---
1	114956322	114956722	114956522	---	AtCCCCAGTAaCTGGgACtaCGGG,-,5,1,0.0	---	---
1	11504198	11504598	11504398	---	ACCCCACAGctCTtGgACGGgTGG,+,5,1,0.0	---	---
1	115163582	115163982	115163782	---	ACCtgCAGtCCcGGAACt-CTGG,+,5,1,0.011548872185590598	---	---
1	11521714	11522114	11521914	---	AgCCgCtGACtTGGcA-GGCAGG,-,5,1,0.0	---	---
1	115289683	115290083	115289883	---	ACCCCCAGAttTtaAAgGG-GGG,-,5,1,0.0001197764166880157	---	---
1	11537100	11537500	11537300	---	AtCCCCAGgCaTGGA-CtGaGGG,+,5,1,0.0023310023330979025	---	---
1	115388292	115388692	115388492	---	ACCaCtAGACCTGGAAaaG-TGG,+,4,1,0.007894736846399051	---	---
1	115444979	115445379	115445179	---	ATCCCCCAccCCgcaAACGGCAGG,+,5,1,0.0555234239236553	---	---
1	11546169	11546569	11546369	---	tCtCCCAGgCCTGGAttG-CAGG,-,5,1,0.0	---	---
1	115476429	115476829	115476629	---	ttCCCCA-ACCTaGcAaGGCAGG,+,5,1,0.03221021407767594	---	---
1	11549944	11550344	11550144	---	ACaCCCAGGACtTGGgACtGaGGG,+,5,1,0.0	---	---
1	115646819	115647219	115647019	---	ACCaCCAaAtaTGGAAtGG-AGG,+,5,1,0.008668730658513932	---	---
1	115675878	115676278	115676078	---	AagaCCAGACCTaGAACaG-GGG,+,5,1,0.00611534214106339	---	---
1	115825599	115825999	115825799	---	cCgCCCAGAgCTGGAAtaG-AGG,-,5,1,0.0016826923083466882	---	---
1	115856997	115857397	115857197	---	gCaCCatG-CCTGGAACtGCAGG,+,5,1,0.06500000008748195	---	---
1	11595354	11595754	11595554	---	ACCatCATGtaCTGGAgCGGCTGG,+,5,1,0.0	---	---
1	116138047	116138447	116138247	---	AtaCCCtGACtgGGAACGG-TGG,+,5,1,0.0016571969718258308	---	---
1	116185069	116185469	116185269	---	cCCCCCAGgCCTccAg-GGCCGG,-,5,1,0.0	---	---
1	116197251	116197651	116197451	---	ACagC-AGtCCTaGAAtGGCGGG,+,5,1,0.04900000004976282	---	---
1	116211272	116211672	116211472	---	AggCCCAGACCTtaAAaGGCCTGG,-,5,1,0.11938279420298649	---	---
1	11630884	11631284	11631084	---	ggaCCCgGACCTGGAA-GGaCGG,+,5,1,0.0	---	---
1	11630885	11631285	11631085	---	gaCCCg-GACCTGGAAgGaCGGG,+,5,1,0.006581653589301288	---	---
1	116694631	116695031	116694831	---	gCCCCgAGcCgTG-AAgGGCTGG,+,5,1,0.00026677337394973325	---	---
1	116735330	116735730	116735530	---	gCCCCCttACCTGcAtCAGGCAGG,+,5,1,0.0	---	---
1	116829607	116830007	116829807	---	AaCCCTCAGttCTGGAAaGGtAGG,+,5,1,0.01054117648270306	---	---
1	116829608	116830008	116829808	ACCCtCAGttCTGGAAaGGtAGG,+,5,0,NA	ACCCtCAGttCTGGAAaGGtAGG,+,5,0,0.050310160457005336	ACCCtCAGttCTGGAAaGGtAGG,+,5,0,0.050310160457005336	---
1	116914870	116915270	116915070	---	AtCCCCAaAC-TGGAcaaGCAGG,+,5,1,0.0	---	---
1	11692700	11693100	11692900	---	ACCCCCAGAgCTtaAAgGG-GGG,-,4,1,0.00016084558715533088	---	---
1	116948204	116948604	116948404	---	AgCCgCAGAaCTGGgAgGGGCAGG,+,5,1,0.0010033444828718779	---	---
1	117016720	117017120	117016920	---	ACCCCACAGgaaTGGAAaGGaAGG,+,5,1,0.0	---	---
1	117026542	117026942	117026742	---	gCCaCCTAGACaTGGAgCaGCGGG,-,5,1,0.005769230759657716	---	---
1	11706541	11706941	11706741	---	ACCtCCAGtCCTtGAAgGGCCAGG,+,4,1,0.009230023397986988	---	---
1	11708955	11709355	11709155	---	gCCCCaAGACagtGA-CGGCGGG,-,5,1,0.0016071428578830085	---	---
1	117111898	117112298	117112098	---	AtCaCCAGtCCTtGAAgG-CTGG,+,5,1,0.0005146556192644992	---	---
1	117137596	117137996	117137796	---	ACCtgCAGACagGtAA-GGCAGG,-,5,1,0.0	---	---
1	117210395	117210795	117210595	---	ACaCCCAGACTCcGGggCcGCCGG,+,5,1,0.01640464794372294	---	---
1	117215449	117215849	117215649	---	ACCaCCtGcCCTcGAAgGG-AGG,+,5,1,0.00016294606372209552	---	---
1	11724367	11724767	11724567	---	cCCCCCAccCCTGGc-CGcCCGG,-,5,1,0.0005669207635702314	---	---
1	117340535	117340935	117340735	ACCaCCAGACCTtGAAatGtGGG,+,5,0,NA	ACCaCCAGACCTtGAAatG-TGG,+,4,1,0.002456140353399123	ACCaCCAGACCTtGAAatGtGGG,+,5,0,0.02357894739263158	---
1	117454455	117454855	117454655	---	ACCCtCAtAaCTGGtACc-CAGG,-,5,1,0.002084335416446834	---	---
1	117479878	117480278	117480078	---	ACCCCCAGtgCTGtcACc-CTGG,-,5,1,0.0005130671808299061	---	---
1	117503718	117504118	117503918	---	ACCCCaCAGAgCTGGcAtGcCGGG,+,5,1,0.0018112156063026118	---	---
1	117503719	117504119	117503919	---	cCCCaCAGAgCTGGcAtG-CCGG,+,5,1,0.0015392015408698927	---	---
1	1175115	1175515	1175315	---	ACCCCatGcCCTGag-CGGCAGG,-,5,1,0.0017410714280674557	---	---
1	117516323	117516723	117516523	---	ACCCtCcacCCTGGAACaGCCTGG,-,5,1,0.0770053477201088	---	---
1	117518742	117519142	117518942	---	ttCCCCA-ACCTaGcAaGGCAGG,+,5,1,0.03221021407767594	---	---
1	117535945	117536345	117536145	AtaCCCAGAagTGGAACtGCTGG,-,5,0,NA	taCCC-AGAagTGGAACtGCTGG,-,5,1,0.04595959598301768	AtaCCCAGAagTGGAACtGCTGG,-,5,0,0.1138047139377778	---
1	11758175	11758575	11758375	---	ACCCCtAGggCTGGAAaGt-GGG,-,5,1,0.0023405349851851856	---	---
1	117602485	117602885	117602685	---	cgCCCCAG-CCTGcAAaaGCCGG,+,5,1,0.02286302329243449	---	---
1	117618223	117618623	117618423	---	ACCCtCAGACCcaGtA-GcCCGG,+,5,1,0.0	---	---
1	1176732	1177132	1176932	---	tCCCCtgGGACCTGGAgCtGCCGG,-,5,1,0.0	---	---
1	11769309	11769709	11769509	---	ACCCCtt-ACCTGGggCcGCAGG,-,5,1,0.007292847683406351	---	---
1	117700983	117701383	117701183	---	ACCCC-AGgCCTGtgAtGGgAGG,+,5,1,0.0013877995579754904	---	---
1	117729193	117729593	117729393	---	AatCCCAGCACCTtGAgaGGCTGG,+,5,1,0.0032634032601783223	---	---
1	117843117	117843517	117843317	---	cCCCCCAGACggGGtgGCGGCCGG,+,5,1,0.0	---	---
1	117886865	117887265	117887065	---	cCCCCaAGTACCTGGgACtaCAGG,-,5,1,0.0	---	---
1	117909577	117909977	117909777	tCaCtCAGcCCTGGAgCGGCGGG,-,5,0,NA	caCtC-AGcCCTGGAgCGGCGGG,-,5,1,0.023976023906693306	tCaCtCAGcCCTGGAgCGGCGGG,-,5,0,0.060606060452314356	---
1	117909578	117909978	117909778	---	tCaCtCAGcCCTGGAgCGG-CGG,-,5,1,0.0018939393891348236	---	---
1	1180613	1181013	1180813	---	cCgCCCAacCCTGGAA-GcCTGG,+,5,1,0.0	---	---
1	118118919	118119319	118119119	---	gCCCCCAtcCCTGGAGACcaCTGG,+,5,1,0.0	---	---
1	118122625	118123025	118122825	---	tCCCCCAGgC-TGGAggaGCAGG,-,5,1,0.0008835577851636815	---	---
1	11814712	11815112	11814912	---	ACtCCt-GcCCTcGAcCGGCTGG,-,5,1,0.0	---	---
1	118295567	118295967	118295767	---	ACCCCaAGACCaGGgcCcAGCAGG,+,5,1,0.0	---	---
1	1183533	1183933	1183733	---	ACgggCAGcCCTGGgA-GGCTGG,+,5,1,0.0	---	---
1	1183599	1183999	1183799	---	ACaggCAGcCCTGGgA-GGCTGG,+,5,1,0.0	---	---
1	1183731	1184131	1183931	---	ACgggCAGcCCTGGgA-GGCTGG,+,5,1,0.0	---	---
1	1183797	1184197	1183997	---	ACaggCAGcCCTGGgA-GGCTGG,+,5,1,0.0	---	---
1	1183863	1184263	1184063	---	ACaggCAGcCCTGGgA-GGCTGG,+,5,1,0.0	---	---
1	1183995	1184395	1184195	---	ACgggCAGcCCTGGgA-GGCTGG,+,5,1,0.0	---	---
1	1184061	1184461	1184261	---	ACgggCAGcCCTGGgA-GGCTGG,+,5,1,0.0	---	---
1	1184127	1184527	1184327	---	ACgggCAGcCCTGGgA-GGCTGG,+,5,1,0.0	---	---
1	1184193	1184593	1184393	---	ACgggCAGcCCTGGgA-GGCTGG,+,5,1,0.0	---	---
1	1184259	1184659	1184459	---	ACgggCAGcCCTGGgA-GGCTGG,+,5,1,0.0	---	---
1	1184325	1184725	1184525	---	ACgggCAGcCCTGGgA-GGCTGG,+,5,1,0.0	---	---
1	1184391	1184791	1184591	---	ACgggCAGcCCTGGgA-GGCTGG,+,5,1,0.0	---	---
1	1184457	1184857	1184657	---	ACgggCAGcCCTGGgA-GGCTGG,+,5,1,0.0	---	---
1	1184523	1184923	1184723	---	ACgggCAGcCCTGGgA-GGCTGG,+,5,1,0.0	---	---
1	1184589	1184989	1184789	---	ACgggCAGcCCTGGgA-GGCTGG,+,5,1,0.0	---	---
1	1184655	1185055	1184855	---	ACgggCAGcCCTGGgA-GGCTGG,+,5,1,0.0	---	---
1	1184721	1185121	1184921	---	ACgggCAGcCCTGGgA-GGCTGG,+,5,1,0.0	---	---
1	11847752	11848152	11847952	---	gtggCCAGAgCTGGAA-GGCAGG,-,5,1,0.0	---	---
1	118610319	118610719	118610519	---	AgggCCAGAgtTGGAA-GGCAGG,-,5,1,0.0	---	---
1	118715857	118716257	118716057	---	AgCtC-AGACagGGAACaGCAGG,+,5,1,0.06321070232094482	---	---
1	118888376	118888776	118888576	---	ACCCC-AGAgCTGGtAtGatGGG,+,5,1,0.0034027777798194448	---	---
1	118892086	118892486	118892286	---	tCCaaCAGACCTGGAgCtG-AGG,+,5,1,0.0019278966608106804	---	---
1	11895597	11895997	11895797	---	cCCatCAG-CCTGGtACaGCAGG,+,5,1,0.017612185361330454	---	---
1	118991111	118991511	118991311	---	ACCCCCAGgCCTGtgAtGGgAGGG,-,5,1,0.0023692307722153845	---	---
1	118991112	118991512	118991312	ACCCCCAGgCCTGtgAtGGgAGG,-,5,0,NA	ACCCCCAGgCCTGtgAtGGgAGG,-,5,0,0.0031721132753725493	ACCCCCAGgCCTGtgAtGGgAGG,-,5,0,0.0031721132753725493	---
1	119031240	119031640	119031440	---	ACCagaA-ACCTGGAAtGaCGGG,+,5,1,0.04716553290752005	---	---
1	119181756	119182156	119181956	---	ttCCCCAG-CCTaGcAaGGCAGG,+,5,1,0.029576018432478465	---	---
1	11918565	11918965	11918765	---	AgCCtCgGACtTGGAAACGtCCGG,-,5,1,0.0	---	---
1	119338570	119338970	119338770	ACaCCCAGAagTGGAAttGCTGG,+,5,0,NA	ACaCCCAGAagTGGAAttGCTGG,+,5,0,0.05841975320229631	ACaCCCAGAagTGGAAttGCTGG,+,5,0,0.05841975320229631	---
1	119535722	119536122	119535922	---	AgCtggcG-CCTGGAACGGCGGG,-,5,1,0.02022742475168669	---	---
1	119591194	119591594	119591394	---	ACCCCaAGACCcGGccaGGCGCGG,+,5,1,0.0010119750373577328	---	---
1	119673288	119673688	119673488	---	ACCaCCAGtCaTGaAA-GaCAGG,-,5,1,0.0	---	---
1	11969036	11969436	11969236	---	ACCCCCAGgCCgGGcgCGG-TGG,+,4,1,0.0005463286712740384	---	---
1	119698239	119698639	119698439	---	ttCCCCA-AtCTGGcAaGGCAGG,-,5,1,0.032841786919833506	---	---
1	11972277	11972677	11972477	---	ACCCGCCAaACCccGtAgGGCTGG,-,5,1,0.0008281494069401224	---	---
1	11975416	11975816	11975616	---	tCCCCaAGTAgCTGGgACtGCAGG,-,5,1,0.0	---	---
1	119844058	119844458	119844258	---	tCCCCCA-ACaTGGccaGGCTGG,+,5,1,0.0	---	---
1	11994022	11994422	11994222	---	cCaCCCAGgCACTGGAAatGCAGG,-,5,1,0.041481481497441075	---	---
1	119976287	119976687	119976487	---	AgCCaCAGACCTGacAgG-CAGG,+,5,1,0.00030367878175477375	---	---
1	119991111	119991511	119991311	---	AgCCaCAGACCaGacA-GGCAGG,+,5,1,0.0	---	---
1	120117891	120118291	120118091	---	ttCCCCA-ACCTaGcAaGGCGGG,+,5,1,0.03221021407767594	---	---
1	12015063	12015463	12015263	---	ACtCCttcACCTGGAA-GGtGGG,-,5,1,0.0	---	---
1	120154583	120154983	120154783	---	AgCCaCAGAC-TaGAcaGGCAGG,+,5,1,0.0	---	---
1	120194604	120195004	120194804	---	AaCtCCAc-CCTGGAAatGCTGG,-,5,1,0.030846691776370127	---	---
1	120221335	120221735	120221535	---	cCCaCCc-ACCaGGAAtGGCAGG,-,5,1,0.03555555556832424	---	---
1	12023775	12024175	12023975	---	AtCCCCAG-CCTGatACccCAGG,+,5,1,0.008060904607355921	---	---
1	120340493	120340893	120340693	---	gCCatgAGcCCTGGAA-GGCCGG,-,5,1,0.0	---	---
1	120416882	120417282	120417082	---	ACCCtgAGtCaTGGA-CtGCAGG,-,5,1,0.001468531468425105	---	---
1	120505995	120506395	120506195	---	ACtgCCAG-CCaGGcACGtCAGG,-,5,1,0.013846153866919233	---	---
1	120523986	120524386	120524186	---	ACCCtgAGtCaTGGA-CtGCAGG,+,5,1,0.001468531468425105	---	---
1	12058641	12059041	12058841	---	caCCaCAGAgCTGGA-CaGCTGG,+,5,1,0.001475447627152323	---	---
1	120778299	120778699	120778499	---	ACCCCtA-ACtTGaAAgGGaAGG,+,5,1,0.0019007602935924607	---	---
1	12079049	12079449	12079249	---	ggCggCAGtCC-GGAACGGCGGG,-,5,1,0.0038528428098423004	---	---
1	1210692	1211092	1210892	---	ACCCtCAGCAtCTtGAgCaGCGGG,+,5,1,0.004009745903744935	---	---
1	121109610	121110010	121109810	---	ctCCCCAGTAgCTGGgACGaCAGG,-,5,1,0.0	---	---
1	121143443	121143843	121143643	---	AtCCC-AcACCTGGctCGGgGGG,+,5,1,0.0	---	---
1	12118786	12119186	12118986	---	tCCaCCAGtCCTa-AtCGGCAGG,-,5,1,0.0	---	---
1	12123041	12123441	12123241	---	tCCCCGCAGcCCaGGtgCGGCGGG,+,5,1,0.0012558869672218526	---	---
1	12128248	12128648	12128448	---	cCCgACCAGtCCTGGAACtGtAGG,-,5,1,0.006000000002999999	---	---
1	121309219	121309619	121309419	---	cCCCCaAGACCTtGAAgGGCAAGG,+,4,1,0.020287404928148775	---	---
1	121327308	121327708	121327508	---	ttCCCCA-ACCTaGAAaGaCAGG,-,5,1,0.08436008437104718	---	---
1	12188165	12188565	12188365	---	ACaTCCCAGACCTGGggCaGaGGG,+,5,1,0.013767482484172859	---	---
1	12188167	12188567	12188367	---	AtCCC-AGACCTGGggCaGaGGG,+,5,1,0.01720935310994865	---	---
1	12204795	12205195	12204995	---	tgCCCaAGcCCTGGgA-GGCAGG,+,5,1,0.0	---	---
1	12212030	12212430	12212230	---	tCtCCCAGACCTtTGtACaGCAGG,-,5,1,0.0037240865660208965	---	---
1	12225112	12225512	12225312	---	ACCCCCAacCCTc-AACaaCCGG,-,5,1,0.007554207334898357	---	---
1	12245696	12246096	12245896	---	ACCCCCAGcC-TGcAgCctCAGG,+,5,1,0.002530175211474345	---	---
1	12282351	12282751	12282551	---	tCCtCCAGACCCTaGAAtGGtAGG,-,5,1,0.008884615390221156	---	---
1	1231576	1231976	1231776	---	ACCCCCAG-CCTGGccCtcaGGG,+,5,1,0.0	---	---
1	12337806	12338206	12338006	---	ACtgCCAGACCcGGAAgGt-GGG,-,5,1,0.0003990905546592815	---	---
1	12339236	12339636	12339436	---	ACaCttAGACCaGGAg-GGCAGG,-,5,1,0.0	---	---
1	1234036	1234436	1234236	---	gCCCCCAGcCCTGcAACcCGtGGG,+,5,1,0.0025475453428394517	---	---
1	1235072	1235472	1235272	---	ACCCCCAacaGCTGGAcCaGCTGG,-,5,1,0.0	---	---
1	1240256	1240656	1240456	---	cCCCCgAGgCCTGGgACa-CCGG,-,5,1,0.008163265305220112	---	---
1	1241039	1241439	1241239	---	ctCCCCAGACCaGGAggGTGCGGG,+,5,1,0.011538461549988464	---	---
1	1245143	1245543	1245343	---	tCCtCagGACCTGGA-CaGCTGG,+,5,1,0.00558500323261736	---	---
1	1246959	1247359	1247159	---	ACCCaCAGtCCTGaAgtG-CAGG,+,5,1,0.001465201462805657	---	---
1	1250182	1250582	1250382	---	ACaCCCAGcCCTGcAACcGtGGGG,-,5,1,0.0006478182694034635	---	---
1	1250183	1250583	1250383	ACaCCCAGcCCTGcAACcGtGGG,-,5,0,NA	ACaCCCAGcCCTGcAACcGtGGG,-,5,0,0.030320699715568514	ACaCCCAGcCCTGcAACcGtGGG,-,5,0,0.030320699715568514	---
1	1250184	1250584	1250384	---	ACaCCCAGcCCTGcAACcG-TGG,-,4,1,0.0031584062203717203	---	---
1	12573547	12573947	12573747	---	AtCCCCATGcCCTGGAgtGcCTGG,-,5,1,0.0	---	---
1	12611910	12612310	12612110	---	AtCCC-AGcCCTGGAAacaCAGG,+,5,1,0.036075036041280165	---	---
1	12612644	12613044	12612844	---	ACCCCaAGgCCaGGgAaGG-AGG,-,5,1,0.00469444445231151	---	---
1	12633759	12634159	12633959	---	ACCtatAGATCCaGGAAgGGCAGG,-,5,1,0.002476780166538877	---	---
1	12662099	12662499	12662299	---	AgCCCCtG-CCTGGgAaGaCAGG,+,5,1,0.018260869573234063	---	---
1	12689122	12689522	12689322	---	gtCCCCAGgC-TGGAAgGGgTGG,-,5,1,0.00035489308363104036	---	---
1	1273198	1273598	1273398	---	AgCCCggGtCCTGGtA-GGCAGG,+,5,1,0.0	---	---
1	1281694	1282094	1281894	---	AtCCCCAGggCTGGgA-GGaGGG,-,5,1,0.0	---	---
1	12845555	12845955	12845755	---	ACCCCtgc-CCTGGAAaGcCAGG,-,5,1,0.023367139970649067	---	---
1	12847450	12847850	12847650	---	ACCCCaAGctCTGGcAgTGGCTGG,-,5,1,0.0	---	---
1	12880994	12881394	12881194	---	cCCCCtgGTAgCTGGAACGaCAGG,-,5,1,0.0	---	---
1	12935553	12935953	12935753	---	cCCCCtAGTAgCTGGAACaaCAGG,-,5,1,0.0	---	---
1	12962700	12963100	12962900	---	ACCtCCcGgaCTGGg-CGGCTGG,-,5,1,0.0020222222240090892	---	---
1	12984427	12984827	12984627	---	tCCCaaA-ACCTGGAACtGaTGG,+,5,1,0.053341971720549185	---	---
1	13048918	13049318	13049118	---	cCCCCtAGTAgCTGGAACaaCAGG,-,5,1,0.0	---	---
1	1309532	1309932	1309732	---	cCgCCCt-ACCTGGgcCGGCCGG,+,5,1,0.0	---	---
1	13148402	13148802	13148602	---	cCCCCtAGTAgCTGGAACaaCAGG,+,5,1,0.0	---	---
1	1315882	1316282	1316082	---	ACCCCaAGtTCCTcGcAgGGCAGG,-,5,1,0.0002363214584248289	---	---
1	13165202	13165602	13165402	---	ACCCagActCCTGGAgCTGGCGGG,-,5,1,0.0	---	---
1	13181098	13181498	13181298	---	ACCtCt-GcCCTGGAAaGcCGGG,+,5,1,0.038252873573601846	---	---
1	13196086	13196486	13196286	---	ACCCagActCCTGGAgCTGGCGGG,+,5,1,0.0	---	---
1	13212876	13213276	13213076	---	cCCCCtAGTAgCTGGAACaaCAGG,-,5,1,0.0	---	---
1	13382365	13382765	13382565	---	tCCCaaA-ACCTGGAACtGaTGG,-,5,1,0.053341971720549185	---	---
1	13404107	13404507	13404307	---	ACCtCCcGgaCTGGg-CGGCTGG,+,5,1,0.0020222222240090892	---	---
1	13431263	13431663	13431463	---	cCCCCtAGTAgCTGGAACaaCAGG,+,5,1,0.0	---	---
1	13434059	13434459	13434259	---	ACCtCCcGgCCgGGg-CGGCTGG,-,5,1,0.0011666666672488335	---	---
1	13450595	13450995	13450795	---	ACCCagActCCTGGAgCTGGCAGG,-,5,1,0.0	---	---
1	13456492	13456892	13456692	---	ACCCCaAGctCTGGcAgTGGCTGG,+,5,1,0.0	---	---
1	13458405	13458805	13458605	---	ACCCCtgc-CCTGGAAaGcCAGG,+,5,1,0.023367139970649067	---	---
1	13466936	13467336	13467136	---	ACCtCt-GcCCTGGAAaGcCAGG,+,5,1,0.038252873573601846	---	---
1	13499209	13499609	13499409	---	gCCCCCtGACCTtGAAgGGaATGG,+,5,1,0.010868252654751843	---	---
1	13521789	13522189	13521989	---	ACCCagActCCTGGAgCTGGCGGG,+,5,1,0.0	---	---
1	13531866	13532266	13532066	---	ctCCCCAGTAgCTGGAACtaCAGG,-,5,1,0.0	---	---
1	1354956	1355356	1355156	---	gCCCgCtGcCCaGGAACGG-GGG,+,5,1,0.0037499999971875005	---	---
1	1354957	1355357	1355157	---	ACCCCCgttCCTGGg-CaGCGGG,-,5,1,0.0018325791848567644	---	---
1	13624904	13625304	13625104	---	ACCtCCcGgaCTGGg-CGGCTGG,+,5,1,0.0020222222240090892	---	---
1	13652060	13652460	13652260	---	cCCCCtAGTAgCTGGAACaaCAGG,+,5,1,0.0	---	---
1	13654853	13655253	13655053	---	ACCtCCcGgCCgGGg-CGGCTGG,-,5,1,0.0011666666672488335	---	---
1	1367127	1367527	1367327	---	gCCCCCAGgCCTGtAA-GctGGG,+,5,1,0.0	---	---
1	13671450	13671850	13671650	---	ACCCagActCCTGGAgCTGGCAGG,-,5,1,0.0	---	---
1	13677328	13677728	13677528	---	ACCCCaAGctCTGGcAgTGGCTGG,+,5,1,0.0	---	---
1	13679241	13679641	13679441	---	ACCCCtgc-CCTGGAAaGcCAGG,+,5,1,0.023367139970649067	---	---
1	13687772	13688172	13687972	---	ACCtCt-GcCCTGGAAaGcCAGG,+,5,1,0.038252873573601846	---	---
1	1369224	1369624	1369424	---	cCCgtCAGcCCTGcAA-GGCTGG,+,5,1,0.0	---	---
1	13720041	13720441	13720241	---	gCCCCCtGACCTtGAAgGGaATGG,+,5,1,0.010868252654751843	---	---
1	13742628	13743028	13742828	---	ACCCagActCCTGGAgCTGGCGGG,+,5,1,0.0	---	---
1	1375140	1375540	1375340	---	ggCCCCAGcCCTGGAggG-CAGG,-,5,1,0.0002855099650100255	---	---
1	13752726	13753126	13752926	---	ctCCCCAGTAgCTGGAACtaCAGG,-,5,1,0.0	---	---
1	13809757	13810157	13809957	---	cCCaCCAtGAgCTGGAAaGGCTGG,+,5,1,0.0	---	---
1	1387377	1387777	1387577	---	AgCgGCCAGACCTGGgAgaGCTGG,-,5,1,0.0021325409794495827	---	---
1	1387737	1388137	1387937	---	AagCCCAaAC-TGGAcCtGCTGG,+,5,1,0.0	---	---
1	1396723	1397123	1396923	---	ACCCCCAGACCcTGGcAgtGaGGG,+,5,1,0.00025464731219770816	---	---
1	13970819	13971219	13971019	---	ACCCCCAccCCTGaAg-GGtGGG,+,5,1,0.0	---	---
1	13972571	13972971	13972771	---	cCCCCCAGTAgCTGGgACtaCAGG,-,5,1,0.0	---	---
1	14015238	14015638	14015438	---	ACCCCaAaACaTtGAAaG-CAGG,+,5,1,0.006190476197758663	---	---
1	14075763	14076163	14075963	---	tCCCCCAAGAgCcGGAAaGGtAGG,+,5,1,0.0	---	---
1	14101300	14101700	14101500	---	cCCCCCAGTAttTGGcACaGCTGG,+,5,1,0.0	---	---
1	14131402	14131802	14131602	---	cCCagCAGtCCTGtAA-GGCTGG,-,5,1,0.0	---	---
1	14176703	14177103	14176903	---	gCCtCCAGgCCTGtAAtGGGCAGG,-,5,1,0.0016620879129951704	---	---
1	14203643	14204043	14203843	---	ACCaCCAG-CCaGGcAgtGCAGG,-,5,1,0.001995280250185421	---	---
1	14211523	14211923	14211723	---	ACCaCCAGgCCaGGcACaG-TGG,-,5,1,0.00264998159965035	---	---
1	14226462	14226862	14226662	---	cCCCaCtGACCTGGAAtc-CAGG,-,5,1,0.003023431593040647	---	---
1	142640169	142640569	142640369	---	ACtgCCAGACCTGagA-GGaAGG,-,5,1,0.0	---	---
1	142670786	142671186	142670986	---	AaCCCCAaACCcaGAACtG-TGG,-,5,1,0.013249907986566065	---	---
1	142868542	142868942	142868742	---	ACtgCCAGACCTGagA-GGaAGG,+,5,1,0.0	---	---
1	142876874	142877274	142877074	---	tCCaaCAGACCTGaAACtG-AGG,+,5,1,0.007518796989191729	---	---
1	14304296	14304696	14304496	---	ctCCCCAGCACCTGGgACcaCAGG,-,5,1,0.029478458026230163	---	---
1	143138971	143139371	143139171	---	ACtgCCAGACCTGagA-GGaAGG,-,5,1,0.0	---	---
1	143149135	143149535	143149335	---	AtCCCgAGTACCTGGAAttaCAGG,-,5,1,0.0	---	---
1	143167241	143167641	143167441	---	AaCCCCAaACCcaGAACtG-TGG,-,5,1,0.013249907986566065	---	---
1	143420297	143420697	143420497	---	AaCCCCAaACCcaGAACtG-TGG,+,5,1,0.013249907986566065	---	---
1	143468755	143469155	143468955	---	ACCCCttGcCaTGGAAACaGCTGG,+,5,1,0.0	---	---
1	143667490	143667890	143667690	---	ACCCCtAtACCTtGAAga-CAGG,+,5,1,0.0004501800688855054	---	---
1	143973400	143973800	143973600	---	ACCCCtA-ACtTGaAAgGGaAGG,-,5,1,0.0019007602935924607	---	---
1	144013822	144014222	144014022	---	tCCCgCA-ACCTGGAgaaGCTGG,+,5,1,0.011242603535330168	---	---
1	144489090	144489490	144489290	---	tCCgCCAGgCCTGGAcCaG-CGG,+,5,1,0.0	---	---
1	144603197	144603597	144603397	---	ACggCCtGACCTG-AACtGtGGG,+,5,1,0.0013888888895841319	---	---
1	144844678	144845078	144844878	---	ttCCCCA-ACCTaGcAaGGCAGG,+,5,1,0.03221021407767594	---	---
1	144865820	144866220	144866020	---	ACCCCaAGgaCTG-AAgGcCTGG,+,5,1,0.0008982392393960963	---	---
1	145415377	145415777	145415577	---	AgCCCgcGcC-TGGAAgGGCGGG,-,5,1,0.0008656305265504625	---	---
1	145440528	145440928	145440728	---	AtCtC-AGAgCTGGttCGGCTGG,-,5,1,0.0	---	---
1	145445241	145445641	145445441	---	cCCCCtAGTAgCTGGAACtaCAGG,+,5,1,0.0	---	---
1	145473282	145473682	145473482	---	ACCCCCAGAaCaAGGcACGcaTGG,+,5,1,0.0030228392317906694	---	---
1	145480881	145481281	145481081	---	caCCgCAGcC-TGGAACtGCTGG,+,5,1,0.02411302980825894	---	---
1	145515569	145515969	145515769	---	AgCtCCAGATCCTGaAAaGGaGGG,-,5,1,0.015692934789318547	---	---
1	145548717	145549117	145548917	---	AggCCCcG-CCTGGAACtGaGGG,+,5,1,0.01404682275125028	---	---
1	145731264	145731664	145731464	---	caCCtCAGgCCTGGgA-GGCAGG,+,5,1,0.0	---	---
1	145759824	145760224	145760024	---	AtCCC-AGgtCTGGAAgGGgAGG,+,5,1,0.0008635099097462518	---	---
1	145928200	145928600	145928400	---	AtCCC-AGgtCTGGAAgGGgAGG,-,5,1,0.0008635099097462518	---	---
1	145967795	145968195	145967995	---	ACCaCaAGAC-TGtAACtcCAGG,-,5,1,0.010545905012103224	---	---
1	145989534	145989934	145989734	---	ACCCCaAGGAgCTGGgACtaCAGG,-,5,1,0.0	---	---
1	146076566	146076966	146076766	---	cCgCCCgG-CCTGGccCGGCAGG,-,5,1,0.0	---	---
1	14617575	14617975	14617775	---	gCCCCCAGAggTGGAATCtaCAGG,+,5,1,0.0	---	---
1	146322107	146322507	146322307	---	cCtCCCAGAtg-GGAcCGGCTGG,+,5,1,0.0	---	---
1	146383286	146383686	146383486	---	ACggCCtGACCTG-AACtGtGGG,+,5,1,0.0013888888895841319	---	---
1	146716887	146717287	146717087	---	cCtCCacGACCTGGAA-GcCAGG,-,5,1,0.0	---	---
1	146871785	146872185	146871985	---	ACCACCCtGgCtgGGAAaGGCAGG,+,5,1,0.012564102591923079	---	---
1	146895081	146895481	146895281	---	AtCCCCc-ACCTGGctCGGaGGG,+,5,1,0.0	---	---
1	14714278	14714678	14714478	---	AtCCCgc-ACCTGGAtCGGaGGG,-,5,1,0.0	---	---
1	147142780	147143180	147142980	---	cCttCCAGtCCTGGAA-GcCTGG,+,5,1,0.0	---	---
1	147260051	147260451	147260251	---	ACCCtCAGgCCTGGg-CaGtGGG,+,5,1,0.0008811188806634544	---	---
1	147328376	147328776	147328576	---	ttCCCCA-ACCTaGcAaGGCAGG,+,5,1,0.03221021407767594	---	---
1	147335162	147335562	147335362	---	ttCCCCA-ACCTaGcAaGGCAGG,+,5,1,0.03221021407767594	---	---
1	147469906	147470306	147470106	---	AtCCC-AGgtCTGGAAgGGgAGG,-,5,1,0.0008635099097462518	---	---
1	147509529	147509929	147509729	---	ACCaCaAGAC-TGtAACtcCAGG,-,5,1,0.010545905012103224	---	---
1	147531278	147531678	147531478	---	ACCCCaAGGAgCTGGgACtaCAGG,-,5,1,0.0	---	---
1	147618402	147618802	147618602	---	cCgCCCgG-CCTGGccCGGCAGG,-,5,1,0.0	---	---
1	1477398	1477798	1477598	---	cCCCCtAaCACCTGGAtCGcCAGG,+,5,1,0.0	---	---
1	14774231	14774631	14774431	---	AaCCtaAaACCTGGAACaG-AGG,+,5,1,0.009297520652516518	---	---
1	147767759	147768159	147767959	---	tCgCCCAt-CCTGGAACttCAGG,+,5,1,0.03846153849998932	---	---
1	147791682	147792082	147791882	---	AaCCC-AGcaaTGGAAtGGCTGG,+,5,1,0.05515151515007576	---	---
1	147855007	147855407	147855207	---	ACCCCtgtACCTtGAA-GaCAGG,+,5,1,0.0	---	---
1	148357116	148357516	148357316	---	ACggCCtGACCTG-AACtGtGGG,-,5,1,0.0013888888895841319	---	---
1	14849737	14850137	14849937	---	ACCag-AGACaTGGAAaGGgCGG,+,5,1,0.004551083561871131	---	---
1	148565569	148565969	148565769	---	ACggCCtGACCTG-AACtGtGGG,+,5,1,0.0013888888895841319	---	---
1	14860814	14861214	14861014	---	ctCCCCAGTAgCTGGAAtGaCAGG,-,5,1,0.0	---	---
1	1486506	1486906	1486706	---	ctCCCCAtgCCTGGcA-GGCTGG,-,5,1,0.0	---	---
1	1486564	1486964	1486764	---	AgCCCCtGAgCaGGcACG-CTGG,+,5,1,0.001639584250593828	---	---
1	148932597	148932997	148932797	---	ACCCCCA-AgCTaGccCGcCAGG,+,5,1,0.0	---	---
1	149076271	149076671	149076471	---	ACtTCCCAaACCTaGcAaGGCAGG,-,5,1,0.04672600134299112	---	---
1	149079391	149079791	149079591	---	ACCtCt-GACCTGGAAgccCAGG,-,5,1,0.004018158959232854	---	---
1	149162361	149162761	149162561	---	gCCCatAGACCTGGAggGGCGGGG,-,5,1,0.0024358416708762072	---	---
1	149162362	149162762	149162562	gCCCatAGACCTGGAggGGCGGG,-,5,0,NA	ggCCCaTAGACCTGGAggGGCGGG,-,5,1,0.0003934684203678087	gCCCatAGACCTGGAggGGCGGG,-,5,0,0.006002400907032045	---
1	149162363	149162763	149162563	---	gCCCatAGACCTGGAggGG-CGG,-,5,1,0.0001875750283447514	---	---
1	14925143	14925543	14925343	---	ACCCCCAGgCACcGGcAgcGCCGG,-,5,1,0.0013268465189162748	---	---
1	14925498	14925898	14925698	---	ACCCCCAGct-TGGAgCGcaAGG,+,5,1,0.003923054624892742	---	---
1	1495580	1495980	1495780	---	ctCCCCAGgCt-GGAACtGCAGG,+,5,1,0.003278772515221668	---	---
1	149656032	149656432	149656232	---	ACCCagAcAACCcGGAAgGGCGGG,-,5,1,0.003629623568300626	---	---
1	14979623	14980023	14979823	---	gCCaCCAtACCTGGcACcTGCAGG,-,5,1,0.0038415366138786346	---	---
1	149886871	149887271	149887071	---	ACCCCCAtctgTGGAAaGG-GGG,-,5,1,0.001225490196570816	---	---
1	149921915	149922315	149922115	---	ctCtCCAc-CCTGGAACGaCGGG,+,5,1,0.07588016369421877	---	---
1	149928289	149928689	149928489	---	ttCCCCA-ACCTaGcAaGGCAGG,-,5,1,0.03221021407767594	---	---
1	149982512	149982912	149982712	---	ACCaCCA-ACCcGctcCGGCCGG,-,5,1,0.0	---	---
1	15007462	15007862	15007662	---	ACCCCCAGtgtTGGAAgtG-GGG,-,5,1,8.798391105455003e-05	---	---
1	150252308	150252708	150252508	---	cCCCCCAaTAgCTGGgACtGCAGG,-,5,1,0.0	---	---
1	15039047	15039447	15039247	---	ACCgCtCAGACCTGGgcaGGCTGG,+,5,1,0.0	---	---
1	150414336	150414736	150414536	---	cCtCCCAGACCTGGAAaac-AGG,-,5,1,0.002667025861933823	---	---
1	150481617	150482017	150481817	---	ACaCCtAGACaTG-AcCaGCTGG,-,5,1,0.0	---	---
1	150533324	150533724	150533524	---	AgCCCCAGgCCctGcA-GGCTGG,+,5,1,0.0	---	---
1	150601018	150601418	150601218	---	tCCCCtAGACtTccAA-GGCAGG,-,5,1,0.0	---	---
1	150833521	150833921	150833721	---	ACCCCgAGTAgCTGGgACtaCAGG,-,5,1,0.0	---	---
1	150947285	150947685	150947485	---	ACCgCCg-ACCTGGggaGGCGGG,+,5,1,0.006209150321809073	---	---
1	151039554	151039954	151039754	---	AtCCC-AGAaCTGGAtCtGtCGG,+,5,1,0.0	---	---
1	151105015	151105415	151105215	---	ACgCCCAGcCggGGAgCGG-GGG,+,5,1,0.00021462912037474244	---	---
1	151148190	151148590	151148390	---	ACCaCCAGgaCTGGtA-GGtGGG,-,5,1,0.0	---	---
1	151226915	151227315	151227115	---	ACtCCCAGAaC-GcAACGtgGGG,+,5,1,0.0003081232477232429	---	---
1	151246337	151246737	151246537	---	gagCCCAGACCTGGAAtGG-TGG,+,4,1,0.0053030303048295455	---	---
1	151254513	151254913	151254713	---	cagCCCAGACCTGGAgCGCGgAGG,+,5,1,0.005319693058056268	---	---
1	15128927	15129327	15129127	---	ACCCCCtGAtCGTGGAAgcaCAGG,-,5,1,0.0016673335864304062	---	---
1	15130720	15131120	15130920	---	ACtCCCAtgCCaGGAACaG-AGG,+,5,1,0.004957932692583133	---	---
1	15144470	15144870	15144670	---	ACCCt-AGAgCTGaAAatGCTGG,+,5,1,0.025263047161505677	---	---
1	151464351	151464751	151464551	---	AgCCCCA-ACtTGaAtCtGCTGG,+,5,1,0.0	---	---
1	151491201	151491601	151491401	---	ACtCCCAGgCCTc-ActGGCAGG,+,5,1,0.0	---	---
1	151572924	151573324	151573124	---	ACCtCCcGgaCTGGg-CGGCTGG,-,5,1,0.0020222222240090892	---	---
1	151585274	151585674	151585474	---	cCCtCCAGACCaaGtA-GGCAGG,+,5,1,0.0	---	---
1	151592739	151593139	151592939	---	ACaCCCAGAaCTGGgAacAGCTGG,+,5,1,0.0	---	---
1	151592741	151593141	151592941	---	ACCCagA-ACtgGGAACaGCTGG,+,5,1,0.009177635549468207	---	---
1	15165172	15165572	15165372	---	ctCCCCAGAtGCTGGAAttGCAGG,+,5,1,0.03629629634027963	---	---
1	151679323	151679723	151679523	ACCCCCAaAgCTGGgAgGGaAGG,+,5,0,NA	ACCCCCAaAgCTGGgAgGGaAGG,+,5,0,0.007434640472957517	ACCCCCAaAgCTGGgAgGGaAGG,+,5,0,0.007434640472957517	---
1	151704765	151705165	151704965	---	AtCCaaACGACCTGGAAaGGtGGG,-,5,1,0.003962848296331436	---	---
1	151803303	151803703	151803503	---	cCCCtCAGAgCaGGAtCG-CAGG,-,5,1,0.0	---	---
1	151820552	151820952	151820752	---	ACCCCCAGgttTGctCACGGCGGG,-,5,1,0.0	---	---
1	151832253	151832653	151832453	---	AgCCaCAcAgCTGGtA-GGCAGG,+,5,1,0.0	---	---
1	151834753	151835153	151834953	---	ACCCtCAGAC-TGaAtCtGgAGG,+,5,1,0.0	---	---
1	151837057	151837457	151837257	---	ACCtCCA-ACCTGtgcaGGCAGG,+,5,1,0.0	---	---
1	151840432	151840832	151840632	---	ACtCgCAGtCCTGcAt-GGCTGG,+,5,1,0.0	---	---
1	151961971	151962371	151962171	---	AgCCCCAc-CCaaGAACGGaGGG,-,5,1,0.04377194195066683	---	---
1	151995458	151995858	151995658	---	tCCaCCtGACCATGGcACtGCAGG,-,5,1,0.00865800867086507	---	---
1	152489747	152490147	152489947	---	AatCtCAGACaTGGAA-GGaAGG,-,5,1,0.0	---	---
1	15252682	15253082	15252882	---	ACCCCtAGACCTaGgAaa-CAGG,-,5,1,0.011428571435984247	---	---
1	152529816	152530216	152530016	---	ACCCCaAGAtgTaGAAaGG-TGG,-,5,1,0.0029411764750882086	---	---
1	152530957	152531357	152531157	---	ACCCCt-GAaCTGGggCtGCAGG,+,5,1,0.028888888881540085	---	---
1	152573975	152574375	152574175	---	ACCCCa-GAaCTGtAAtGGgGGG,-,5,1,0.0025376906211751118	---	---
1	152573976	152574376	152574176	---	caCCCCAGAaCTGtAAtGG-GGG,-,5,1,0.0021010101048071187	---	---
1	152616826	152617226	152617026	---	gCCCCCAGAgCTGGAgCca-CGG,+,5,1,0.0007949226682419764	---	---
1	152671968	152672368	152672168	---	AgCCCCAGggCTGaGAACcGCTGG,+,5,1,0.0	---	---
1	152692362	152692762	152692562	---	ggCCCCAGAaCTGcAACa-CAGG,+,5,1,0.011357586524970317	---	---
1	152737319	152737719	152737519	---	tCCCCCAGgtCTGGg-CaGCAGG,+,5,1,0.004343891404852368	---	---
1	15281925	15282325	15282125	---	ACagCCtGAC-TGGAggGGCAGG,+,5,1,0.0003629336320113141	---	---
1	152859212	152859612	152859412	---	ACCCC-AGcaagGGAAaGGCGGG,-,5,1,0.037916666679895836	---	---
1	152881561	152881961	152881761	---	ACCtCCAGACt-GGAgCcaCAGG,-,5,1,0.0004954189224509614	---	---
1	152882917	152883317	152883117	---	AgCtgaAGTACCTGGAACaGCAGG,+,5,1,0.0	---	---
1	152883568	152883968	152883768	---	AgCCaaAGcACCTGGAACaGCAGG,+,5,1,0.024442376828803673	---	---
1	152919317	152919717	152919517	ACCCCCAGggCTGGtAtGGCGGG,-,4,0,NA	cCCCC-AGggCTGGtAtGGCGGG,-,5,1,0.009074074086172841	ACCCCCAGggCTGGtAtGGCGGG,-,4,0,0.024197530900493827	---
1	152919318	152919718	152919518	---	ACCCCCAGggCTGGtAtGG-CGG,-,4,1,0.0007561728406404321	---	---
1	152923257	152923657	152923457	---	catCCCAGAaCTGGATACaGCAGG,+,5,1,0.028392659951434043	---	---
1	152933008	152933408	152933208	---	ACCCaCAGGACCTGGgACcctTGG,-,5,1,0.0	---	---
1	15304424	15304824	15304624	---	AgCCCCAG-CtgGGAAtGGgAGG,-,5,1,0.0008135716297544618	---	---
1	153047332	153047732	153047532	---	ttCaCCAGgCCgGGAACGG-TGG,+,5,1,0.007974481660386763	---	---
1	153115924	153116324	153116124	---	tCCCCCATGgCCTGGAttGcCAGG,+,5,1,0.0	---	---
1	153182842	153183242	153183042	---	AtCCCCAGAa-TGcgACaGCGGG,+,5,1,0.02571428573592518	---	---
1	1532335	1532735	1532535	---	AgCCCCCAGAaCTGGcAgGaCAGG,+,5,1,0.0012953798038402415	---	---
1	1532336	1532736	1532536	gCCCCCAGAaCTGGcAgGaCAGG,+,5,0,NA	gCCCCCAGAaCTGGcAgGaCAGG,+,5,0,0.009931245165622615	gCCCCCAGAaCTGGcAgGaCAGG,+,5,0,0.009931245165622615	---
1	1532337	1532737	1532537	---	cCCCC-AGAaCTGGcAgGaCAGG,+,5,1,0.003724216936487778	---	---
1	153301992	153302392	153302192	---	AgCCCCAcAggTGAGAACtGCTGG,-,5,1,0.0	---	---
1	153412471	153412871	153412671	---	tgCCCCAGACCTGGAttAGGtTGG,-,5,1,0.0	---	---
1	153457738	153458138	153457938	---	ACCCCCtGggCTGGAAaGAGgTGG,-,5,1,0.0	---	---
1	153547642	153548042	153547842	---	ACCtCCcGgaCgGGA-CGGCTGG,-,5,1,0.0015555555569300686	---	---
1	153575561	153575961	153575761	---	ACCCCCAGTAgCTGGgAttaCAGG,-,5,1,0.0	---	---
1	153589117	153589517	153589317	---	gCCtCCAGgaCTGGTAAaGGCTGG,-,5,1,0.009603174604058802	---	---
1	15373006	15373406	15373206	---	ACCCCtAGtggTGAGAACtGCTGG,+,5,1,0.0	---	---
1	153870290	153870690	153870490	---	AaaCCCAGgCCaGGcACGG-TGG,+,5,1,0.0028650137784297525	---	---
1	15391744	15392144	15391944	---	ACCtCCAGggCTGGAAtGcCAAGG,-,5,1,0.027437641725236345	---	---
1	153949626	153950026	153949826	---	tgCCCt-GACCTGGAACctCTGG,-,5,1,0.08833678404955718	---	---
1	153955070	153955470	153955270	---	gCCCCCAGAa-TGcctCGGCTGG,-,5,1,0.0	---	---
1	153974572	153974972	153974772	---	AtCgCCAGAGCCTGGgAgGtCGGG,-,5,1,0.0	---	---
1	15404192	15404592	15404392	---	ACCCCatG-CCTGGcACaGtAGG,-,5,1,0.00637237762885716	---	---
1	154097771	154098171	154097971	---	cCCCCaAGTAgCTGGgACtGCAGG,-,5,1,0.0	---	---
1	154120632	154121032	154120832	---	ctCCCCAGTAgCTGGgACtGCAGG,-,5,1,0.0	---	---
1	154154476	154154876	154154676	---	cCaCaatGACCTGGAA-GGCAGG,-,5,1,0.0	---	---
1	154256866	154257266	154257066	---	ctCCCCAGTAgCTGGAACtaCAGG,-,5,1,0.0	---	---
1	154318125	154318525	154318325	---	ACCCCCAtAgCcaGgACTGGCAGG,-,5,1,0.0	---	---
1	154446270	154446670	154446470	---	ACtCCaA-ACCTGGgcCtGCTGG,+,5,1,0.0	---	---
1	15445504	15445904	15445704	---	tCCCCCAGAtCTtTGcAgGGCTGG,-,5,1,0.00041530867115080656	---	---
1	154619948	154620348	154620148	---	ctCCCaAGTACCTGGAACtaCTGG,+,5,1,0.0	---	---
1	154657466	154657866	154657666	---	cCCCCCAcACtTGtAACc-CCGG,-,5,1,0.0013085350618830028	---	---
1	15466366	15466766	15466566	---	ACCtgCAGAGCCTGGccCaGCTGG,-,5,1,0.0	---	---
1	154785256	154785656	154785456	---	cCCCtCAGACaTGGAAtt-CTGG,+,5,1,0.008080808084660733	---	---
1	154790889	154791289	154791089	---	AtCCtCAGgCagGGAA-GGCAGG,-,5,1,0.0	---	---
1	154798586	154798986	154798786	---	AatCaCAGAtCTGTGAAgGGCTGG,-,5,1,0.0030310246807636458	---	---
1	154802287	154802687	154802487	---	AgCCCCAtgCCTaGAACa-CTGG,+,5,1,0.011760814437549897	---	---
1	15481443	15481843	15481643	---	ACCCCCAGAC-TGGgAgaaaAGG,+,5,1,0.0015998707049698615	---	---
1	154818293	154818693	154818493	---	ACCCCACtGtttTGGAcCGGCAGG,-,5,1,0.0	---	---
1	154821959	154822359	154822159	---	AaCgagAGGACCTGGAAgGGCAGG,+,5,1,0.0	---	---
1	154830478	154830878	154830678	---	AgCCC-AGAgCaGGAggGGCTGG,+,5,1,0.0010711084792166701	---	---
1	154831433	154831833	154831633	---	tCtCCCAtACaTGGGAAtGGCCGG,-,5,1,0.0	---	---
1	154836265	154836665	154836465	---	ACCaCCAc-CCTGGggCGGgTGG,+,5,1,0.0010551962822251454	---	---
1	154837840	154838240	154838040	---	ACCtaCAGgCCTGtgA-GGCAGG,+,5,1,0.0	---	---
1	154863216	154863616	154863416	---	ACCCCCAaTAgCTGGgACtaCAGG,+,5,1,0.0	---	---
1	154873965	154874365	154874165	---	ACtCCCAGAaaTGGAAatGCTGGG,-,5,1,0.10129870131064937	---	---
1	154873966	154874366	154874166	ACtCCCAGAaaTGGAAatGCTGG,-,5,0,NA	AaCTCCCAGAaaTGGAAatGCTGG,-,5,1,0.08847222236368055	ACtCCCAGAaaTGGAAatGCTGG,-,5,0,0.13902777800006944	---
1	154913897	154914297	154914097	---	gCtCCCAG-CCTcGtcCGGCTGG,-,5,1,0.0	---	---
1	154931507	154931907	154931707	---	ACCaCCAGgGCCaGGAAaGcCAGG,+,5,1,0.0	---	---
1	154971902	154972302	154972102	---	ACCCgCcGcCCaGGAAACcGCTGG,-,5,1,0.0	---	---
1	154977128	154977528	154977328	---	ACCCCCAGcCCTGGcACaG-GGG,+,3,1,0.003371628370972777	---	---
1	154980510	154980910	154980710	---	gCCCCCtGgCCTGGtt-GGCAGG,+,5,1,0.0	---	---
1	154982536	154982936	154982736	---	tCCCCCAGtCCTGGttCtG-GGG,-,5,1,0.0	---	---
1	155013382	155013782	155013582	---	AaCCaCtGACCaGGAAgGGTCTGG,+,5,1,0.009914897137022228	---	---
1	155024172	155024572	155024372	---	ggCCCCAGgCCTGGAAtaG-AGG,-,5,1,0.004682274251681532	---	---
1	155044227	155044627	155044427	---	ACttCCAGACCTG-AACcaaTGG,-,5,1,0.005938883485156208	---	---
1	155052628	155053028	155052828	---	ACCCCCAGtC-TGacACtcCGGG,-,5,1,0.006206896560088038	---	---
1	155064012	155064412	155064212	---	tgCCCCAGgCCTGAGAACaGaGGG,-,5,1,0.0	---	---
1	155106907	155107307	155107107	---	ACTCCCCAGAgCTGtgcCaGCAGG,+,5,1,0.0	---	---
1	155148512	155148912	155148712	---	ctCCCCAGgCCTtGGAAgGGCTGG,-,5,1,0.0	---	---
1	155178738	155179138	155178938	---	gCCCCCtGACC-GcAACGatCGG,+,5,1,0.0012362637370042584	---	---
1	155186716	155187116	155186916	---	ACCCCCAGgaCaa-AACaGCAGG,+,5,1,0.018754578761281875	---	---
1	155207993	155208393	155208193	---	ACCCCCAGgaCaa-AACaGCAGG,+,5,1,0.018754578761281875	---	---
1	155248072	155248472	155248272	---	ACtCCCAGAgaaGGAACaG-AGG,+,5,1,0.003470552884064503	---	---
1	155261700	155262100	155261900	---	cCtCCCAGgCCgGGAgCGG-TGG,+,5,1,0.0011804601633399153	---	---
1	155267710	155268110	155267910	---	AtCaCttGAaCTGGAA-GGCAGG,-,5,1,0.0	---	---
1	155293672	155294072	155293872	---	cCCCCtAGACtTGGcAtGG-AGG,-,5,1,0.0009740259769569718	---	---
1	155295287	155295687	155295487	---	cttCCCACGACCTGGgACtGCAGG,+,5,1,0.02317290553512977	---	---
1	155295289	155295689	155295489	---	tCCCaCg-ACCTGGgACtGCAGG,+,5,1,0.05271441909213527	---	---
1	155403857	155404257	155404057	tCCCCCAttCCTaGAAgGGCAGG,-,5,0,NA	cCCCC-AttCCTaGAAgGGCAGG,-,5,1,0.00763574655097568	tCCCCCAttCCTaGAAgGGCAGG,-,5,0,0.02036199080599548	---
1	155573159	155573559	155573359	---	AgtCCCAGACCTGGcACaG-TGG,+,4,1,0.0028219063564355142	---	---
1	155581623	155582023	155581823	---	AaCCCaAGTACCaGGAAgaGCTGG,+,5,1,0.0	---	---
1	155657556	155657956	155657756	---	tCtCCCgGACCTGGAcCt-CTGG,-,5,1,0.0	---	---
1	155717203	155717603	155717403	---	AaCCCaAGTACCaGGAAgaGCTGG,+,5,1,0.0	---	---
1	15575602	15576002	15575802	---	AaCCCCAaAtCTG-AAtGaCTGG,-,5,1,0.014486602727363516	---	---
1	155876572	155876972	155876772	---	ACCaa-AtACCTGGgACtGCAGG,-,5,1,0.05701754383470395	---	---
1	155911886	155912286	155912086	---	gCCCCCAG-CCaGtAcCtGCTGG,-,5,1,0.0	---	---
1	156020800	156021200	156021000	---	ACtgCCAGAggTGGAg-GGCTGG,+,5,1,0.0	---	---
1	1560505	1560905	1560705	---	gtCCCC-GtgCTGGAAgGGCTGG,-,5,1,0.00537501710309324	---	---
1	156089728	156090128	156089928	---	AgCCCCAGtg-TGGAcaGGCAGG,+,5,1,0.0	---	---
1	156107374	156107774	156107574	---	gCCCCCAGgCCTGGctgGG-TGG,-,5,1,0.0	---	---
1	156108531	156108931	156108731	---	AgCCCCAGAC-TGGAggGcaGGG,+,5,1,0.0002984932847177595	---	---
1	156108704	156109104	156108904	---	ACCCCCAccCCTGcct-GGCAGG,-,5,1,0.0	---	---
1	1562298	1562698	1562498	---	ACCCagAGCACCcGGgAaGGCTGG,+,5,1,0.019359556795778006	---	---
1	156246002	156246402	156246202	---	ACatCtAGACCgGGcACGG-TGG,-,5,1,0.002743506498571429	---	---
1	156261272	156261672	156261472	---	gCCCCCAGgCCTaGgACcG-CGG,+,5,1,0.00595238095248016	---	---
1	156350610	156351010	156350810	---	cCCCCaAGTAgCTGGAACtaCAGG,+,5,1,0.0	---	---
1	156375248	156375648	156375448	---	ttCCCCAGcCCaGGAA-GGaAGG,-,5,1,0.0	---	---
1	156398627	156399027	156398827	---	tCCCCCAGcCCatGcA-GGCTGG,-,5,1,0.0	---	---
1	156432553	156432953	156432753	---	AtCCCgctACCTGGgA-GGCTGG,-,5,1,0.0	---	---
1	156434470	156434870	156434670	---	AagCCCAG-CCTaGAAaGGtGGG,+,5,1,0.013013448093698376	---	---
1	1564553	1564953	1564753	---	tCCCCCtG-CagGGAgCGGCAGG,+,5,1,0.008737056199036034	---	---
1	156461449	156461849	156461649	---	ACCCCCAc-CCaGGAtCcGtAGG,+,5,1,0.0	---	---
1	156470006	156470406	156470206	ACCCCaAccCCTGGAcCGGgTGG,+,5,0,NA	ACCCCaAccCCTGGAcCGGgTGG,+,5,0,0.0	ACCCCaAccCCTGGAcCGGgTGG,+,5,0,0.0	---
1	156496164	156496564	156496364	---	ACCCtCAtACt-GGAgCtGCAGG,+,5,1,0.0004827519617172867	---	---
1	156541293	156541693	156541493	---	AgttCCAGACCTGAGAAgGaCAGG,-,5,1,0.0	---	---
1	156595094	156595494	156595294	---	AgCCCCcGgCtgGGAA-GGCAGG,-,5,1,0.0	---	---
1	156608065	156608465	156608265	---	tCtCCCAGACtTGGAgtGG-GGG,-,5,1,0.0005932569034208581	---	---
1	156674816	156675216	156675016	---	gCCCCggGACCcGGA-CGcCTGG,+,5,1,0.002305967758861463	---	---
1	156714117	156714517	156714317	---	ACCCaCtGgCCgGGcA-GGCAGG,+,5,1,0.0	---	---
1	156720043	156720443	156720243	---	AaCCCCAGCACCTGGccaGGtGGG,-,5,1,0.0	---	---
1	156798835	156799235	156799035	ctCCCtAGACCTtGAAtGGCTGG,-,5,0,NA	tCtCCCtAGACCTtGAAtGGCTGG,-,5,1,0.0	ctCCCtAGACCTtGAAtGGCTGG,-,5,0,0.10129870139079782	---
1	156798939	156799339	156799139	---	ACCCCa-GAaCTGaAAaGGgGGG,-,5,1,0.007137254863133433	---	---
1	156798940	156799340	156799140	---	caCCCCAGAaCTGaAAaGG-GGG,-,5,1,0.005909090912383658	---	---
1	156805849	156806249	156806049	---	ACCCaCAGACaTcaAAgGGACAGG,+,5,1,0.016883140702686355	---	---
1	156816281	156816681	156816481	---	gaaCCCAGAgCTGGAACcTGCTGG,-,5,1,0.016297428079198605	---	---
1	156821989	156822389	156822189	---	ACCCCC-GACtaGGcACtGtGGG,-,5,1,0.005783754721287919	---	---
1	156845620	156846020	156845820	---	AgCCCCAGtCtTGGgAgGGCTGGG,-,5,1,0.01586464690755853	---	---
1	156845621	156846021	156845821	AgCCCCAGtCtTGGgAgGGCTGG,-,5,0,NA	gCCCC-AGtCtTGGgAgGGCTGG,-,5,1,0.003088235275588236	AgCCCCAGtCtTGGgAgGGCTGG,-,5,0,0.004910485904654732	---
1	157065234	157065634	157065434	---	AttCCCAGAgCTGGgACGGgGTGG,+,5,1,0.0014921946748132134	---	---
1	157075335	157075735	157075535	---	gCCCCTCAGACCTGtcACGatGGG,+,5,1,0.0020779220817610383	---	---
1	157075336	157075736	157075536	---	cCCCtCAGACCTGtcACGa-TGG,+,5,1,0.0008854781591899984	---	---
1	157082403	157082803	157082603	---	AgCaCCccACCTGGAA-GGtAGG,-,5,1,0.0	---	---
1	15720364	15720764	15720564	---	ACCCttAGAa-TGaAAaGGCAGG,-,5,1,0.030333333363374702	---	---
1	157272538	157272938	157272738	---	ACCtCACAGACCcaGAACctCGGG,+,5,1,0.0	---	---
1	157281126	157281526	157281326	---	ctCtCCAGACCTGGATACtcCAGG,+,5,1,0.010813672115062446	---	---
1	157281264	157281664	157281464	ACCCCCAaggCTGGAgCtGCAGG,+,5,0,NA	ACCCCCAaggCTGGAgCtGCAGG,+,5,0,0.033238366561253556	ACCCCCAaggCTGGAgCtGCAGG,+,5,0,0.033238366561253556	---
1	157281265	157281665	157281465	---	cCCCCaAGgC-TGGAgCtGCAGG,+,5,1,0.011512297223085914	---	---
1	157286451	157286851	157286651	---	ttCCCCA-ACCTaGcAaGGCAGG,+,5,1,0.03221021407767594	---	---
1	157336153	157336553	157336353	---	AtCCC-AGcCCTGGcAgGGaGGG,+,5,1,0.0018230432544056885	---	---
1	157368435	157368835	157368635	---	AgCCCtAtAgCTGGAA-GcCAGG,-,5,1,0.0	---	---
1	157369472	157369872	157369672	ACCCCCAaggCTGGAgCtGCAGG,-,5,0,NA	cCCCCaAGgC-TGGAgCtGCAGG,-,5,1,0.011512297223085914	ACCCCCAaggCTGGAgCtGCAGG,-,5,0,0.033238366561253556	---
1	157369609	157370009	157369809	---	ctCtCCAGACCTGGATACtcCAGG,-,5,1,0.010813672115062446	---	---
1	15746014	15746414	15746214	---	tCtCCCtGAgCTGGAACtG-AGG,-,5,1,0.00243688512922951	---	---
1	15750141	15750541	15750341	---	tCCCCCAGgCCTtGAACtGgCTGG,-,5,1,0.004666289595306466	---	---
1	157632093	157632493	157632293	---	tCCaaCAGACCTGcAACaG-AGG,+,5,1,0.004461703708119887	---	---
1	157727425	157727825	157727625	---	ctCCCCAGTAgCTGGgACtGCAGG,-,5,1,0.0	---	---
1	15774175	15774575	15774375	---	ACCACCCAGACCcGGgAatcCAGG,+,5,1,0.05152813072328615	---	---
1	15774185	15774585	15774385	---	ACCCCCAt-CCTGGAttccCGGG,-,5,1,0.0	---	---
1	157774733	157775133	157774933	---	AgCCCCAGgCCgGGAgtGG-TGG,-,5,1,0.0006503158675376254	---	---
1	157811634	157812034	157811834	---	ACCtCCc-ACaaGGAAaGGCAGG,+,5,1,0.029555555576637114	---	---
1	157873011	157873411	157873211	---	ttCCCCA-ACCTaGcAaGGCAGG,+,5,1,0.03221021407767594	---	---
1	157884819	157885219	157885019	---	AtaCCCAGAat-GGAACtGCTGG,-,5,1,0.0043097643191088745	---	---
1	15789833	15790233	15790033	---	AgCCCCCAGgCCTGGgAgGGaAGG,+,5,1,0.0016624040807893495	---	---
1	15789834	15790234	15790034	gCCCCCAGgCCTGGgAgGGaAGG,+,5,0,NA	gCCCCCAGgCCTGGgAgGGaAGGG,+,5,1,0.013538461569054945	gCCCCCAGgCCTGGgAgGGaAGG,+,5,0,0.012745097956372551	---
1	15789835	15790235	15790035	---	cCCCC-AGgCCTGGgAgGGaAGG,+,5,1,0.004779411732843138	---	---
1	158028187	158028587	158028387	---	tCCCCgAGACCTGcAGAaaGCAGG,-,5,1,0.0	---	---
1	158085662	158086062	158085862	---	ACCtaCAtACCTGGgGACtGCCGG,-,5,1,0.0	---	---
1	15809711	15810111	15809911	---	AgCCCCCAGgCCTGGgAgGGaAGG,+,5,1,0.0016624040807893495	---	---
1	15809712	15810112	15809912	gCCCCCAGgCCTGGgAgGGaAGG,+,5,0,NA	gCCCCCAGgCCTGGgAgGGaAGGG,+,5,1,0.013538461569054945	gCCCCCAGgCCTGGgAgGGaAGG,+,5,0,0.012745097956372551	---
1	15809713	15810113	15809913	---	cCCCC-AGgCCTGGgAgGGaAGG,+,5,1,0.004779411732843138	---	---
1	15812252	15812652	15812452	---	ACCaGCCAGAgCTGGAgCaGgTGG,-,5,1,0.0004657971746985314	---	---
1	158158509	158158909	158158709	---	ACaCCCAtACCTGtAAttG-TGG,+,5,1,0.0014043209916550928	---	---
1	158183396	158183796	158183596	---	AgCCaCAGcCCTGGcAtGG-GGG,-,5,1,0.0009034443820117771	---	---
1	158198193	158198593	158198393	---	AtCtCCAGACCTGccCAgGGCTGG,+,5,1,0.0	---	---
1	158225958	158226358	158226158	---	cCaCCCAGAagTGGGAAaGGCTGG,+,5,1,0.0	---	---
1	158248189	158248589	158248389	---	ttCCCCAa-CCTaGAAaGGCAGG,-,5,1,0.1084454008106423	---	---
1	15826881	15827281	15827081	---	gCCCCCAG-CCTccAAaGGgGGG,+,5,1,0.0013717551739253842	---	---
1	158271418	158271818	158271618	---	AtCCCCAa-CCTaGcAaGGCAGG,-,5,1,0.029576018432478465	---	---
1	158307256	158307656	158307456	---	ttCCCCA-ACCTaGcAaGGCAGG,+,5,1,0.03221021407767594	---	---
1	158401881	158402281	158402081	---	tCCagCAGACCTGcAACaG-AGG,-,5,1,0.004684788897039474	---	---
1	158568332	158568732	158568532	---	AaCCtCAGAaCTtGAA-GaCAGG,+,5,1,0.0	---	---
1	158768492	158768892	158768692	---	ACaCaCAaACCgGGcA-GGCTGG,+,5,1,0.0	---	---
1	158786153	158786553	158786353	---	ctCCCaAGTAgCTGGAACtGCAGG,-,5,1,0.0	---	---
1	159052136	159052536	159052336	---	ACCCtaAGtCCTGGAcaG-CAGG,+,5,1,0.0	---	---
1	159054072	159054472	159054272	---	AaaCCCAGgCCaGGcACGG-TGG,+,5,1,0.0028650137784297525	---	---
1	159331299	159331699	159331499	---	AaCaCtAGAC-TaGAACGtCTGG,+,5,1,0.05922498555955342	---	---
1	15941498	15941898	15941698	---	ctCCCCAGCAgCTGGAACtaCAGG,-,5,1,0.024691358034153437	---	---
1	159544339	159544739	159544539	---	AtCCC-AcACCTGGctCGGaGGG,-,5,1,0.0	---	---
1	159616049	159616449	159616249	---	gCCaCCAGAtagGGAA-GGCTGG,+,5,1,0.0	---	---
1	159701619	159702019	159701819	---	ttCCCCA-ACCTaGtAaGGCAGG,+,5,1,0.023620823633341538	---	---
1	159717215	159717615	159717415	---	AaCCCCAGAtgTGGcACtG-GGG,-,5,1,0.000972289743862421	---	---
1	159761386	159761786	159761586	---	ACCCCCtGACCTGGgACaatAGGG,-,5,1,0.05964497044478108	---	---
1	159761387	159761787	159761587	ACCCCCtGACCTGGgACaatAGG,-,5,0,NA	ACCCCCtGACCTGGgACaatAGG,-,5,0,0.04218749996437501	ACCCCCtGACCTGGgACaatAGG,-,5,0,0.04218749996437501	---
1	159816737	159817137	159816937	---	ACCCaCAcACCTGccA-GGaAGG,+,5,1,0.0	---	---
1	159825736	159826136	159825936	---	AaCCCCtGACCTGGcACctCCTGG,-,5,1,0.01271096674302945	---	---
1	160085091	160085491	160085291	---	tCCCCCcaACCTGGgACc-CAGG,+,5,1,0.00859788359444939	---	---
1	160105357	160105757	160105557	---	ACCCCCAGcCCctGAA-GcaTGG,-,5,1,0.0	---	---
1	160172599	160172999	160172799	---	AtCtCCCAGACCTGGgcCtGCTGG,+,5,1,0.0	---	---
1	160172600	160173000	160172800	tCtCCCAGACCTGGgcCtGCTGG,+,5,0,NA	tCtCCCAGACCTGGgcCtGCTGG,+,5,0,0.0	tCtCCCAGACCTGGgcCtGCTGG,+,5,0,0.0	---
1	160172601	160173001	160172801	---	ctCCC-AGACCTGGgcCtGCTGG,+,5,1,0.0	---	---
1	160174042	160174442	160174242	---	tCCCCCAa-CCTGGgcCtGCTGG,+,5,1,0.0	---	---
1	160216419	160216819	160216619	---	ACCCCaAGTAgCTGGgACtaCAGG,-,5,1,0.0	---	---
1	160231499	160231899	160231699	---	AggCCCAGCACCTtGtACGGaAGG,-,5,1,0.002540642721702533	---	---
1	160264953	160265353	160265153	---	ACCCaCAtACC-GGAAttaCAGG,+,5,1,0.0024420024421569868	---	---
1	160340414	160340814	160340614	---	ACCCCCAGgCCcGGcACcaTCAGG,-,5,1,0.002437898235648745	---	---
1	160359025	160359425	160359225	---	ttCCCCA-ACCTaGcAaGGCAGG,-,5,1,0.03221021407767594	---	---
1	160364767	160365167	160364967	---	AgCCCCAGAaCTaaAACc-CGGG,-,5,1,0.012619540570190053	---	---
1	160370714	160371114	160370914	---	AgCCC-AGgCCTGGAgaGcCGGG,+,5,1,0.008162585370595794	---	---
1	160377936	160378336	160378136	---	ACCCCCAGcCtTaGA-CtGaGGG,+,5,1,0.0008323037914377094	---	---
1	16051788	16052188	16051988	---	AggCCCAGgCCCTGGAcCcGCCGG,+,5,1,0.0	---	---
1	16053953	16054353	16054153	---	cCCTCCCtGACCaGGgACaGCTGG,-,5,1,0.06890624996937501	---	---
1	16055947	16056347	16056147	---	ACCCagtGACCaGGg-CGGCAGG,-,5,1,0.000999999999249	---	---
1	16057025	16057425	16057225	---	AgCCCCAGgCCTaGAgCtGCCAGG,-,5,1,0.05376214827860913	---	---
1	16065713	16066113	16065913	---	ACCCCCAcgtCctGACACGGCCGG,+,5,1,0.0	---	---
1	16065715	16066115	16065915	---	cCCCaC-GtCCTGacACGGCCGG,+,5,1,0.025894105896249863	---	---
1	160704827	160705227	160705027	---	AtCCaCAGCACaTGGAAaGGgAGG,-,5,1,0.002311661491738287	---	---
1	16074174	16074574	16074374	---	caCCCCtGcCCaGGAA-GGCAGG,-,5,1,0.0	---	---
1	1607898	1608298	1608098	AaCCCCAGcaCTGGAAgaGCTGG,-,5,0,NA	ACCCCagcAC-TGGAAgaGCTGG,-,5,1,0.002779865841198824	AaCCCCAGcaCTGGAAgaGCTGG,-,5,0,0.014667685135868054	---
1	160849198	160849598	160849398	---	AaCCCCAGAgaTG-AAgaGCTGG,+,5,1,0.0005484711325747127	---	---
1	160863602	160864002	160863802	---	ttCCCCA-ACCTaGcAaGGCAGG,+,5,1,0.03221021407767594	---	---
1	160905397	160905797	160905597	---	ACCaa-AGAgCTGGcACaGCAGG,+,5,1,0.015458225983054224	---	---
1	160909997	160910397	160910197	---	ttCCCCA-ACCTaGcAaGGCAGG,-,5,1,0.03221021407767594	---	---
1	160916502	160916902	160916702	ACCCaCAGAtgTGGAggGGCTGG,-,5,0,NA	ACCCaCAGAtgTGGAggGGCTGG,-,5,0,0.0015209703655462187	ACCCaCAGAtgTGGAggGGCTGG,-,5,0,0.0015209703655462187	---
1	161053409	161053809	161053609	---	AgCCCaAa-CCTGGAAtGGaGGG,-,5,1,0.04173913048906629	---	---
1	161053410	161053810	161053610	---	cagCCCAaACCTGGAAtGG-AGG,-,5,1,0.004545454546239178	---	---
1	161179604	161180004	161179804	---	AaCtCCAaACCTGtAtCG-CTGG,+,5,1,0.0	---	---
1	161251327	161251727	161251527	---	cCtCCCAGACggGGtCACGGCCGG,+,5,1,0.0	---	---
1	161294719	161295119	161294919	---	caCCaCA-ACCTtGAACtGCTGG,-,5,1,0.02148599697916984	---	---
1	161333167	161333567	161333367	---	ACCCCaAG-CCTatAACctCAGG,-,5,1,0.020094191557484254	---	---
1	161357530	161357930	161357730	---	ACCCCCAacTCCTGatAgGGCTGG,+,5,1,0.0005402160831927371	---	---
1	161368884	161369284	161369084	---	gggCCtAGtCCTG-AACGGCCGG,-,5,1,0.012304052062828726	---	---
1	161409849	161410249	161410049	---	AgCCCCgGgCC-GGcgCGGCGGG,-,5,1,0.0005282932688575466	---	---
1	161417263	161417663	161417463	---	AgCCCCgGgCC-GGcgCGGCGGG,-,5,1,0.0005282932688575466	---	---
1	161424644	161425044	161424844	---	AgCCCCgGgCC-GGcgCGGCGGG,-,5,1,0.0005282932688575466	---	---
1	161432054	161432454	161432254	---	AgCCCCgGgCC-GGcgCGGCGGG,-,5,1,0.0005282932688575466	---	---
1	161439435	161439835	161439635	---	AgCCCCgGgCC-GGcgCGGCGGG,-,5,1,0.0005282932688575466	---	---
1	161558082	161558482	161558282	---	ACCtCCAGACagGGcACTGGgAGG,-,5,1,0.0	---	---
1	161558520	161558920	161558720	---	AgggCCAGtCCTGGAgCGG-TGG,-,5,1,0.0006270903000783863	---	---
1	161639912	161640312	161640112	---	ACCtCCAGACagGGcACTGGgAGG,-,5,1,0.0	---	---
1	161640350	161640750	161640550	---	AgggCCAGtCCTGGAgCGG-TGG,-,5,1,0.0006270903000783863	---	---
1	161691115	161691515	161691315	---	ACtCtCAGAg-TGGAACttCAGG,+,5,1,0.012796771139262463	---	---
1	161948229	161948629	161948429	---	ACtagCAGACCaGcAACGG-CGG,-,5,1,0.003721804514302162	---	---
1	161979365	161979765	161979565	---	ACCtCCA-ACCTGGgggtGCTGG,+,5,1,0.0011826952907613448	---	---
1	162028430	162028830	162028630	---	tCaCCaAGgCCTGGAA-GGaAGG,-,5,1,0.0	---	---
1	162167486	162167886	162167686	---	tCCCaCAGAGCCctGAACaGCAGG,-,5,1,0.0	---	---
1	162226949	162227349	162227149	---	AggCCCAGACCaGGcACGG-TGG,+,4,1,0.0023715415046442687	---	---
1	162283806	162284206	162284006	---	gCCCatAGACCTGcA-CaGCAGG,+,5,1,0.002422067728834675	---	---
1	162289363	162289763	162289563	---	ACCCCaAGtCCaGagA-GGCAGG,-,5,1,0.0	---	---
1	1623430	1623830	1623630	---	ACCCCCAcgCCctGAA-GcCTGG,-,5,1,0.0	---	---
1	162346705	162347105	162346905	---	ACCCCCAGcCCTccAgCc-CTGG,+,5,1,0.000599540264581211	---	---
1	162354606	162355006	162354806	---	ACCCCCttACa-GGAtCtGCTGG,-,5,1,0.0	---	---
1	162366470	162366870	162366670	---	AgCCaCAGgaCTGGAACt-CAGG,+,5,1,0.00972172015009049	---	---
1	162419344	162419744	162419544	---	ttCCCCA-ACCTaGcAaGGCAGG,+,5,1,0.03221021407767594	---	---
1	162582883	162583283	162583083	---	AaCCCaAGACa-GGAACcGtAGG,-,5,1,0.002226345082787841	---	---
1	162628291	162628691	162628491	---	ctCCCCAGtaGCTGGAACGaCAGG,-,5,1,0.03498542275559767	---	---
1	162673415	162673815	162673615	---	ACagaCAcACTCTGGAAaGGCTGG,-,5,1,0.03929824562000001	---	---
1	162717187	162717587	162717387	---	ttCCCCA-ACCTaGcAaGGCAGG,+,5,1,0.03221021407767594	---	---
1	162774970	162775370	162775170	---	AagCC-AtACCTGGAAaGGaAGG,-,5,1,0.023200757583629265	---	---
1	163017187	163017587	163017387	---	AaCCtCAGACaTGaAACGt-AGG,-,5,1,0.005423553716587036	---	---
1	16317922	16318322	16318122	---	AgCCCCcagCCTGGAAgGGCCAGG,+,5,1,0.024788510753247155	---	---
1	16320455	16320855	16320655	---	ACCCC-AGcCCTGGgAaGtgAGG,+,5,1,0.0029738561897140526	---	---
1	163380053	163380453	163380253	---	ACCCCCAGAC-TGaAAtaatTGG,-,5,1,0.00878698224738899	---	---
1	16338152	16338552	16338352	---	cCCCCaAGTAgCTGGAACtaCAGG,+,5,1,0.0	---	---
1	16343654	16344054	16343854	---	ACCCCCAccCCaGaAAaGG-TGG,-,5,1,0.00307692307489011	---	---
1	16343731	16344131	16343931	---	ACCCC-AGgCCTGGAgCctgGGG,+,5,1,0.0010474275096363334	---	---
1	16349696	16350096	16349896	---	ACCTCCCAGtaCaGGcACGGgTGG,+,5,1,0.002919786079860963	---	---
1	163515612	163516012	163515812	---	cCtCCCAGACCgGGtgGCGGCCGG,+,5,1,0.0	---	---
1	163554989	163555389	163555189	---	AagTCCCAGACCTGGAggGcCAGG,+,5,1,0.001543345960754493	---	---
1	163554990	163555390	163555190	AgtCCCAGACCTGGAggGcCAGG,+,5,0,NA	AgtCCCAGACCTGGAggGcCAGGG,+,5,1,0.023715415024844727	AgtCCCAGACCTGGAggGcCAGG,+,5,0,0.002425257938328489	---
1	163554991	163555391	163555191	---	gtCCC-AGACCTGGAggGcCAGG,+,5,1,0.0020168725618958253	---	---
1	163615215	163615615	163615415	---	AtCCC-AcACCTGGctCGGaGGG,-,5,1,0.0	---	---
1	163662465	163662865	163662665	---	ACCCttAagCCTGGAACtG-CGG,-,5,1,0.008207070714375903	---	---
1	163931710	163932110	163931910	---	ACCCaCtG-CCTtGAAaGGaAGG,+,5,1,0.004846153845979423	---	---
1	16403363	16403763	16403563	---	ACCCCCAGggCTGccAgGGCAGGG,-,5,1,0.003780880773873144	---	---
1	16403364	16403764	16403564	ACCCCCAGggCTGccAgGGCAGG,-,5,0,NA	ACCCCCAGggCTGccAgGGCAGG,-,5,0,0.0017825311867838043	ACCCCCAGggCTGccAgGGCAGG,-,5,0,0.0017825311867838043	---
1	16405828	16406228	16406028	---	tCCtCCAGACt-GGAgCaGCGGG,-,5,1,0.0010083680532856415	---	---
1	164094528	164094928	164094728	---	ttCCCCA-ACCTaGcAaGGCAGG,-,5,1,0.03221021407767594	---	---
1	164136568	164136968	164136768	---	ttCCCCA-ACCTaGcAaGGCAGG,+,5,1,0.03221021407767594	---	---
1	16418824	16419224	16419024	---	tCCtCCAcACCTGagA-GGCAGG,+,5,1,0.0	---	---
1	16441959	16442359	16442159	---	ACCCCaAtcCCTGaAA-GaCAGG,-,5,1,0.0	---	---
1	16443277	16443677	16443477	---	AtCCCCAGACCTGacACcCGgTGG,-,5,1,0.0005475493326894559	---	---
1	164579094	164579494	164579294	---	ACgCgCAGgCaTGGAA-GGtGGG,-,5,1,0.0	---	---
1	164841268	164841668	164841468	---	ACTCCCCAccaCTGGAAtGGtCGG,-,5,1,0.029538461530319138	---	---
1	16488751	16489151	16488951	---	ACCCCCAGAgCTGGAttaG-AGG,+,4,1,0.0	---	---
1	164989999	164990399	164990199	---	tCCCCCA-AtCTaGcAaGGCAGG,-,5,1,0.03334704518069442	---	---
1	16501989	16502389	16502189	---	tCtCTCCAGAgCaGGAACGGaGGG,+,5,1,0.021212121216060607	---	---
1	16501990	16502390	16502190	---	ctCtCCAGAgCaGGAACGG-AGG,+,5,1,0.006060606060721502	---	---
1	16501991	16502391	16502191	---	tCtCC-AGAgCaGGAACGGaGGG,+,5,1,0.046788194457812494	---	---
1	16508417	16508817	16508617	---	ACCCCt-GcCCTGaAAgGGaGGG,-,5,1,0.005042016769971443	---	---
1	165114952	165115352	165115152	---	ACCCaatcAC-TGGAAtGGCAGG,-,5,1,0.011282051279819558	---	---
1	16516363	16516763	16516563	---	ACtgCCAtgCCTGGAACc-CAGG,-,5,1,0.00433043587849046	---	---
1	165194227	165194627	165194427	---	gCCCtCAGcCCTGGcA-GaCTGG,+,5,1,0.0	---	---
1	165296506	165296906	165296706	---	ACCaCCAGAag-GcAAgGGCAGG,+,5,1,0.00014153029550763242	---	---
1	165345773	165346173	165345973	---	AatCCCtG-CCTGGAgaGGCTGG,-,5,1,0.005436390525689133	---	---
1	165365271	165365671	165365471	---	ACCCaCAG-CCTcctACtGCGGG,+,5,1,0.0038073205057115754	---	---
1	16538822	16539222	16539022	---	tCCCggAGcCCTGGAcCGTGCTGG,-,5,1,0.00539460540538921	---	---
1	165399980	165400380	165400180	---	AaaCC-AGACCaGGAACacCAGG,-,5,1,0.06846394980295717	---	---
1	165408509	165408909	165408709	---	AaCCCCAGttC-GGAcCaGCTGG,-,5,1,0.0	---	---
1	16556370	16556770	16556570	---	AtgCCCAGAgaTG-AcCGGCTGG,+,5,1,0.0	---	---
1	16559039	16559439	16559239	---	AggCCCAGAgCaAGGAgCGGCTGG,+,5,1,0.004362367303312473	---	---
1	165600641	165601041	165600841	---	gCCCCCAGAC-TGcAgaGcCCGG,-,5,1,0.0029177718831776755	---	---
1	165870183	165870583	165870383	---	ttCCCCAccCCTGcAACG-CTGG,-,5,1,0.008698784204861369	---	---
1	16600520	16600920	16600720	---	AgCCCaAGAgCTGGAgCtG-CGG,+,5,1,0.0010064412236033139	---	---
1	166070143	166070543	166070343	---	tCCaaCAGACCTGcAACtG-AGG,+,5,1,0.004296455426691729	---	---
1	166259491	166259891	166259691	---	ACCtCCAGACCTGtAACaGtGTGG,+,4,1,0.004038461541053654	---	---
1	166309220	166309620	166309420	---	ACCCaCAGAgCTG-AcCaaCTGG,+,5,1,0.0	---	---
1	16650985	16651385	16651185	---	ACCCCCtGTAgCTGGgACtaCAGG,-,5,1,0.0	---	---
1	166575065	166575465	166575265	---	ACCtCt-GcCCTGGAAaGcCAGG,-,5,1,0.038252873573601846	---	---
1	166752714	166753114	166752914	---	ctCCCCA-ACCTaGcAaGGCAGG,-,5,1,0.02760875491912078	---	---
1	166804442	166804842	166804642	---	gCCCtCAGACACTGGAgCtcCTGG,+,5,1,0.011494252859151195	---	---
1	167013360	167013760	167013560	---	gCtCtCAGAC-TGGAAgtGCAGG,+,5,1,0.0029034690594119533	---	---
1	167023817	167024217	167024017	---	AaCCaCAGgaCTGGgA-GGCAGG,+,5,1,0.0	---	---
1	167064025	167064425	167064225	---	AgCCCCAG-CtgGGAggGGCTGG,+,5,1,0.00033526303346358155	---	---
1	1670756	1671156	1670956	AaCCCCAGcaCTGGAAgaGCTGG,-,5,0,NA	ACCCCagcAC-TGGAAgaGCTGG,-,5,1,0.002779865841198824	AaCCCCAGcaCTGGAAgaGCTGG,-,5,0,0.014667685135868054	---
1	167125305	167125705	167125505	---	cCCaCCAGACACTGaAtCtGCTGG,-,5,1,0.0	---	---
1	167203693	167204093	167203893	---	tCCatCAcAGCCTGGAACtGCTGG,-,5,1,0.0	---	---
1	167416904	167417304	167417104	---	ACCCCCAGgCTCaGGcACaaCTGG,+,5,1,0.03164835163888911	---	---
1	167421750	167422150	167421950	---	ACtCCCAGAgCgtGA-CtGCAGG,-,5,1,0.0004113247866475587	---	---
1	167486775	167487175	167486975	---	ACaCCCAcgCCTGGgACtGCCGGG,-,5,1,0.02264705882092415	---	---
1	167486776	167487176	167486976	ACaCCCAcgCCTGGgACtGCCGG,-,5,0,NA	ACaCCCAcgCCTGGgACtGCCGG,-,5,0,0.1540740741911111	ACaCCCAcgCCTGGgACtGCCGG,-,5,0,0.1540740741911111	---
1	167540136	167540536	167540336	---	ACCCC-AGtCaTGGgAttGCTGG,+,5,1,0.03981250004834376	---	---
1	167553295	167553695	167553495	---	ACCCCCAa-CCaccAgCGGCTGG,+,5,1,0.007687858703077457	---	---
1	167570396	167570796	167570596	---	ACtCCCAGcCCaGccA-GGCAGG,-,5,1,0.0	---	---
1	167644639	167645039	167644839	---	ACCCagAGctCTGGA-CaGCTGG,+,5,1,0.0016366309812865	---	---
1	167649420	167649820	167649620	---	ACCagCAGACCaGGt-CGGaTGG,+,5,1,0.0006218623480609166	---	---
1	1676705	1677105	1676905	---	ACCCCCAcgCCctGAA-GcCTGG,-,5,1,0.0	---	---
1	167851679	167852079	167851879	---	ACtCCt-GACCTGaAACccCTGG,+,5,1,0.04402709359197149	---	---
1	168048018	168048418	168048218	---	ACaCCCAatCtTGGAAGCaGCTGG,-,5,1,0.0	---	---
1	168065230	168065630	168065430	---	AaCCCCAGcCCTGGccCt-CTGG,-,5,1,0.0	---	---
1	168105859	168106259	168106059	---	ACCtCCAGtCCcGGAgCGCGgCGG,-,5,1,0.0015021008320745804	---	---
1	16831800	16832200	16832000	---	ACaCCCAGgCa-GGAAgGGtAGG,-,5,1,0.00023529411620790952	---	---
1	168363274	168363674	168363474	---	AtCCCCAGtCCTGGAtCtTGaGGG,-,5,1,0.001648351649998352	---	---
1	168681180	168681580	168681380	---	tCCtCCAGACACTGGAAgtcCAGG,+,5,1,0.003021467187468307	---	---
1	168721590	168721990	168721790	---	ACCCCCcGcCCTc-AACtcCAGG,+,5,1,0.001997330492170269	---	---
1	1687262	1687662	1687462	---	AgCgCCcG-CCTGGgACaGCAGG,-,5,1,0.01896321069627818	---	---
1	168739827	168740227	168740027	---	ACCaCCAGtg-TGGAAgGcCTGG,-,5,1,0.0008768371170486043	---	---
1	168966181	168966581	168966381	---	ttCCCCA-ACCTaGAAaGaCAGG,-,5,1,0.08436008437104718	---	---
1	169075060	169075460	169075260	---	ATCCCCCAGcCacGGAAgGGgCGG,+,5,1,0.001404896303054349	---	---
1	169247948	169248348	169248148	---	tCCaaCAGACCTGcAgCGG-AGG,-,5,1,0.0012393621397122614	---	---
1	16929498	16929898	16929698	---	ACCtCCAG-CCTGcAgaGGaTGG,+,5,1,0.004260355030071513	---	---
1	169310154	169310554	169310354	---	AtCaC-AGACCTGGAAgGctAGG,+,5,1,0.0026495336429487714	---	---
1	169526218	169526618	169526418	---	cCCCtCAGACCaG-AACaGtCGG,-,5,1,0.00575424574744444	---	---
1	169578916	169579316	169579116	---	AagCtgAGACCTG-AAgGGCAGG,-,5,1,0.0004321287709411318	---	---
1	169637171	169637571	169637371	---	ACCCCac-ACtcGGAgCGGCCGG,+,5,1,0.0068681318667924655	---	---
1	16964937	16965337	16965137	---	ACtCCCAGcCCTG-AgCtGtAGG,+,5,1,0.0009593581004409843	---	---
1	16969060	16969460	16969260	---	ACCCCCAG-CagccAcCGGCAGG,-,5,1,0.0	---	---
1	16969495	16969895	16969695	---	ACCtC-AGtCCTGccAtGGCAGG,+,5,1,0.011454545485636364	---	---
1	16975723	16976123	16975923	---	ACCCaCA-ACaTGGAgaGcCAGG,+,5,1,0.0051997810525395045	---	---
1	169777962	169778362	169778162	---	ACCCCCAtAgCTGact-GGCAGG,-,5,1,0.0	---	---
1	16982487	16982887	16982687	---	ACCtggAG-CCTGGAAgGGgAGG,-,5,1,0.0002299707181005484	---	---
1	169851131	169851531	169851331	---	gCCCCCc-ACtTGGAgCaGCCGG,+,5,1,0.005405097855068434	---	---
1	169913504	169913904	169913704	---	AaCCtggGACCTG-AAtGGCAGG,-,5,1,0.004839842272279922	---	---
1	1699668	1700068	1699868	---	cCtCCaAGTACCTGGgACtGCAGG,-,5,1,0.0	---	---
1	169982066	169982466	169982266	---	AtCCCCAGAGCCTGcAtCtGtTGG,+,5,1,0.0	---	---
1	170062657	170063057	170062857	---	ttCCCCAa-CCTaGAAaGGCAGG,-,5,1,0.1084454008106423	---	---
1	170080964	170081364	170081164	---	ttCCCCAa-CCTaGAAaGGCAGG,-,5,1,0.1084454008106423	---	---
1	170090683	170091083	170090883	---	AgtCCaAaAtCTGGAA-GGCAGG,-,5,1,0.0	---	---
1	170135366	170135766	170135566	---	ACaCCCAGgCCgGGcgCGG-TGG,-,5,1,0.0004734848486196095	---	---
1	170181096	170181496	170181296	---	gCCCCaAGACCTtGGAAtGGaTGG,-,5,1,0.0	---	---
1	17023063	17023463	17023263	---	gCCCgCctACCTGGAAgG-CCGG,+,5,1,0.0006127450937503524	---	---
1	17030984	17031384	17031184	---	ACgCaCAGACCgGGcAgGGCGGGG,-,5,1,0.0003511362777703907	---	---
1	17030985	17031385	17031185	ACgCaCAGACCgGGcAgGGCGGG,-,5,0,NA	ACgCaCAGACCgGGcAgGGCGGG,-,5,0,0.0022918258057677615	ACgCaCAGACCgGGcAgGGCGGG,-,5,0,0.0022918258057677615	---
1	17030986	17031386	17031186	---	ACgCaCAGACCgGGcAgGG-CGG,-,5,1,7.161955643024255e-05	---	---
1	170419825	170420225	170420025	---	cCCtgCAGACCTGGAAgGGtAGGG,-,5,1,0.014644970443491126	---	---
1	170419826	170420226	170420026	cCCtgCAGACCTGGAAgGGtAGG,-,5,0,NA	ACCCtgcAGACCTGGAAgGGtAGG,-,5,1,0.0	cCCtgCAGACCTGGAAgGGtAGG,-,5,0,0.007260504149647059	---
1	170714971	170715371	170715171	---	ACaCCCAGgCCTGGgAaa-CAGG,+,5,1,0.007703703712601726	---	---
1	17077548	17077948	17077748	---	ACCtggAG-CCTGGAAgGGgAGG,+,5,1,0.0002299707181005484	---	---
1	170781278	170781678	170781478	---	ttCCCCA-ACCTaGcAaGGCAGG,+,5,1,0.03221021407767594	---	---
1	17084311	17084711	17084511	---	ACCCaCA-ACaTGGAgaGcCAGG,-,5,1,0.0051997810525395045	---	---
1	170864411	170864811	170864611	---	AgCCaCAGACCTGcAAGCtaCAGG,-,5,1,0.0	---	---
1	170962090	170962490	170962290	---	AtCCCCAaAC-TGtAAtGaCAGG,+,5,1,0.013675213695256747	---	---
1	171094391	171094791	171094591	---	AtCCtCAGACtTGGgAtGG-TGG,+,5,1,0.0016873278254511026	---	---
1	1713905	1714305	1714105	---	gCCCCCAcACCgCGGAgCtGCTGG,+,5,1,0.0019586894565364675	---	---
1	171395694	171396094	171395894	---	ACCgCaAGAggTG-AACaGCTGG,-,5,1,0.001984126984728935	---	---
1	171400694	171401094	171400894	---	ACCCtCAagCCTGGAACtt-CGG,-,5,1,0.0058922558977272735	---	---
1	171497863	171498263	171498063	---	ctCCCCAGCAgCTGGgACtGCAGG,+,5,1,0.02246913582006728	---	---
1	171523944	171524344	171524144	---	ttCCCCA-ACCTaGcAaGGCAGG,-,5,1,0.03221021407767594	---	---
1	171525159	171525559	171525359	---	AtCCCacG-CCTGGctCGGCAGG,-,5,1,0.0	---	---
1	171555314	171555714	171555514	---	ACaCCaAGtCCaGGcACGG-TGG,-,5,1,0.0032922077982857154	---	---
1	171580567	171580967	171580767	---	cCCCaCtG-CCTGGAcCtGCAGG,+,5,1,0.0	---	---
1	171607286	171607686	171607486	---	tCaCCCAcACtTGGgA-GGCTGG,-,5,1,0.0	---	---
1	171651263	171651663	171651463	---	AtaCCCAGAg-TGGAAttGCAGG,+,5,1,0.01613168727160921	---	---
1	171755912	171756312	171756112	---	AaCCaCAGgCCaGGAACc-CAGG,-,5,1,0.006701285605985274	---	---
1	171854932	171855332	171855132	---	ACCCCCA-AtCTtGAcaGtCCGG,-,5,1,0.0	---	---
1	172087606	172088006	172087806	---	AgCtCgAGAg-TGGAACGGgTGG,-,5,1,0.0010772291008229436	---	---
1	172540847	172541247	172541047	---	caCCCCAatCCTGGAA-GGaAGG,+,5,1,0.0	---	---
1	172564760	172565160	172564960	---	ttCCCCA-ACCTaGcAaGGCAGG,-,5,1,0.03221021407767594	---	---
1	172585659	172586059	172585859	---	AgCCCCA-ACtgGGAAgGGaGGG,-,5,1,0.0009493206368370637	---	---
1	172602929	172603329	172603129	---	ACCCCCAGACCTctggCGt-GGG,+,5,1,0.00029239766115497074	---	---
1	172791402	172791802	172791602	---	ACCCCCAGcaGCTGGgACtaCAGG,-,5,1,0.015160349868339168	---	---
1	17288176	17288576	17288376	---	gCCCCCgGtCCaGGAAaGGCACGG,-,5,1,0.13775510212346942	---	---
1	17292104	17292504	17292304	---	cCtCTCCAGACCTGGAcCcGgAGG,+,5,1,0.0	---	---
1	17292106	17292506	17292306	---	tCtCC-AGACCTGGAcCcGgAGG,+,5,1,0.0	---	---
1	17293825	17294225	17294025	---	gCCCC-AGACagGGcAgGGCTGG,+,5,1,0.002632018700785428	---	---
1	173000045	173000445	173000245	---	ttCCCCA-ACCTaGcAaGGCAGG,+,5,1,0.03221021407767594	---	---
1	173043788	173044188	173043988	---	tCCaaCAGACCTGaAACtG-AGG,+,5,1,0.007518796989191729	---	---
1	17305033	17305433	17305233	---	gaCCCCAGcCCTGGc-CaGCCGG,+,5,1,0.001207184423279009	---	---
1	17305166	17305566	17305366	---	gCCCCCAGAgCgGccA-GGCCGG,+,5,1,0.0	---	---
1	17306981	17307381	17307181	---	gCCCTCCAGcCCcGGAgCcGCTGG,+,5,1,0.007436172828844088	---	---
1	17307685	17308085	17307885	---	cTCCCCCAGACCTGGccCtcCAGG,+,5,1,0.0	---	---
1	17307686	17308086	17307886	tCCCCCAGACCTGGccCtcCAGG,+,5,0,NA	tCCCCCAGACCTGGccCtcCAGG,+,5,0,0.0	tCCCCCAGACCTGGccCtcCAGG,+,5,0,0.0	---
1	17307687	17308087	17307887	---	cCCCC-AGACCTGGccCtcCAGG,+,5,1,0.0	---	---
1	173084104	173084504	173084304	---	ACagaCAGAGCCTGGAtgGGCAGG,-,5,1,0.0	---	---
1	17311138	17311538	17311338	---	ACCtC-AttCCTGGAACccCTGG,-,5,1,0.02801724136379311	---	---
1	17318866	17319266	17319066	---	cCtCCagGACCTGGcA-GGCAGG,+,5,1,0.0	---	---
1	173202365	173202765	173202565	---	ttCCCCA-ACCTaGcAaGGCAGG,+,5,1,0.03221021407767594	---	---
1	17322808	17323208	17323008	---	ACCCCaAGgCagGGAA-GcCAGG,+,5,1,0.0	---	---
1	173328665	173329065	173328865	---	ACCaCtAG-CCTttAAgGGCAGG,+,5,1,0.0010190181279888298	---	---
1	17334812	17335212	17335012	---	cCCCCCtGACCTGGgAgc-CGGG,-,5,1,0.0004335067327477928	---	---
1	173411202	173411602	173411402	---	ACCaCaCAGACCaGGAcCGcCAGG,+,5,1,0.0	---	---
1	173421250	173421650	173421450	---	AaCCCCAGct-TGGAAaGGaAGG,+,5,1,0.015444947210087856	---	---
1	173439714	173440114	173439914	---	gCCCCCAGgCCTGTGAtgGGaGGG,-,5,1,0.0	---	---
1	173444315	173444715	173444515	ACCCaCAGgCgTGGAggGGCTGG,+,5,0,NA	ACCCaCAGgCgTGGAggGGCTGG,+,5,0,0.0010773540089959062	ACCCaCAGgCgTGGAggGGCTGG,+,5,0,0.0010773540089959062	---
1	17347659	17348059	17347859	---	caCtgCAG-CCTGGAACtGCTGG,-,5,1,0.055240759238442204	---	---
1	17349575	17349975	17349775	---	AtCCCCA-ACtcGGAgCaGCTGG,+,5,1,0.010640247313858923	---	---
1	173584080	173584480	173584280	---	cCCCCCAGACCgGGcgCGG-TGG,+,4,1,0.0007024225768840534	---	---
1	17360561	17360961	17360761	---	cCCCCCAGTAgCTGGgACtaCAGG,+,5,1,0.0	---	---
1	173623579	173623979	173623779	---	ttCCCCA-ACCTaGcAaGGCAGG,-,5,1,0.03221021407767594	---	---
1	173639611	173640011	173639811	---	AtCCCCc-ACCaGGAAtGtCAGG,+,5,1,0.029854096553999333	---	---
1	173640520	173640920	173640720	---	ACCCtaAGgCCgGGcACGG-TGG,+,5,1,0.0016787190105980667	---	---
1	173758524	173758924	173758724	---	AaCtCCAGgCCaGGcACGG-TGG,-,5,1,0.00264462810214876	---	---
1	173782210	173782610	173782410	---	ttCCCCA-ACCTaGcAaGGCAGG,+,5,1,0.03221021407767594	---	---
1	173838162	173838562	173838362	---	ACaCC-AcACCTGaAACttCAGG,-,5,1,0.07777777783685896	---	---
1	17402108	17402508	17402308	---	ACCaCCAGACCTGGAgaaGgGAGG,+,5,1,0.002987373737452821	---	---
1	174078940	174079340	174079140	---	ctCaCCAGACtTGGAATCtGCTGG,+,5,1,0.0	---	---
1	174158795	174159195	174158995	---	tCaCCCAG-CCTGGgACtaCAGG,-,5,1,0.07428571432169366	---	---
1	17421953	17422353	17422153	---	ACgCCCAattCATGGAACtGCTGG,-,5,1,0.013377926443147826	---	---
1	17422804	17423204	17423004	---	ACCCtCAGtCCTtGAAgGt-GGG,-,5,1,0.0001403743305581551	---	---
1	17440498	17440898	17440698	---	ACCCCCAG-CCTcaAggGaCAGG,-,5,1,0.000706604654273846	---	---
1	174513769	174514169	174513969	---	tCCaaCAGACCTGcAACaG-AGG,-,5,1,0.004461703708119887	---	---
1	174680414	174680814	174680614	---	ACCCCgc-ACtcGGAgCGGCTGG,+,5,1,0.0036982248496429163	---	---
1	174687586	174687986	174687786	---	ACaCtCAG-CCTGatACaGCTGG,-,5,1,0.015860139850123623	---	---
1	17473763	17474163	17473963	---	AaCCaCAGggCTGGAACc-CTGG,+,5,1,0.003257569392729131	---	---
1	174817834	174818234	174818034	---	AtCCC-AcACCTGGctCGGaGGG,-,5,1,0.0	---	---
1	1749417	1749817	1749617	---	ACCCaCAcACCcGGgACc-CTGG,+,5,1,0.006546979682152447	---	---
1	175118011	175118411	175118211	---	AaCtCCAG-CCTtGAACtcCTGG,+,5,1,0.014445141065410023	---	---
1	175121396	175121796	175121596	---	AtCCCCAGACCcGGcgCa-CTGG,+,5,1,0.0019855006949337393	---	---
1	175125145	175125545	175125345	---	ACCCCaAGgCCaGGAtgGAGCCGG,+,5,1,0.0	---	---
1	175146999	175147399	175147199	---	gCCtCCA-ACCcaGAAtGGCTGG,+,5,1,0.09846153851809446	---	---
1	175166092	175166492	175166292	---	ACCtCCAtAC-TGGAAgaGgTGG,-,5,1,0.0002026985495180996	---	---
1	175238854	175239254	175239054	---	AgaCCCAa-CCTGGAAgGGtTGG,+,5,1,0.0029462915409789185	---	---
1	17525352	17525752	17525552	---	ACtCC-AGACCaGGctCtGCTGG,-,5,1,0.0	---	---
1	175322114	175322514	175322314	---	AgACCCCAGAgCTGaAACatCTGG,+,5,1,0.08938887200256719	---	---
1	175322116	175322516	175322316	---	ACCCCa-GAgCTGaAACatCTGG,+,5,1,0.05384615388935314	---	---
1	175341507	175341907	175341707	---	ACCaC-AGtCCTtGcACtGCAGG,-,5,1,0.012057416283767941	---	---
1	175510066	175510466	175510266	---	AaCCC-AtcCCTGGAAtGtCAGG,-,5,1,0.035353535356691924	---	---
1	17551538	17551938	17551738	---	cCCaCCAGACCcacAA-GGCAGG,-,5,1,0.0	---	---
1	175570397	175570797	175570597	---	AaatCCAGAaCTGGAACt-CAGG,-,5,1,0.018497782069889536	---	---
1	175625531	175625931	175625731	---	ACCCCCAGcC-TGGAcCaatTGG,-,5,1,0.0	---	---
1	175626027	175626427	175626227	---	ACCaCCAGcCCTa-AAgGaCAGG,-,5,1,0.0011849736903178341	---	---
1	175836885	175837285	175837085	---	ACCtCCAGcCCgGGAAgaG-AGG,+,5,1,0.0002908855826195863	---	---
1	175846489	175846889	175846689	---	ACgtCCAcACCaGGAAaGG-GGG,+,5,1,0.0028717948720512823	---	---
1	175880070	175880470	175880270	---	tCCCCCAa-CCaGGAAtGtCAGG,-,5,1,0.06892307700675009	---	---
1	17596514	17596914	17596714	---	AtCCtCAGgACCTGGAAgGGgAGG,-,5,1,0.00038062283186851223	---	---
1	17598477	17598877	17598677	---	ACCaCCA-ACCTGtAcaGcCTGG,-,5,1,0.0	---	---
1	17598874	17599274	17599074	---	ACtggCAG-CCTGGAACtcCTGG,+,5,1,0.017068965523145126	---	---
1	17606956	17607356	17607156	---	tGCCCCCAGAgCTGcAtCGaCTGG,+,5,1,0.0	---	---
1	17606957	17607357	17607157	gCCCCCAGAgCTGcAtCGaCTGG,+,5,0,NA	gCCCCCAGAgCTGcAtCGaCTGG,+,5,0,0.0	gCCCCCAGAgCTGcAtCGaCTGG,+,5,0,0.0	---
1	17606958	17607358	17607158	---	cCCCC-AGAgCTGcAtCGaCTGG,+,5,1,0.0	---	---
1	176264553	176264953	176264753	---	ttCCCCA-ACCTaGcAaGGCAGG,-,5,1,0.03221021407767594	---	---
1	176526705	176527105	176526905	---	ACCtCCAGGACCTGGAcCaaaGGG,-,5,1,0.0	---	---
1	17659820	17660220	17660020	---	AgaaCCAGACCcTGGAAaGGCCGG,-,5,1,0.012788757148586584	---	---
1	176885233	176885633	176885433	ACCCCCAactCTGGAgCtGCAGG,-,5,0,NA	ACCCCCAactCTGGAgCtGCAGG,-,5,0,0.06895065708855849	ACCCCCAactCTGGAgCtGCAGG,-,5,0,0.06895065708855849	---
1	17692828	17693228	17693028	---	AgCCCCAaACCTGGcA-GatAGG,+,5,1,0.0	---	---
1	177140606	177141006	177140806	---	tCCCCaA-ACCTtcAACGaCTGG,-,5,1,0.025718450672839756	---	---
1	177190840	177191240	177191040	---	ACtCaCAGAga-GGAAaGGCAGG,+,5,1,0.001645299145708825	---	---
1	177199511	177199911	177199711	---	ctCCCCAGACCTctAAgG-CAGG,-,5,1,0.0003267654732909184	---	---
1	177215199	177215599	177215399	---	ACtCCCtGAgCTtGAACa-CAGG,+,5,1,0.0015424679484739988	---	---
1	177246737	177247137	177246937	---	ACCaggAGACCTGGtAGCtGCAGG,+,5,1,0.0	---	---
1	17727292	17727692	17727492	---	AatCCCAGACCTtGgcCAGGCAGG,+,5,1,0.0	---	---
1	177411046	177411446	177411246	---	ACCCCCAGcCtTGtgACaGCCAGG,-,5,1,0.027903114236933535	---	---
1	177447028	177447428	177447228	---	ACCCatAGgC-TGGAAgGGaGGG,-,5,1,0.001760704269762613	---	---
1	177450082	177450482	177450282	---	tCCCaCAGACaTGGAgCGAGgAGG,-,5,1,0.0	---	---
1	177594855	177595255	177595055	---	ACaaa-AGAgCTGGAAaGGCAGG,+,5,1,0.03311241067107537	---	---
1	177647765	177648165	177647965	---	AaCCCt-GACCTGGAggGtCAGG,-,5,1,0.002193884529243939	---	---
1	177788394	177788794	177788594	---	AagCCCA-ACagGGAAgGGCTGG,+,5,1,0.002419149460129361	---	---
1	177789786	177790186	177789986	---	cCCttCtGACCTGGAc-GGCTGG,-,5,1,0.0	---	---
1	177860517	177860917	177860717	---	AtCaC-AGgCCTGGAgCaGCAGG,+,5,1,0.029727357608121466	---	---
1	177909464	177909864	177909664	---	ACCCCtAGACaTGGAACaGgTAGG,-,4,1,0.03860606058506061	---	---
1	177939592	177939992	177939792	---	AtCCCCAGtaCTG-AACtGaAGG,+,5,1,0.010004810012665687	---	---
1	17794627	17795027	17794827	---	ctCCCCAGTAgCTGGAACtaCAGG,+,5,1,0.0	---	---
1	177994287	177994687	177994487	---	AgCCCCtGAgCTG-AgtGGCAGG,-,5,1,0.0006744016402652625	---	---
1	178027707	178028107	178027907	---	tCCCaCtGACCTGGcACaGACTGG,+,5,1,0.03701561587862669	---	---
1	178289396	178289796	178289596	---	AtCCC-AcACCTGGctCGGaGGG,-,5,1,0.0	---	---
1	178348935	178349335	178349135	---	ACCCgtAGTAgCTGGgACGaCAGG,+,5,1,0.0	---	---
1	178481936	178482336	178482136	---	cCCCCCAGgCCTGaAgCtG-TGG,+,5,1,0.0017170329657165747	---	---
1	178492802	178493202	178493002	---	ACCatCAGcCaaGGAA-GGCAGG,-,5,1,0.0	---	---
1	178496078	178496478	178496278	---	gCCCCCtGcCCTG-AgCaGCTGG,+,5,1,0.0021132713381363704	---	---
1	178496707	178497107	178496907	---	AtgCa-AGgCCTtGAACGGCAGG,-,5,1,0.022727272719318185	---	---
1	178548814	178549214	178549014	---	cCCagCAGcCCTGGcA-GGCAGG,-,5,1,0.0	---	---
1	17859922	17860322	17860122	---	AaCCCaAGACCTGcAtCTGGgGGG,-,5,1,0.0	---	---
1	17859923	17860323	17860123	---	ACCCa-AGACCTGcAtCtGgGGG,-,5,1,0.0	---	---
1	17859924	17860324	17860124	---	AaCCCaAGACCTGcAtCtG-GGG,-,5,1,0.0	---	---
1	17861424	17861824	17861624	---	ACCCCCAGAtg-GGAcCatCTGG,-,5,1,0.0	---	---
1	178694141	178694541	178694341	---	tCCCCCAccCCTGGcgCGGACGGG,+,5,1,0.012627551016186353	---	---
1	178702628	178703028	178702828	AtCCCCAGACaTGaAACtGgTGG,-,5,0,NA	tCCCC-AGACaTGaAACtGgTGG,-,5,1,0.009650735231387868	AtCCCCAGACaTGaAACtGgTGG,-,5,0,0.02005347580347594	---
1	178778921	178779321	178779121	---	cCgCCCAGCAgCTGGAACtaCAGG,-,5,1,0.017176596895471203	---	---
1	178944228	178944628	178944428	---	ggCCCCAG-CCTGGAAtttCAGG,-,5,1,0.03995540698540696	---	---
1	179009860	179010260	179010060	---	cCtCCCAGACggGGtCACGGCCGG,+,5,1,0.0	---	---
1	179022293	179022693	179022493	---	cCCtgCAG-CCTGGAACtcCTGG,-,5,1,0.03404926108984579	---	---
1	179060215	179060615	179060415	---	AtCtgCtGACCTGGAtCG-CTGG,-,5,1,0.0	---	---
1	179076276	179076676	179076476	---	gCaCCCAGACCTGGggCt-CTGG,-,5,1,0.004585537915593466	---	---
1	179083217	179083617	179083417	---	cCCCtCAGTAgCTGGAACcaCAGG,-,5,1,0.0	---	---
1	179123908	179124308	179124108	---	ACCtaCAGcCCTGaAA-GaCAGG,+,5,1,0.0	---	---
1	179153033	179153433	179153233	---	ACCCCaAaACtTGGAACtt-TGG,-,5,1,0.003968253978021978	---	---
1	179197155	179197555	179197355	---	ctCCCgAGTAgCTGGAACtGCAGG,-,5,1,0.0	---	---
1	17928340	17928740	17928540	---	AgCCCCtcACCTGGt-CaGCGGG,-,5,1,0.00039896301242682396	---	---
1	179351468	179351868	179351668	AaCtCCAGcCCTGGAAtGGgTGG,+,5,0,NA	AaCtCCAGcCCTGGAAtGGgTGG,+,5,0,0.009126559647160684	AaCtCCAGcCCTGGAAtGGgTGG,+,5,0,0.009126559647160684	---
1	179351469	179351869	179351669	---	ACtCCa-GcCCTGGAAtGGgTGG,+,5,1,0.004313725461834578	---	---
1	17935628	17936028	17935828	---	AggCCCAtcCCTGGAAACaGCAGG,-,5,1,0.0	---	---
1	179433593	179433993	179433793	---	ttCCCCA-ACCTaGcAaGGCAGG,-,5,1,0.03221021407767594	---	---
1	179470520	179470920	179470720	---	ctCCCCAGTAgCTGGAACtaCAGG,-,5,1,0.0	---	---
1	179471372	179471772	179471572	---	ctCCCCAGTAgCTGGgACtGCCGG,-,5,1,0.0	---	---
1	179548691	179549091	179548891	---	AtCCCgAGTAgCTGGAACtaCAGG,-,5,1,0.0	---	---
1	179657523	179657923	179657723	---	ttCCCCA-ACCTaGcAaGGCAGG,-,5,1,0.03221021407767594	---	---
1	17970685	17971085	17970885	---	ACaCCCtGCAgCTGGAAgGGaTGG,+,5,1,0.0007922360804184705	---	---
1	179712170	179712570	179712370	---	gCCCCCAGcCCTGGc-CacCTGG,+,5,1,0.000744083502444291	---	---
1	179802001	179802401	179802201	---	cCCCtCAGtCTCTGGAAtaGCTGG,-,5,1,0.044307692363956055	---	---
1	179858792	179859192	179858992	---	ACCCaCATGAtCTcaAACGcCTGG,+,5,1,0.0	---	---
1	17987908	17988308	17988108	---	cCCCCCAaAaCTGGAAaGt-GGG,-,5,1,0.007222222232566139	---	---
1	179891154	179891554	179891354	---	ACCCCCAaAa-TGGtttGGCTGG,-,5,1,0.0	---	---
1	18001412	18001812	18001612	---	AaCCC-AGAaCaGGtAgGGCTGG,-,5,1,0.0025953654007522292	---	---
1	18005339	18005739	18005539	---	gCCaCCAGtCtTGGAgCTGGCAGG,+,5,1,0.0	---	---
1	180093251	180093651	180093451	---	ctCCCgAGTACCTGGgACtGCAGG,+,5,1,0.0	---	---
1	180095982	180096382	180096182	---	gCtCCaAcACCTGGAA-GtCAGG,-,5,1,0.0	---	---
1	180111217	180111617	180111417	---	ACCaCCAa-CCTGtgACcGCTGG,-,5,1,0.019248120313498412	---	---
1	180123658	180124058	180123858	---	tCCCgC-GcCCaGGAgCGGCCGG,+,5,1,0.022721893437715638	---	---
1	180124068	180124468	180124268	---	tCgCCCcGACgTGGAAgGCGCTGG,+,5,1,0.0037836559666903145	---	---
1	180145004	180145404	180145204	---	ACtCCCAGgCCTGGgAtc-CTGG,-,5,1,0.004203409762390509	---	---
1	180165428	180165828	180165628	---	AgCCCtgGAgCTGGAAaG-CCGG,+,5,1,0.0052540178800152305	---	---
1	180168901	180169301	180169101	---	ACCCCCAcACCcaGAg-GaCAGG,-,5,1,0.0	---	---
1	180203289	180203689	180203489	---	ACCCaTCAGgCCcGaAtCGGCCGG,-,5,1,0.0	---	---
1	18022047	18022447	18022247	---	ACCCCCAcACtTGGAtgc-CTGG,+,5,1,0.0	---	---
1	180274666	180275066	180274866	---	ACaCCCAGtaaTGGAAtGGCTGGG,-,5,1,0.04274582568174683	---	---
1	180274667	180275067	180274867	ACaCCCAGtaaTGGAAtGGCTGG,-,5,0,NA	ACaCCCAGtaaTGGAAtGGCTGG,-,5,0,0.15773333356733338	ACaCCCAGtaaTGGAAtGGCTGG,-,5,0,0.15773333356733338	---
1	180287611	180288011	180287811	---	AaCCCCgGACtTGGAgCa-CAGG,+,5,1,0.0013352467215595203	---	---
1	180295723	180296123	180295923	---	ACCCaCtG-CCTtGAAgGGaAGG,-,5,1,0.0006108597237724549	---	---
1	18044991	18045391	18045191	---	gCCCCtA-ACCTGGccCGGgTGG,+,5,1,0.0	---	---
1	180532891	180533291	180533091	---	ACaCCCc-ACCgGGAAaGtCAGG,-,5,1,0.01778806587204497	---	---
1	180578428	180578828	180578628	---	AaCCtCAGgCCgGGcACGG-TGG,-,5,1,0.0013148009023055973	---	---
1	18062729	18063129	18062929	---	AtCCCCAGACCcGtAgtGG-GGG,-,5,1,0.0006440927494903489	---	---
1	180875793	180876193	180875993	---	ACCtCCAGACt-GcAgCcGCCGG,-,5,1,0.0002972513538867287	---	---
1	180910431	180910831	180910631	---	gaCCCCAGgCCTGGgc-GGCTGG,-,5,1,0.0	---	---
1	180914116	180914516	180914316	---	AaCCCCAG-CCTccAAtGcCAGG,+,5,1,0.007602705840734576	---	---
1	180946205	180946605	180946405	---	ACCaaCA-AttTGGAACaGCAGG,+,5,1,0.02909566193499975	---	---
1	180996681	180997081	180996881	AtaCCCAGAagTGGAACtGCTGG,+,5,0,NA	AtaCCCAGAagTGGAACtGCTGG,+,5,0,0.1138047139377778	AtaCCCAGAagTGGAACtGCTGG,+,5,0,0.1138047139377778	---
1	180996682	180997082	180996882	---	taCCC-AGAagTGGAACtGCTGG,+,5,1,0.04595959598301768	---	---
1	181057550	181057950	181057750	---	gCCgGCCAGcCCcGGAACGGtTGG,+,5,1,0.014329942491749667	---	---
1	181074168	181074568	181074368	---	gCCCGCCgGgCCcGGAAaGGCGGG,-,5,1,0.03671462397560809	---	---
1	181130750	181131150	181130950	---	ACtCCCAGcC-TGcAACccCAGG,-,5,1,0.006082235848165257	---	---
1	181131000	181131400	181131200	---	ACCCCCAGgaCTGGAAgaG-GGG,-,4,1,0.0007352941128236551	---	---
1	181141555	181141955	181141755	---	ggCCCCAGAaCTGGtt-GGCAGG,-,5,1,0.0	---	---
1	18115537	18115937	18115737	---	AtCCCCtGACaTaGAAgGG-AGG,+,5,1,0.0005061574418597833	---	---
1	181159673	181160073	181159873	---	AgCaCCAcACCTGGg-CaGCAGG,-,5,1,0.0024957686186231525	---	---
1	18156109	18156509	18156309	---	AgCCCCAGACCTctcACaG-AGG,-,5,1,0.0004608663661071194	---	---
1	181751561	181751961	181751761	---	ACCaCCAG-CCTGGcAgaGaGGG,-,5,1,0.0012950136226953539	---	---
1	181770563	181770963	181770763	---	ACaCCCAGcaagGGAA-GGCTGG,-,5,1,0.0	---	---
1	18179316	18179716	18179516	---	ACCCCaAGCAgCTGGgACtaCAGG,+,5,1,0.009171075834378685	---	---
1	18180090	18180490	18180290	---	AtCCCgAGCAgCaGGAACGGaAGG,-,5,1,0.012444444447968888	---	---
1	18182469	18182869	18182669	---	AgCCtCtGACCTaGg-CGGCAGG,+,5,1,0.0017877774390024689	---	---
1	18182970	18183370	18183170	---	cgCCCCAGACTCTccAACaGCTGG,-,5,1,0.04562577016883346	---	---
1	181852744	181853144	181852944	---	ttCCCCA-ACCTaGcAaGGCAGG,+,5,1,0.03221021407767594	---	---
1	181896854	181897254	181897054	---	AtCCCCAGAGCCTacAtaGGCAGG,+,5,1,0.0	---	---
1	18189866	18190266	18190066	---	ACCCCCAGAgtTGAGAgtGcCAGG,-,5,1,0.0	---	---
1	181986628	181987028	181986828	---	AtaCCCAGAggTGGAACtGCTAGG,+,5,1,0.02626262625826118	---	---
1	18208208	18208608	18208408	---	cCgCCCAGACCCTGGcAgaGCAGG,+,5,1,0.0007726289007386475	---	---
1	18211937	18212337	18212137	---	ACCCaCATGAtCTGGAcaGGgAGG,-,5,1,0.0	---	---
1	182222176	182222576	182222376	---	tCCCCCtGCACCaGGAAtGtCAGG,+,5,1,0.023703703722946036	---	---
1	182413946	182414346	182414146	---	ACCCTCCAGAgCTGGgAttaCAGG,+,5,1,0.008425925935194443	---	---
1	18242139	18242539	18242339	---	ACCtCCAGAggcGGAA-GGaGGG,-,5,1,0.0	---	---
1	182427692	182428092	182427892	---	tCCCtCAGgCCaGGcACGG-TGG,-,5,1,0.0028925619861570246	---	---
1	182454146	182454546	182454346	---	ACtCCCcGAgCCTGGAtCaGCTGG,-,5,1,0.0	---	---
1	182623767	182624167	182623967	---	tCtgCCAG-CCTGGAACtGaTGG,-,5,1,0.0317307692466258	---	---
1	182775004	182775404	182775204	---	ACCCCgAGtC-TGaAAgtGCAGG,-,5,1,0.0014932126599794117	---	---
1	182779210	182779610	182779410	---	ACCCCCAaAaaTG-AACatCGGG,+,5,1,0.01904761905601421	---	---
1	182901086	182901486	182901286	---	ACaCCCAGACaaGGAAtGt-TGG,-,5,1,0.00505555556363889	---	---
1	183044179	183044579	183044379	---	ACCCCaAGTAgCTGagACtGCTGG,+,5,1,0.0	---	---
1	183167196	183167596	183167396	---	caCCCCAGTAgCTGGAACtaCAGG,+,5,1,0.0	---	---
1	183214257	183214657	183214457	---	ACCCCCAGAtTCTGatAgGtCTGG,+,5,1,0.0020588235160294123	---	---
1	183261946	183262346	183262146	---	ACaggCAGgCCTGGAAtGG-TGG,+,5,1,0.002527777781819445	---	---
1	183275044	183275444	183275244	---	cCCtgCAaACCTGGA-CaGCTGG,-,5,1,0.0043820794563202165	---	---
1	18329383	18329783	18329583	---	gCCCCCAGcCCgGGAAgc-CTGG,-,5,1,0.000508139759700998	---	---
1	183304571	183304971	183304771	---	AaCCCCAt-CCTGGgACacCAGG,-,5,1,0.025391849505059867	---	---
1	183309543	183309943	183309743	---	ACCCagAGgCCaGGcACGG-TGG,-,5,1,0.0012987012996753247	---	---
1	18342391	18342791	18342591	---	ACCaCCAG-CCTctcAaGGCAGG,-,5,1,0.0033324680985157822	---	---
1	183551324	183551724	183551524	---	AtCCCCtG-CCTGGgAgGGgAGG,-,5,1,0.00024771940512615027	---	---
1	183672451	183672851	183672651	---	AgtCCaA-ACCTGGAAgGGaTGG,-,5,1,0.003939256836896945	---	---
1	18375116	18375516	18375316	---	cTCCCCCAGcCCTGGActGGtGGG,+,5,1,0.0	---	---
1	18375117	18375517	18375317	tCCCCCAGcCCTGGActGGtGGG,+,5,0,NA	tCCCCCAGcCCTGGActGG-TGG,+,4,1,0.0	tCCCCCAGcCCTGGActGGtGGG,+,5,0,0.0	---
1	18375118	18375518	18375318	---	cCCCC-AGcCCTGGActGGtGGG,+,5,1,0.0	---	---
1	183983502	183983902	183983702	---	ACtCtaAGtCCTtGAA-GGCTGG,+,5,1,0.0	---	---
1	184115801	184116201	184116001	---	gCCCtCAGtCCTGtAAtGGCAAGG,-,5,1,0.018989011026989012	---	---
1	18422296	18422696	18422496	---	AgCACCCAGcCCTGGAgCtGgAGG,+,5,1,0.0023608105233860767	---	---
1	184332915	184333315	184333115	---	gCCCaCAGgCCTGGgACaGGCAGG,+,5,1,0.009606237814031134	---	---
1	184553025	184553425	184553225	---	ACCaaCAGggCTGGAA-GGaGGG,-,5,1,0.0	---	---
1	184589892	184590292	184590092	---	AaaCCCAGACCcGGActG-CTGG,-,5,1,0.0	---	---
1	18494433	18494833	18494633	---	ACCCtCtGAaCTGcAA-GGaGGG,+,5,1,0.0	---	---
1	184989326	184989726	184989526	---	ACCCCaAGAaGCTGGAgCacCTGG,+,5,1,0.0038975802401095155	---	---
1	1850079	1850479	1850279	---	ACCCCC-GcCCcaGAACcGtCGG,+,5,1,0.030751434760366136	---	---
1	185014243	185014643	185014443	---	ACCGCCCcGcCCTGGgctGGCCGG,-,5,1,0.0	---	---
1	18526981	18527381	18527181	---	AgCCCtAcACCTGtAACtG-TGG,-,5,1,0.0022084196035037423	---	---
1	185338439	185338839	185338639	---	ACaCCCAGAaCcTGGAAtGGgTGG,+,5,1,0.0008148713979510215	---	---
1	185338441	185338841	185338641	---	ACCCagAa-CCTGGAAtGGgTGG,+,5,1,0.0021719456860756735	---	---
1	185556922	185557322	185557122	---	ttCCCCA-ACCTaGcAaGGCAGG,+,5,1,0.03221021407767594	---	---
1	185646169	185646569	185646369	---	ACCaCCtGACaTGcAg-GGCTGG,-,5,1,0.0	---	---
1	18618520	18618920	18618720	---	tCCaaCAGtCCTGGAA-GGtGGG,+,5,1,0.0	---	---
1	186230073	186230473	186230273	---	ttCCCCA-ACCTaGcAaGGCAGG,-,5,1,0.03221021407767594	---	---
1	18624312	18624712	18624512	---	AgCCCCA-ACCTtGcctGGCTGG,-,5,1,0.0	---	---
1	18630896	18631296	18631096	---	tCCCCCtGACCTGcAgCcTGCTGG,+,5,1,0.0070765148313065036	---	---
1	186311624	186312024	186311824	---	ACCCCCAcctCTaGAA-GGaAGG,-,5,1,0.0	---	---
1	18643518	18643918	18643718	---	AgCCaCAGACCTGGAgtaG-AGG,-,5,1,0.0007718034458797336	---	---
1	186606598	186606998	186606798	---	AtCCC-AcACCTGGctCGGaGGG,+,5,1,0.0	---	---
1	18664189	18664589	18664389	---	ACCCCCAc-CCTatAAgGcCTGG,-,5,1,0.001106136795499069	---	---
1	186699887	186700287	186700087	---	AgCCCCAGACCaGGggGCtGCTGG,-,5,1,0.0	---	---
1	18682035	18682435	18682235	---	AaCaCCAGACCTGGg-CaGtAGG,-,5,1,0.0012719911654459125	---	---
1	18708663	18709063	18708863	---	ACaCCCAGgCCTGat-CaGCAGG,+,5,1,0.0009230769234823118	---	---
1	187366629	187367029	187366829	---	AaCtCCAGACCTGcAgCaG-AGG,+,5,1,0.0010374241128746253	---	---
1	187366630	187367030	187366830	---	ACtCC-AGACCTGcAgCaGaGGG,+,5,1,0.008581037343108588	---	---
1	187508381	187508781	187508581	---	ACtCCtGAcAtCTGGAACaGCTGG,-,5,1,0.0	---	---
1	187528131	187528531	187528331	---	ttCCCCA-ACCTGGcAaGaCAGG,-,5,1,0.024924570409356465	---	---
1	187698494	187698894	187698694	---	tCCCCCAGTAgCTGGgACcaCAGG,-,5,1,0.0	---	---
1	18772161	18772561	18772361	---	ctCCCCAGtCCTG-AAgGtCTGG,+,5,1,0.0011641019965617184	---	---
1	187848107	187848507	187848307	---	ACtCt-AtAaCTGGAACGtCAGG,+,5,1,0.06911892363275825	---	---
1	18791141	18791541	18791341	---	tCgtCCAGACtTGGAACaG-TGG,+,5,1,0.0026627218949704145	---	---
1	187975253	187975653	187975453	---	AtCCCttGACCTGGgACGt-AGG,+,5,1,0.005001183716429925	---	---
1	188011820	188012220	188012020	---	AgCCCCAAGACCTGGAtgacCAGG,+,5,1,0.0	---	---
1	18802512	18802912	18802712	---	tCaCCgAGAaCTGGAAtG-CAGG,+,5,1,0.011127572032975243	---	---
1	18837908	18838308	18838108	---	ACCCCCAGAgaTtcATACtGCTGG,+,5,1,0.0030485570737388027	---	---
1	188738244	188738644	188738444	---	AgCCCCcGgC-TGGAAttGCTGG,-,5,1,0.01068252200653259	---	---
1	188894104	188894504	188894304	ACaCCCAGtagTGGAACtGCTGG,-,5,0,NA	ACaCCCAGtagTGGAACtGCTGG,-,5,0,0.07511111120644445	ACaCCCAGtagTGGAACtGCTGG,-,5,0,0.07511111120644445	---
1	189189349	189189749	189189549	---	tCCCCCAcAACCaGGAAtGtCAGG,-,5,1,0.032083333372291675	---	---
1	189443342	189443742	189443542	---	AtCCC-AcACCTGGctCGGaGGG,-,5,1,0.0	---	---
1	1896880	1897280	1897080	---	cCCCCCAccCCgGGAA-GcCAGG,-,5,1,0.0	---	---
1	189750958	189751358	189751158	---	ACCCCCAGtC-TGGcAgtGgTGG,-,5,1,6.388075512385608e-05	---	---
1	18988122	18988522	18988322	---	ACCCCCtGtCACTGGAAgGcgCGG,-,5,1,0.00011870873949397211	---	---
1	18994609	18995009	18994809	---	tCtCaCAGAgCTGtAA-GGCAGG,+,5,1,0.0	---	---
1	18997403	18997803	18997603	---	tgCCCCAcAgCTTGGAAaGGCTGG,-,5,1,0.012952898555284684	---	---
1	1899821	1900221	1900021	---	AgCCgCAcACCTGTGgAgGGCAGG,-,5,1,0.0009231138040164218	---	---
1	1904339	1904739	1904539	---	cCCCCaAGcCCTGcAc-GGCTGG,+,5,1,0.0	---	---
1	190883361	190883761	190883561	---	ACCCCaAaAC-TGGAgaGaCAGG,-,5,1,0.010073260064971676	---	---
1	19104367	19104767	19104567	---	gCCCaCAacCCcGGAA-GGCAGG,+,5,1,0.0	---	---
1	191346259	191346659	191346459	---	ttCCCCA-ACCTaGcAaGGCAGG,-,5,1,0.03221021407767594	---	---
1	191487755	191488155	191487955	---	ctCCCCAGTACCTGGcACtaCAGG,+,5,1,0.0	---	---
1	19198711	19199111	19198911	---	ACCCtgGAcACCTGGAggGGCAGG,+,5,1,0.0	---	---
1	192044334	192044734	192044534	---	ACtCCCAaAtaTGGAA-GGaGGG,+,5,1,0.0	---	---
1	192219607	192220007	192219807	---	ttCCCCA-ACCTaGcAaGGCAGG,-,5,1,0.03221021407767594	---	---
1	19244352	19244752	19244552	---	AaCCa-AGcCCTGGAggGGCAGG,+,5,1,0.0011752952806311338	---	---
1	192469847	192470247	192470047	---	AtCCC-AcACCTGGctCGGaGGG,+,5,1,0.0	---	---
1	192523201	192523601	192523401	---	ACaCCagGACCgGGcACGG-TGG,+,5,1,0.0024207410283529894	---	---
1	19253517	19253917	19253717	---	ACCtCCAGAgtTGGgAgGG-AGG,+,5,1,0.00011437908431372551	---	---
1	192548512	192548912	192548712	---	cCCCtCAGAaCTGGgAaGGCCAGG,+,5,1,0.16941176479869313	---	---
1	19254883	19255283	19255083	---	ttgCgCAGACCTGGcACG-CTGG,-,5,1,0.0047225501813486425	---	---
1	192561091	192561491	192561291	---	AGCCCCCAGgCCTGGtcaGGtTGG,+,5,1,0.0	---	---
1	19258734	19259134	19258934	---	cCCCCCAGACtgGGAt-GcCAGG,+,5,1,0.0	---	---
1	19264619	19265019	19264819	---	ACCtCCAGctGCTGGgAaGGCTGG,+,5,1,0.010427083351182266	---	---
1	19265686	19266086	19265886	---	ACaCCCA-ACtcGGAcaGGCTGG,+,5,1,0.0	---	---
1	19266342	19266742	19266542	---	cCCtCCcGCAtCTGGAACaGCAGG,-,5,1,0.027149321293861228	---	---
1	19268603	19269003	19268803	---	AtCCCCAGACaaGGAgCt-CTGG,-,5,1,0.004440004434678988	---	---
1	19272322	19272722	19272522	---	tCCCCtAGAtCCTGGgACGGgAGG,-,5,1,0.0021290106790675138	---	---
1	19275324	19275724	19275524	---	ACCCCCAagCCTGGcAgtGCAGGG,-,5,1,0.0036263736235164832	---	---
1	19275325	19275725	19275525	ACCCCCAagCCTGGcAgtGCAGG,-,5,0,NA	cCCCCaAG-CCTGGcAgtGCAGG,-,5,1,0.0023573065467164945	ACCCCCAagCCTGGcAgtGCAGG,-,5,0,0.007130124741532977	---
1	192777958	192778358	192778158	---	ACgCCCAG-CCgcaAACaGCCGG,+,5,1,0.01513547182403815	---	---
1	19296466	19296866	19296666	---	ACCaCCA-ACCaaGcAtGGCTGG,-,5,1,0.023869463903894435	---	---
1	193006005	193006405	193006205	---	ACCCCaAGGAaCTaGAAaaGCAGG,+,5,1,0.0	---	---
1	19305352	19305752	19305552	---	ACCCCCAG-CCTGGtggaGgAGG,+,5,1,2.5514502695678924e-05	---	---
1	19327735	19328135	19327935	---	ACCagCAGACCTGcA-CtaCAGG,+,5,1,0.001586383542716748	---	---
1	193407190	193407590	193407390	---	ACtCCCtGcCCTGaAA-GGaAGG,-,5,1,0.0	---	---
1	19361239	19361639	19361439	---	ACCCCCAGtCCacGgAgG-CAGG,+,5,1,0.0004906383576638529	---	---
1	193612863	193613263	193613063	---	ttCCCCA-ACCTaGcAaGGCAGG,-,5,1,0.03221021407767594	---	---
1	193619647	193620047	193619847	---	ACaCCtAGGACCaGGgAgGGCCGG,-,5,1,0.0	---	---
1	193642206	193642606	193642406	---	ACtCaCAGttCTGcA-CGGCTGG,-,5,1,0.0014627389427347083	---	---
1	193812121	193812521	193812321	---	ctCaCCAGACACTGGAACtGtAGG,-,5,1,0.043333333371666664	---	---
1	193841401	193841801	193841601	---	ttCCCCA-ACCTaGcAaGGCAGG,+,5,1,0.03221021407767594	---	---
1	19389059	19389459	19389259	---	ACCCaCccACCTGcAACtTGCAGG,+,5,1,0.0042616663192478164	---	---
1	19391496	19391896	19391696	---	cCaTCCCAacCCTGGAACGtCAGG,+,5,1,0.12121212113636363	---	---
1	19391498	19391898	19391698	---	AtCCCaAccC-TGGAACGtCAGG,+,5,1,0.033490319187454605	---	---
1	19395097	19395497	19395297	---	ggCCCCAG-CCTGGgAtGGgAGG,-,5,1,0.0034373401322752603	---	---
1	194059862	194060262	194060062	---	AtCCCtAGTAgCTGGAAttGCAGG,-,5,1,0.0	---	---
1	194089235	194089635	194089435	---	AaggC-AcACCTGGAACtGCAGG,+,5,1,0.032634032617715615	---	---
1	194199613	194200013	194199813	---	ACCCCCAagCCTGcAAgGt-AGG,+,5,1,0.00035014005427170874	---	---
1	19425608	19426008	19425808	---	ACCCCaAGAaCTGaAAgc-CAGG,-,5,1,0.0010734452440817424	---	---
1	194883007	194883407	194883207	---	ACCCCCAagCCTGGAACaG-TGG,+,3,1,0.014423076923878205	---	---
1	194970638	194971038	194970838	---	ctCCCgAGTAgCTGGAACtGCAGG,+,5,1,0.0	---	---
1	195206397	195206797	195206597	---	AttCCaAG-CCTGGAggGGCAGG,-,5,1,0.0018180348912918856	---	---
1	1952343	1952743	1952543	---	ACtCCCAtcCCTGGAAgaG-GGG,+,5,1,0.00031247474695463376	---	---
1	195701164	195701564	195701364	---	tgCCCCA-ACCaGGAAtGtCAGG,+,5,1,0.05221685460557619	---	---
1	195707410	195707810	195707610	---	ttCCCCA-ACCaGGAAtGtCAGG,+,5,1,0.0682379349805699	---	---
1	195847669	195848069	195847869	---	ACCtCCAaACCTGtgAtGG-GGG,+,5,1,0.0020222222261944444	---	---
1	195866084	195866484	195866284	---	gCaCCCAGACCTaGcACtG-AGG,+,5,1,0.004545454553642191	---	---
1	1958959	1959359	1959159	---	AgCCCggGgCCTGGACAaGGCTGG,+,5,1,0.0	---	---
1	19593703	19594103	19593903	---	AtgtCCAG-CCTGGAgCaGCTGG,-,5,1,0.013406711602810031	---	---
1	19596881	19597281	19597081	---	gCaGCCCAGACCaGGAAaGGgAGG,+,5,1,0.007371452028227924	---	---
1	19596883	19597283	19597083	---	AgCCCa-GACCaGGAAaGGgAGG,+,5,1,0.006110826904641491	---	---
1	196033336	196033736	196033536	---	ACCCCCAGACaTtGgAgaG-GGG,-,5,1,0.0001861213221438419	---	---
1	19609134	19609534	19609334	---	AtgtCCAG-CCTGGAgCaGCTGG,-,5,1,0.013406711602810031	---	---
1	19612318	19612718	19612518	---	gCaGCCCAGACCaGGAAaGGgAGG,+,5,1,0.007371452028227924	---	---
1	19612320	19612720	19612520	---	AgCCCa-GACCaGGAAaGGgAGG,+,5,1,0.006110826904641491	---	---
1	19621146	19621546	19621346	ACCCCCAGcCaTGGAACcagAGG,+,5,0,NA	ACCCCCAGcCaTGGAACcagAGG,+,5,0,0.008574858441519466	ACCCCCAGcCaTGGAACcagAGG,+,5,0,0.008574858441519466	---
1	1962471	1962871	1962671	---	ACCCC-AGACaTGGctCatCTGG,-,5,1,0.0	---	---
1	19630628	19631028	19630828	---	AtgtCCAG-CCTGGAgCaGCTGG,-,5,1,0.013406711602810031	---	---
1	19634590	19634990	19634790	---	AgCCCa-GACCaGGAAgGGgAGG,+,5,1,0.0007702722929622891	---	---
1	196465605	196466005	196465805	---	ACCACCCtGAaCTGGAACaagTGG,-,5,1,0.006617647009457015	---	---
1	19656765	19657165	19656965	---	AtCtCCtctCCTGGAA-GGCAGG,-,5,1,0.0	---	---
1	196777819	196778219	196778019	AggCCCAcACtTGGAAtGGCCGG,+,5,0,NA	AggCCCAcACtTGGAAtGGCCGG,+,5,0,0.030734928431112255	AggCCCAcACtTGGAAtGGCCGG,+,5,0,0.030734928431112255	---
1	196777820	196778220	196778020	---	ggCCC-AcACtTGGAAtGGCCGG,+,5,1,0.026893062377223224	---	---
1	19685130	19685530	19685330	---	gCCCtCAGcCCTGGAcaG-CTGG,+,5,1,0.0	---	---
1	19706033	19706433	19706233	---	ACaCtgAGAaCTGGAAaGG-GGG,+,5,1,0.003485269363448233	---	---
1	197203382	197203782	197203582	---	gtCCCCAGAC-TGcAACctCAGG,+,5,1,0.020931449523838075	---	---
1	19731074	19731474	19731274	---	AatCCCtGACa-GGAgCGGCTGG,-,5,1,0.0009707840217503699	---	---
1	1974573	1974973	1974773	---	ACCCCGCAGcgCaGGAgtGGCAGG,+,5,1,0.001139601138063134	---	---
1	19746182	19746582	19746382	---	gCCagCAG-CCTGGAgCGGgGGG,+,5,1,0.0015827944243269644	---	---
1	19765105	19765505	19765305	---	ACtCCCc-ACCgGGgcCGGCGGG,+,5,1,0.0	---	---
1	19774346	19774746	19774546	---	ACCtCTCAGgCCTGGcACaGgTGG,+,5,1,0.0006787330276378206	---	---
1	197757281	197757681	197757481	---	ACCtgCAGACCTGGg-CtcCAGG,-,5,1,0.001434482759115807	---	---
1	197799646	197800046	197799846	---	ctCCCCA-ACCTaGcAaGGCAGG,+,5,1,0.02760875491912078	---	---
1	197852006	197852406	197852206	---	ttCCCCA-ACCTaGcAaGGCAGG,-,5,1,0.03221021407767594	---	---
1	19794739	19795139	19794939	---	tCCCCaAGgCCTGGAACat-AGG,+,5,1,0.008928571437652626	---	---
1	19811638	19812038	19811838	---	AtCCCtgG-CCTGGgACGGgTGG,-,5,1,0.006309261631223703	---	---
1	19820381	19820781	19820581	---	AggCCCAGACCTGttA-GaCGGG,-,5,1,0.0	---	---
1	19821080	19821480	19821280	---	ACCCCCAGctCTaGAAgaG-AGG,+,5,1,0.0006317876909812306	---	---
1	1982884	1983284	1983084	---	AgCCCCAGAggcAGGgACGGCCGG,+,5,1,0.007326892112602841	---	---
1	1983006	1983406	1983206	---	ACCCCaAGACaaGGttCG-CAGG,-,5,1,0.0	---	---
1	198385134	198385534	198385334	---	ctCCCCAGAgCTGGAgCc-CAGG,+,5,1,0.001761906520322046	---	---
1	199016303	199016703	199016503	---	AatCtCAGAgCTtGAA-GGCTGG,+,5,1,0.0	---	---
1	19923236	19923636	19923436	---	AgtCCCAGgtCaGGAA-GGCAGG,-,5,1,0.0	---	---
1	1994489	1994889	1994689	---	ACaCCCAGAaCTG-AAgGcaGGG,-,5,1,0.0006287674672145169	---	---
1	199764683	199765083	199764883	ACgCCCAGAagTGGAAttGCTGG,+,5,0,NA	ACgCCCAGAagTGGAAttGCTGG,+,5,0,0.033703703757592594	ACgCCCAGAagTGGAAttGCTGG,+,5,0,0.033703703757592594	---
1	19980806	19981206	19981006	---	tCCaCACAGcCCTGGAggGGCTGG,-,5,1,0.0	---	---
1	199854421	199854821	199854621	---	ttCCCCA-ACCTaGcAaGGCAGG,-,5,1,0.03221021407767594	---	---
1	200045240	200045640	200045440	---	ACtCCCAcAC-TGatACtGCAGG,-,5,1,0.007159763312724259	---	---
1	20021227	20021627	20021427	---	ACtCCCAGctCgGGAAaGG-TGG,+,5,1,0.0026960784324557945	---	---
1	200388617	200389017	200388817	---	ctCCCCAGTAgCTGGAACtaCAGG,+,5,1,0.0	---	---
1	20041400	20041800	20041600	---	cCCCCaAGTAgCTGGAACtGtAGG,-,5,1,0.0	---	---
1	2004569	2004969	2004769	---	tCCCgCAGcCCaGGAACGGaGCGG,-,5,1,0.0031307977799133815	---	---
1	200475868	200476268	200476068	---	ACCCCCAaACCTGacAgCGGtAGG,+,5,1,0.0	---	---
1	20049688	20050088	20049888	---	AgCtCCAGcCCTGGAtCtG-GGG,-,5,1,0.0	---	---
1	20052188	20052588	20052388	---	gCCCCCAAGgCCTGGgcCaGCTGG,-,5,1,0.0	---	---
1	20067296	20067696	20067496	---	ACCCC-AGACaaGGAgCacCAGG,+,5,1,0.01566644558890278	---	---
1	200883011	200883411	200883211	---	ACCCagAGACCTGGGAAatGgGGG,-,5,1,0.0	---	---
1	200885106	200885506	200885306	---	ttCCCCAtACCTGGAAga-CTGG,+,5,1,0.001469119105095097	---	---
1	200885339	200885739	200885539	---	ACCCCtttACCTGacACG-CCGG,-,5,1,0.0032974837710550617	---	---
1	20089005	20089405	20089205	---	ATCCCCCAaAtCaGGAgCGGgGGG,+,5,1,0.008517434053446899	---	---
1	20089006	20089406	20089206	---	tCCCCCAaAtCaGGAgCGG-GGG,+,5,1,0.004524886872567873	---	---
1	20091345	20091745	20091545	---	ACCtCtAGgCCcTGGAACtGCAGG,-,5,1,0.010185185184924707	---	---
1	200991960	200992360	200992160	---	ACaCCCAGctCTGGccCAGGCCGG,-,5,1,0.0	---	---
1	201035113	201035513	201035313	---	AgCCCCAGAga-GGAAtGGgAGG,-,5,1,0.000171377357071112	---	---
1	201079035	201079435	201079235	---	tCCCCaAG-CCTGGggCtGCAGG,+,5,1,0.021428571414884162	---	---
1	20113549	20113949	20113749	---	ACCCCacGtCaaGGAACGTGCAGG,-,5,1,0.011131725435624662	---	---
1	201177058	201177458	201177258	---	ACCCgCAGACCCTGtcACccCAGG,-,5,1,0.0007762352603104941	---	---
1	201192667	201193067	201192867	---	ACCCtCAGACCTttgA-GGtAGG,-,5,1,0.0	---	---
1	201231972	201232372	201232172	---	tCCtCCAGcCCTGGAATCtGaAGG,+,5,1,0.0	---	---
1	201243878	201244278	201244078	---	ACCCCCAG-CtgGGgACatCTGG,+,5,1,0.01278106510224497	---	---
1	201245023	201245423	201245223	---	ACCCtgAGACtaGGAA-GGaAGG,+,5,1,0.0	---	---
1	201283585	201283985	201283785	---	gCCCCCAGcCCTGaAggG-CAGG,-,5,1,0.00030781543098795677	---	---
1	201322441	201322841	201322641	---	gCgCCCtGACCTGGggCGG-GGG,-,5,1,0.0008544921861328125	---	---
1	201323051	201323451	201323251	---	ACCCaCAGACaaGGTAAtGaCAGG,+,5,1,0.00868838764019062	---	---
1	201329949	201330349	201330149	ACCCCCAGggtTGGAACacCAGG,+,5,0,NA	ACCCCCAGggtTGGAACacCAGG,+,5,0,0.02475685237245611	ACCCCCAGggtTGGAACacCAGG,+,5,0,0.02475685237245611	---
1	201355948	201356348	201356148	---	gCCCCCAt-CCaGGAgaGGCTGG,-,5,1,0.012426035491949212	---	---
1	201375950	201376350	201376150	---	tCCACCCAGtCaTGtAAaGGCAGG,-,5,1,0.033600000066	---	---
1	20142501	20142901	20142701	---	tCaaCCAGACCTtGgACG-CTGG,-,5,1,0.009035923142972614	---	---
1	20142808	20143208	20143008	---	taCCCCAGTAgCTGGcACtGCAGG,+,5,1,0.0	---	---
1	201438336	201438736	201438536	---	tCCCCCAGgCCTtGAAtGa-AGG,+,5,1,0.002083333335029762	---	---
1	201445532	201445932	201445732	---	ACCCCaAAGtCCTGGAACaaaGGG,-,5,1,0.0	---	---
1	201461705	201462105	201461905	---	ACCaCCAGgtCTGGAg-GtCAGG,-,5,1,0.0	---	---
1	201474306	201474706	201474506	---	ACaCCtgGgCCaGGAA-GGCAGG,+,5,1,0.0	---	---
1	201479997	201480397	201480197	---	ACCCCaAGACtTc-AAgGaCTGG,-,5,1,0.00032093037557867903	---	---
1	201481582	201481982	201481782	---	cCtCCCAG-CCTGGgACtaCAGG,+,5,1,0.05051020407825127	---	---
1	201507693	201508093	201507893	---	ACCCgCg-AgCTGGcAgGGCAGG,-,5,1,0.0007968962941383203	---	---
1	201538882	201539282	201539082	---	ACCCCagGAgCTGGAcaGGGCAGG,-,5,1,0.002461095754998901	---	---
1	201571981	201572381	201572181	---	ACgCCagGAC-TGGggCGGCAGG,-,5,1,0.0069327731019381885	---	---
1	201607476	201607876	201607676	---	ACCCC-AcAgCaGGAAaGtCTGG,-,5,1,0.026058879415014245	---	---
1	2016120	2016520	2016320	---	tCCCCgAGgaGCTGGAACGaCAGG,-,5,1,0.0359183673101687	---	---
1	201630558	201630958	201630758	---	gCtCCCAGAtCTGGgA-GaCTGG,+,5,1,0.0	---	---
1	201635720	201636120	201635920	---	ACCCCaAGtCCTtGAAtcTGCAGG,-,5,1,0.0010491224294167808	---	---
1	201645506	201645906	201645706	---	AaCCCCAG-CCTGGAcCactGGG,-,5,1,0.0	---	---
1	201709379	201709779	201709579	---	ACCCCC-GACCctcAcaGGCCGG,-,5,1,0.0	---	---
1	201709914	201710314	201710114	---	tCCCgCAGACCTGGgAaGt-TGG,+,5,1,0.003791666671270834	---	---
1	201748230	201748630	201748430	---	ACagCCAGgCCaGGcACGG-TGG,+,5,1,0.0019696969734090907	---	---
1	201752754	201753154	201752954	---	AgCCCCAGAgCTGGg-CaaCTGG,+,5,1,0.0013377926415588893	---	---
1	201796033	201796433	201796233	---	ACCCCCAacCaTGGgA-GtCAGG,-,5,1,0.0	---	---
1	201843169	201843569	201843369	---	cttCCCAGACCcaGAACG-CTGG,+,5,1,0.02974469138678072	---	---
1	201864103	201864503	201864303	---	AgCCCCAG-CCTGGccatGCAGG,+,5,1,0.0	---	---
1	201984147	201984547	201984347	---	AaCgggAGATCCTGGAACGGgTGG,+,5,1,0.0012605041928558823	---	---
1	202032359	202032759	202032559	---	AtCCCtAGAACCTGGAAaatCTGG,+,5,1,0.025699300704399766	---	---
1	202033088	202033488	202033288	---	ACCCCCAG-CCTGGcAaacaCGG,-,5,1,0.005469013750977687	---	---
1	202097206	202097606	202097406	---	cCCgCCAGACCCTGGAcCtcCTGG,+,5,1,0.0	---	---
1	202155891	202156291	202156091	---	AggCCCtGACCaGcAA-GGCAGG,-,5,1,0.0	---	---
1	202163918	202164318	202164118	---	cCCCtCAGAgCTGGAggG-CTGG,+,5,1,0.0001523530921504935	---	---
1	202234944	202235344	202235144	---	AgaCaCAGACtTGGAACa-CAGG,-,5,1,0.004659522673416258	---	---
1	20242473	20242873	20242673	---	ACaCCaAG-CCTGGAAtacCAGG,+,5,1,0.03227586210001075	---	---
1	202471183	202471583	202471383	---	ACCCCCAGttaTctAA-GGCAGG,-,5,1,0.0	---	---
1	20251801	20252201	20252001	---	AaCCC-AGgCCaGGAgaGGCAGG,-,5,1,0.015229215217630149	---	---
1	2025199	2025599	2025399	---	tCCACCCgGgCCTGGAgCtGCTGG,-,5,1,0.036199095003921565	---	---
1	202569747	202570147	202569947	---	ACCCCagGcCCTGGtAaGG-TGG,+,5,1,0.001092436975346139	---	---
1	202615960	202616360	202616160	---	AaCCCCAGgCCTGGAgCtG-TGG,+,4,1,0.0019425019406080029	---	---
1	202678235	202678635	202678435	---	ACCCCCAGcCCATGGctCGtgGGG,-,5,1,0.0	---	---
1	20274991	20275391	20275191	---	ACCCaaAGAag-GGAAaGGCAGG,+,5,1,0.001650793652129869	---	---
1	202772008	202772408	202772208	---	AgCCCaAGAagTGGAAGCtGCAGG,+,5,1,0.0	---	---
1	202779898	202780298	202780098	---	AaCCCCAGcC-TGGAggtGCCGG,+,5,1,0.0005303896657690425	---	---
1	202816239	202816639	202816439	---	ctCCCCAGTAgCTGGAACtaCAGG,+,5,1,0.0	---	---
1	202830250	202830650	202830450	---	ACCCCacacCCTGGA-CtGCCGG,+,5,1,0.0023809523814536633	---	---
1	20284830	20285230	20285030	---	ACCCCtAGgCtTG-AACaaCTGG,-,5,1,0.005980414150363575	---	---
1	2028878	2029278	2029078	---	ACCCCCAGcCCatGcACc-CCGG,+,5,1,0.0011308419469995017	---	---
1	203017928	203018328	203018128	---	cCgCCCAGcC-TGGgAgGGCCGG,+,5,1,0.0015846338409985596	---	---
1	203024305	203024705	203024505	---	AgCCCCAGcCa-GGAcCaGCAGG,-,5,1,0.0	---	---
1	20303860	20304260	20304060	---	ACagCCcGgCCTGGAg-GGCCGG,+,5,1,0.0	---	---
1	203041105	203041505	203041305	---	ACCCaCActCCTGGAg-GaCAGG,-,5,1,0.0	---	---
1	203043516	203043916	203043716	---	AaCCCtAG-CggGGAAgGGCTGG,+,5,1,0.0013750954832355002	---	---
1	203082032	203082432	203082232	---	ACtCCtgGcCCTGaAA-GGCAGG,-,5,1,0.0	---	---
1	203110089	203110489	203110289	---	AgCCCCAGggCTGGcAtGG-GGG,+,5,1,0.0007173181105054164	---	---
1	203171994	203172394	203172194	---	ACgCgaAGACCcGGgA-GGCAGG,-,5,1,0.0	---	---
1	203173984	203174384	203174184	---	ACCCgaA-AggTGGAAgGGCAGG,+,5,1,0.0009609399255186913	---	---
1	203195425	203195825	203195625	---	AaaCCCAGgCCTGtAACtG-GGG,-,5,1,0.002334455673063973	---	---
1	20320380	20320780	20320580	---	ttCCCCA-ACCTaGcAaGGCAGG,-,5,1,0.03221021407767594	---	---
1	2032160	2032560	2032360	---	AgCCCCAG-CCTGaAggaGCGGG,-,5,1,0.0011315127363051801	---	---
1	203228488	203228888	203228688	---	ttCCCCA-ACCTaGcAaGGCAGG,+,5,1,0.03221021407767594	---	---
1	203363718	203364118	203363918	---	gCCaCCAcACCTGGc-CGaCAGG,-,5,1,0.0015531027673460793	---	---
1	203467613	203468013	203467813	---	ACaCgCAGACCaGGcA-GGtGGG,-,5,1,0.0	---	---
1	20364499	20364899	20364699	---	ACCgC-AGtCagGGAAgGGCAGG,-,5,1,0.0028952205679687506	---	---
1	203645025	203645425	203645225	---	ACaCCCAagCCaGGAA-GcCAGG,-,5,1,0.0	---	---
1	203833677	203834077	203833877	---	cCCCCaAGTAgCTGGAACtaCAGG,-,5,1,0.0	---	---
1	203861866	203862266	203862066	---	ACCaCCgt-CCTGGAAtGcCTGG,-,5,1,0.021522365761922565	---	---
1	20396618	20397018	20396818	---	AtCCaCAGACCATGGAtCcGgGGG,-,5,1,0.0	---	---
1	204041770	204042170	204041970	---	ACCCtCAtACCTGGg-CaGtGGG,+,5,1,0.0008260489502089642	---	---
1	204043697	204044097	204043897	---	ACCCCgAGcgCTGGAgCGG-CGG,+,4,1,0.0006677350413566468	---	---
1	204049392	204049792	204049592	---	AgCtCCAGgCtTGGcA-GGCAGG,-,5,1,0.0	---	---
1	204057530	204057930	204057730	---	ACCCCCAGtCtgGGAgtGG-GGG,-,5,1,0.00025887573967455624	---	---
1	204060112	204060512	204060312	---	ACCCaCTAGcCCTGGcAgGGaAGG,-,5,1,0.00025732780972229503	---	---
1	204065066	204065466	204065266	AtCCCCAGAagTGGAAttGCTGG,+,5,0,NA	AtCCCCAGAagTGGAAttGCTGG,+,5,0,0.061279461371313154	AtCCCCAGAagTGGAAttGCTGG,+,5,0,0.061279461371313154	---
1	204065067	204065467	204065267	---	tCCCC-AGAagTGGAAttGCTGG,+,5,1,0.02949074078789352	---	---
1	20409028	20409428	20409228	---	ACtagCAGcCCTGGAAgGAGCAGG,+,5,1,0.0	---	---
1	204092059	204092459	204092259	AtCCCCAGcCaaGGAgCGGCTGG,+,5,0,NA	AtCCCCAGcCaaGGAgCGGCTGG,+,5,0,0.0599400597932068	AtCCCCAGcCaaGGAgCGGCTGG,+,5,0,0.0599400597932068	---
1	204092060	204092460	204092260	---	tCCCC-AGcCaaGGAgCGGCTGG,+,5,1,0.028846153778365382	---	---
1	204118619	204119019	204118819	---	ACCCTCCtcACCTGaAAaGcCGGG,+,5,1,0.006336206896142656	---	---
1	204236460	204236860	204236660	---	AaCCCCgGAgCTGGc-CtGCGGG,+,5,1,0.0005584433400257847	---	---
1	204254523	204254923	204254723	---	ctCCCCAGtaGCTGGAACGtCAGG,+,5,1,0.03265306126794558	---	---
1	20426379	20426779	20426579	---	cCCCCaAGTAaCTGGAACtaCAGG,-,5,1,0.0	---	---
1	204304530	204304930	204304730	---	ACtgCCAGtCCTGGAgCtG-GGG,-,5,1,0.000826322114475661	---	---
1	204314454	204314854	204314654	---	gCaCCCAGACCTGAGgggGGCGGG,-,5,1,0.0	---	---
1	204346281	204346681	204346481	---	tCCCtCAGct-TGGAAaGGCTGG,-,5,1,0.027028657612344548	---	---
1	204384276	204384676	204384476	---	ctCCCaAGTAgCTGGAACGaCAGG,+,5,1,0.0	---	---
1	204398805	204399205	204399005	---	cCCaCCAG-CCTGGAcaGcCAGG,+,5,1,0.0	---	---
1	204430358	204430758	204430558	---	ACCtCCAGgCCaGcA-CtGCAGG,+,5,1,0.001875457879206916	---	---
1	204463675	204464075	204463875	---	AgaCCCtG-CCTGGAcaGGCAGG,+,5,1,0.0	---	---
1	204485389	204485789	204485589	---	cCCCCCAc-CCgGGctCGGCGGG,+,5,1,0.0	---	---
1	204487330	204487730	204487530	---	ttCtaCAGGACCTGGgACGGCAGG,-,5,1,0.0	---	---
1	204500808	204501208	204501008	---	AaCttCAGtCCTGGAA-GGaAGG,+,5,1,0.0	---	---
1	204525364	204525764	204525564	---	ACCCC-AGtgCTGGAAtaaCAGG,-,5,1,0.023557692311356845	---	---
1	204553923	204554323	204554123	---	ACCtCggGcCCaGGAA-GGCGGG,+,5,1,0.0	---	---
1	204587500	204587900	204587700	---	ACCtCCtG-CCTGcAtgGGCAGG,+,5,1,0.0	---	---
1	204607034	204607434	204607234	---	ACCCCCcGcCCcG-AACatCAGG,+,5,1,0.006940427987858241	---	---
1	204632917	204633317	204633117	---	tCCCCCAGACg-GcAAaGcCAGG,+,5,1,0.0006896551734892687	---	---
1	204716823	204717223	204717023	---	gCCCCCA-ACCTccAgCtGCAGG,+,5,1,0.006977149840565151	---	---
1	204744064	204744464	204744264	---	ACCtCCAaACCTGccAaGAGCAGG,+,5,1,0.0	---	---
1	20476730	20477130	20476930	---	tCCCC-AGAgCTGGAgaaGCAGG,-,5,1,0.010570759357795721	---	---
1	204794256	204794656	204794456	---	ACCCttAagCCTGGAACtG-TGG,-,5,1,0.008207070714375903	---	---
1	204926765	204927165	204926965	---	gCCCCCAGcCCcGGgACaG-GGG,-,5,1,0.007612781945371239	---	---
1	204929044	204929444	204929244	---	ACCCCa-GACCTGGttCtGaAGG,-,5,1,0.0	---	---
1	204948014	204948414	204948214	---	ACCCCaA-AgCTGGAAaaGaGGG,+,5,1,0.017592592610468322	---	---
1	20497199	20497599	20497399	---	AgCCCCAGgCaGTGGcACtGCTGG,-,5,1,0.014067632866304747	---	---
1	205000413	205000813	205000613	---	gCCaCCAGACCaGGcAgG-CAGG,+,5,1,0.0006862074931074941	---	---
1	205008697	205009097	205008897	---	ACaCCCAGtCCTGctACtG-AGG,-,5,1,0.0009285714303214288	---	---
1	20512485	20512885	20512685	---	tCCgCCAGgCCTGGAAgGGgCCGG,+,5,1,0.0037330316762451735	---	---
1	205181152	205181552	205181352	---	tCtCC-AGACtTGGAAaGGaAGG,+,5,1,0.021594551319070517	---	---
1	205232247	205232647	205232447	---	gCCCtCAGAtaTGGAGAaGGCAGG,+,5,1,0.0	---	---
1	205242860	205243260	205243060	---	ACttCCAGCAtCTGGAACaGgAGG,+,5,1,0.0031940377734060864	---	---
1	205270435	205270835	205270635	---	AtCCCCAGcCCTcGgA-GcCTGG,+,5,1,0.0	---	---
1	205274606	205275006	205274806	---	ACCCCtAGAaCTaGAACtt-AGG,-,5,1,0.01031746033564815	---	---
1	205314102	205314502	205314302	---	ACaCgCAGgCtTGGgA-GGCTGG,+,5,1,0.0	---	---
1	205409800	205410200	205410000	---	ACCatCAGgCCTGGgACcTGCTGG,+,5,1,0.008589106772222148	---	---
1	205419010	205419410	205419210	---	tCCCCCAGcCCTGagGACGGtGGG,+,5,1,0.0	---	---
1	205474303	205474703	205474503	---	tCCCCCAGAaCTGGgACctGCAGG,-,5,1,0.0022408963642532643	---	---
1	205481241	205481641	205481441	---	tCCaCCAGACCcGGgA-GGaAGG,+,5,1,0.0	---	---
1	205549704	205550104	205549904	---	ACCCtgGAGACaTGGAACaGgTGG,-,5,1,0.0	---	---
1	205595087	205595487	205595287	---	taCCCCtGAgCTGGAAgGG-GGG,+,5,1,0.0002274584059929488	---	---
1	205633803	205634203	205634003	---	tCaCtCAGATCCTaGAAgGGCGGG,+,5,1,0.00451313389123366	---	---
1	20568350	20568750	20568550	---	ACCgCgAGACCCTtGAgaGGCAGG,+,5,1,0.0008076923069769231	---	---
1	20569467	20569867	20569667	---	AgCCCgAc-CCTcGgACGGCGGG,+,5,1,0.016222496047536422	---	---
1	205743846	205744246	205744046	---	ACCaCCAGCACtTtGAACaGgTGG,+,5,1,0.00043438913763808325	---	---
1	205764235	205764635	205764435	---	cCCCCCAGggCTGGgAgG-CTGG,+,5,1,0.0005394750458369165	---	---
1	205795605	205796005	205795805	---	AgCCCCAGAatTGaAAtG-CAGG,-,5,1,0.00412238326198818	---	---
1	205869950	205870350	205870150	---	ttCCCCA-ACCTaGcAaGGCAGG,+,5,1,0.03221021407767594	---	---
1	205912741	205913141	205912941	---	ACCCCCAGcCCcatAAGCaGCAGG,-,5,1,0.0	---	---
1	205916159	205916559	205916359	---	ACCACCCtGcCCTGcAgtGGCAGG,+,5,1,0.005769230765563188	---	---
1	205920767	205921167	205920967	---	AgaCCCAGACCTGtAAgtGGCCGG,-,5,1,0.0002736394041671381	---	---
1	2060401	2060801	2060601	---	cCCCCCAaACCTtCGAACttCAGG,-,5,1,0.007432181360095132	---	---
1	206077804	206078204	206078004	---	ACCCCtA-ACtTGaAAgGGaAGG,+,5,1,0.0019007602935924607	---	---
1	20610234	20610634	20610434	---	ACaCCCAccCCTGGAtCc-CTGG,-,5,1,0.0	---	---
1	206212682	206213082	206212882	---	AgCCCaAGAggTGGgA-GGCTGG,-,5,1,0.0	---	---
1	20623984	20624384	20624184	---	ACCagCAGAtCTG-AAtGcCTGG,+,5,1,0.0063162639577695814	---	---
1	206271517	206271917	206271717	---	gCCCtCAGgCCTGGg-CtGCTGG,-,5,1,0.002828282829492121	---	---
1	2065357	2065757	2065557	---	AgCCgCAt-CCTGGgAgGGCTGG,+,5,1,0.002762148318605371	---	---
1	2066370	2066770	2066570	---	cCtCCCAGgCagGGAA-GGCAGG,-,5,1,0.0	---	---
1	20663893	20664293	20664093	---	ACCatCAGAg-TGGgACaGCAGG,-,5,1,0.01587044532958754	---	---
1	206654470	206654870	206654670	---	ACCCCCAGcCCTtGtcCt-CAGG,+,5,1,0.0	---	---
1	20668813	20669213	20669013	---	gCCCC-AGggCaGGAAgGGCTGG,-,5,1,0.005337690598638345	---	---
1	206702760	206703160	206702960	---	AgCCaCAGACtTGGgACc-CAGG,-,5,1,0.0024037220132462666	---	---
1	20671874	20672274	20672074	---	ACCCCaActC-TGGtAaGGCAGG,+,5,1,0.005415384618374926	---	---
1	206735345	206735745	206735545	---	ACCCCaCAGcCCTGGgACaGtTGG,+,5,1,0.006297376081043264	---	---
1	206762610	206763010	206762810	---	ACtgCgGAGACaTGGAACaGCTGG,-,5,1,0.0	---	---
1	206842123	206842523	206842323	---	AaCCC-AtACCTGGttCaGCAGG,+,5,1,0.0	---	---
1	206858851	206859251	206859051	---	gCtCCC-GcCCgGGAgCGGCCGG,-,5,1,0.016272189310864067	---	---
1	206868417	206868817	206868617	---	ACCCtCAGctaTGGAA-GGaAGG,+,5,1,0.0	---	---
1	206869085	206869485	206869285	---	ACCCCtgGACCTGGggCc-CAGG,-,5,1,0.002477181345126777	---	---
1	206906024	206906424	206906224	---	ACCCC-AGAgtgGGAgaGGCTGG,+,5,1,0.0023490576384587987	---	---
1	206910901	206911301	206911101	---	ACCCaCAGgCCTGGACACattAGG,+,5,1,0.0	---	---
1	206916888	206917288	206917088	---	AgCtgCAGAgCTGGA-CGGgTGG,+,5,1,0.00011751590190767971	---	---
1	206980138	206980538	206980338	---	ACtCaCAGtCCTGcAg-GGCTGG,+,5,1,0.0	---	---
1	206996573	206996973	206996773	---	AaCCCgAGTAgCTGGgACtGCAGG,-,5,1,0.0	---	---
1	207051041	207051441	207051241	---	AaCCCaAagCCTGGAAaGG-AGG,-,5,1,0.0065656565741973325	---	---
1	20712603	20713003	20712803	---	ACCttCAGAggTGGAACtTGCAGG,+,5,1,0.005092592593650788	---	---
1	20718104	20718504	20718304	---	gCCCCCAccCCTGGAt-GGaTGG,+,5,1,0.0	---	---
1	207208672	207209072	207208872	---	cCCaCgAGCACCTGGgACtGCAGG,-,5,1,0.03004444447094711	---	---
1	207270613	207271013	207270813	---	tCCCaaAGtCCTGGAAaGTGCTGG,+,5,1,0.03172767082736644	---	---
1	207464757	207465157	207464957	---	ACCaCCAGgCCTGtAAtGGaATGG,-,5,1,0.015085714314830767	---	---
1	207476550	207476950	207476750	---	ACCaC-AGAaCTGGtcaGGCTGG,+,5,1,0.0	---	---
1	207649221	207649621	207649421	---	cCaCCCAGACCaGcAACa-CTGG,-,5,1,0.011195335285634007	---	---
1	20765204	20765604	20765404	---	ACtCaCtGACCTGGAAaGtCCAGG,+,5,1,0.1929958585943898	---	---
1	20769586	20769986	20769786	---	ACCCCCAt-CtgGGgACtGCAGG,+,5,1,0.011538461555766027	---	---
1	207827966	207828366	207828166	---	AggCCCTAGAgCTGGAAtGcCTGG,-,5,1,0.003444847626859888	---	---
1	207903946	207904346	207904146	---	AtCCC-AcACCTGGctCGGaGGG,+,5,1,0.0	---	---
1	207905071	207905471	207905271	---	AtCCCCAa-CCTaGcAaGGCAGG,+,5,1,0.029576018432478465	---	---
1	207979744	207980144	207979944	---	ACCtCCAtACCTctgACG-CAGG,-,5,1,0.0023169033747493135	---	---
1	208132630	208133030	208132830	---	AaCaCCAGggCTGtA-CGGCGGG,+,5,1,0.000651408371665629	---	---
1	20819411	20819811	20819611	AgCCCagGACCTGGcAgGGCTGG,-,5,0,NA	cagCCCAGGACCTGGcAgGGCTGG,-,5,1,0.0	AgCCCagGACCTGGcAgGGCTGG,-,5,0,0.0073150859582078835	---
1	208206573	208206973	208206773	caCCCCAGACCTGGAAaGtgGGG,-,5,0,NA	ACCCCag-ACCTGGAAaGtgGGG,-,5,1,0.003617656193848739	caCCCCAGACCTGGAAaGtgGGG,-,5,0,0.011408199571309738	---
1	208206574	208206974	208206774	---	caCCCCAGACCTGGAAaGt-GGG,-,4,1,0.00606060606468254	---	---
1	208214008	208214408	208214208	---	AtCCCCAGAtCTGtAgCc-CTGG,-,5,1,0.0013266119703232093	---	---
1	208224563	208224963	208224763	---	ACCtCCtGACagGGAGACaGCAGG,+,5,1,0.0	---	---
1	208247345	208247745	208247545	---	AgCCaCAGACt-GGAAaGGaAGG,-,5,1,0.0008781408122068475	---	---
1	208266834	208267234	208267034	---	cTCCCCCAGgCaTGGAACaGtAGG,+,5,1,0.10384615385192307	---	---
1	208266835	208267235	208267035	tCCCCCAGgCaTGGAACaGtAGG,+,5,0,NA	tCCCCCAGgCaTGGAACaGtAGG,+,5,0,0.10384615385192307	tCCCCCAGgCaTGGAACaGtAGG,+,5,0,0.10384615385192307	---
1	208266836	208267236	208267036	---	cCCCC-AGgCaTGGAACaGtAGG,+,5,1,0.038942307687980765	---	---
1	208307516	208307916	208307716	---	ACCCaCAGcCCcGGgA-GGtGGG,+,5,1,0.0	---	---
1	208324549	208324949	208324749	---	cCCCaCAGACCTGaAAgaG-TGG,-,5,1,0.0004674946862749908	---	---
1	208417391	208417791	208417591	---	cgCgCCAGAC-TGGAgCGGgAGG,-,5,1,0.0005707454015409263	---	---
1	208469650	208470050	208469850	---	ACCtCCATGACCacGAAtGGaTGG,-,5,1,0.0	---	---
1	208598484	208598884	208598684	---	AtgCCCA-ACCTGGAAttGtAGG,+,5,1,0.012794612808856855	---	---
1	208601405	208601805	208601605	---	ACCCCCAtAg-TGGAtCctCTGG,-,5,1,0.0	---	---
1	208772438	208772838	208772638	---	ACtCCCAGAaTCTGGAACccaGGG,-,5,1,0.033267225358155815	---	---
1	20880203	20880603	20880403	---	AgCCCCgccgCTGGAA-GGCCGG,+,5,1,0.0	---	---
1	208973855	208974255	208974055	---	cCCCCaAGTAgCTGGAACtaCAGG,-,5,1,0.0	---	---
1	209023422	209023822	209023622	---	AtCCCCAGACCTaGAtgaG-AGG,+,5,1,0.0	---	---
1	209198996	209199396	209199196	---	ACCCCCAGAgCTGGAgatG-TGG,+,4,1,0.0007270892686832266	---	---
1	209225888	209226288	209226088	---	ACtCtCAGAgCTtGAA-GaCTGG,+,5,1,0.0	---	---
1	209234757	209235157	209234957	---	ACCCtCAGACCaaGg-CaGCTGG,+,5,1,0.003253362019013423	---	---
1	209245573	209245973	209245773	---	ACCatgAGACCTGGg-CGGgAGG,-,5,1,0.0001576132833252013	---	---
1	209380908	209381308	209381108	---	ACCCCaAGcCCTGGAgtGG-AGG,-,4,1,0.001488095236347953	---	---
1	209522426	209522826	209522626	---	ACCaCCtGcCCTGtAt-GGCAGG,+,5,1,0.0	---	---
1	209531279	209531679	209531479	---	cCCCCCAcACCTGGAcaGGCGTGG,-,4,1,0.008522727281241477	---	---
1	209767157	209767557	209767357	---	AaCaCCAaAgCTGGAAgGG-AGG,-,5,1,0.0004378146761148639	---	---
1	209791607	209792007	209791807	---	AgCCtCAG-CCTGcAACcGgCGG,+,5,1,0.0014716740958690853	---	---
1	209847586	209847986	209847786	---	ACCCCCAaACCcaGgAgGG-TGG,+,5,1,0.0010448916334075077	---	---
1	20998130	20998530	20998330	---	ACCCaCAG-CCTGcAAgGagAGG,+,5,1,0.00016761714144756035	---	---
1	210062365	210062765	210062565	---	gCCCCgc-ACtcGGAACGGCCGG,-,5,1,0.019230769248912396	---	---
1	210265879	210266279	210266079	---	ACCtaCAGACaTGGAggG-CCGG,-,5,1,0.0002462523447903654	---	---
1	21027223	21027623	21027423	---	ACagCaAGgCCTGGgA-GGCAGG,-,5,1,0.0	---	---
1	21028361	21028761	21028561	---	AgCaCgAGgCCTGGcACGG-TGG,-,5,1,0.001664239652902018	---	---
1	2103221	2103621	2103421	---	gCCCCCAGgC-TGGAgCtGtTGG,+,5,1,0.004339250490499014	---	---
1	210425958	210426358	210426158	---	AgCtggAG-CCTGGAAgGGCCGG,-,5,1,0.0027196537290883655	---	---
1	210445155	210445555	210445355	---	ACtgC-AGACCTcGAACctCTGG,-,5,1,0.020102339203399124	---	---
1	210501042	210501442	210501242	---	ACCCCaAaACCTGGtACtGgATGG,-,5,1,0.0057142857064285705	---	---
1	21053140	21053540	21053340	---	AggCCCAGAgCaGGtA-GGCTGG,+,5,1,0.0	---	---
1	210566678	210567078	210566878	---	gCtCtgAGACCaG-AACGGCAGG,-,5,1,0.011111111104768295	---	---
1	21056746	21057146	21056946	---	ACCCCCAccgCTGGgACa-CTGG,-,5,1,0.003907203901213557	---	---
1	210578689	210579089	210578889	---	taCgCACAcACCTGGAAgGGCAGG,+,5,1,0.0	---	---
1	210578690	210579090	210578890	ACgCaCAcACCTGGAAgGGCAGG,+,4,0,NA	ACgCaCAcACCTGGAAgGGCAGGG,+,4,1,0.037176553458546036	ACgCaCAcACCTGGAAgGGCAGG,+,4,0,0.010342598491273433	---
1	210578691	210579091	210578891	---	cgCaC-AcACCTGGAAgGGCAGG,+,5,1,0.007952203878438965	---	---
1	21058555	21058955	21058755	---	gCgCtCcG-CCTGGAAgGGCGGG,+,5,1,0.0022675853386511595	---	---
1	21059347	21059747	21059547	---	ACCCGCCtccCCTGGAACtcCAGG,-,5,1,0.008113590255330524	---	---
1	210697909	210698309	210698109	---	AggaC-AGACCTGGAcCtGCAGG,-,5,1,0.0	---	---
1	210800312	210800712	210800512	---	ACCtCaGAGtCCTGGAAgaGCAGG,+,5,1,0.0	---	---
1	210977453	210977853	210977653	ACCCtCAcACCTGGAgCttCTGG,+,5,0,NA	ACCCtCAcACCTGGAgCttCTGG,+,5,0,0.033470802641444024	ACCCtCAcACCTGGAgCttCTGG,+,5,0,0.033470802641444024	---
1	211131594	211131994	211131794	---	ttCCCCA-ACCaGGcAaGGCAGG,-,5,1,0.027915518869645446	---	---
1	211176582	211176982	211176782	---	ACCCCtA-ACaTGaAAgGGaAGG,-,5,1,0.004633103210998519	---	---
1	211537156	211537556	211537356	---	AgCaCCAGAgCTTGGgAtGGCTGG,+,5,1,0.01061352657786691	---	---
1	211585006	211585406	211585206	---	ACCTCCCAtAtCTGGtACcaCAGG,+,5,1,0.017507002794774164	---	---
1	211677522	211677922	211677722	---	ACCCCCAGACCaaGctCtG-AGG,+,5,1,0.0	---	---
1	211717987	211718387	211718187	---	AaCCCagGAta-GGAACGGCAGG,+,5,1,0.010353660186927969	---	---
1	211791941	211792341	211792141	---	cCCaCCAagtCTGGA-CGGCAGG,+,5,1,0.0069676453617957285	---	---
1	211833309	211833709	211833509	---	ACCtagAGAC-TGcAAgGGCAGG,-,5,1,0.0009751592879060304	---	---
1	211852122	211852522	211852322	---	ctCCCCAGTAaCTGGgACtGCAGG,-,5,1,0.0	---	---
1	212047715	212048115	212047915	---	gCCCC-AcACtcGGAACaGCAGG,-,5,1,0.054332462921124494	---	---
1	212080364	212080764	212080564	---	cCCCCaAGtaGCTGGAACtGCAGG,-,5,1,0.01865889213911759	---	---
1	212086840	212087240	212087040	---	ACtCCCcGcaCTG-AACGGtGGG,+,5,1,0.0028373015862665127	---	---
1	212326338	212326738	212326538	---	AaCtgCAG-CCTGGAACtcCTGG,-,5,1,0.028890282130820046	---	---
1	212472161	212472561	212472361	---	ACCtCCcGgCCgGGg-CGGCTGG,+,5,1,0.0011666666672488335	---	---
1	2125232	2125632	2125432	---	ACaCCt-GtCCTGGgAaGGCGGG,+,5,1,0.06309333343175288	---	---
1	212554789	212555189	212554989	---	AtgCCCAGgCCTGGgAaGG-TGG,-,5,1,0.0028724747506755056	---	---
1	21263288	21263688	21263488	---	ACCCCCAGgaaTGtAA-GGaTGG,-,5,1,0.0	---	---
1	212645116	212645516	212645316	---	ACtCCCAGAgCcaGgA-GGCAGG,-,5,1,0.0	---	---
1	212664022	212664422	212664222	---	ACCCC-AGACtTGGcAgctCAGG,-,5,1,0.0006855889175236531	---	---
1	212688044	212688444	212688244	---	ggCCCCAG-CCaGaAACaGCCGG,+,5,1,0.08002058139967934	---	---
1	212715538	212715938	212715738	---	tCCCagctACCTGGAA-GGCTGG,+,5,1,0.0	---	---
1	212725603	212726003	212725803	---	ACCCCCAGgtCTGaAAaGGCCAGG,+,4,1,0.3135746604648887	---	---
1	212737498	212737898	212737698	---	ACCCCCActCCTc-AACccCTGG,-,5,1,0.002107073924173015	---	---
1	212796706	212797106	212796906	---	ACCCCCtacCCTGTGAAatGCCGG,-,5,1,0.007326007339300997	---	---
1	212873642	212874042	212873842	---	gaCCCgAGACg-GGAAgGGCAGG,-,5,1,0.00016454133979827235	---	---
1	212898298	212898698	212898498	---	cCtCCCAGACagGGcAGCGGCTGG,-,5,1,0.0	---	---
1	213090514	213090914	213090714	---	AtCCCCAGgaCTGccACG-CTGG,+,5,1,0.0038979779348085612	---	---
1	213131625	213132025	213131825	---	cCCaCaAGAgCTGGAt-GGCAGG,-,5,1,0.0	---	---
1	213221822	213222222	213222022	---	ACaCtCAGgCCTGGcAtGG-TGG,-,5,1,0.0014623507834974749	---	---
1	2132558	2132958	2132758	---	AggCaCAG-CCTGGAAgGaCTGG,+,5,1,0.002312630719354391	---	---
1	213416508	213416908	213416708	---	tgCCCCAGcCTCTGGAAtaGCTGG,+,5,1,0.05056856192267559	---	---
1	213471187	213471587	213471387	ACCCCCAGACCaGcAgCtaCAGG,+,5,0,NA	ACCCCCAGACCaGcAgCtaCAGGG,+,5,1,0.021315789485526315	ACCCCCAGACCaGcAgCtaCAGG,+,5,0,0.03139717423861853	---
1	2135022	2135422	2135222	---	ACaCCCAGcCCTGtgACaG-AGG,+,5,1,0.0018571428579603174	---	---
1	213533243	213533643	213533443	---	ttCCCCA-ACCTaGcAaGGCAGG,-,5,1,0.03221021407767594	---	---
1	213545855	213546255	213546055	---	ACCCCCA-AggTaGAACaGgTGG,-,5,1,0.0011022160263593104	---	---
1	213571515	213571915	213571715	---	ACCCaCtGACCTGaAAaGa-GGG,-,5,1,0.0019531249991489956	---	---
1	213577751	213578151	213577951	---	ACCCgCc-ACCTGGtgtGGCAGG,-,5,1,0.0014209401696802031	---	---
1	21361408	21361808	21361608	---	ACCCCCAccCt-GGcACaGCTGG,+,5,1,0.0006285930729480886	---	---
1	21369895	21370295	21370095	---	ACaCCtAGgCCaGGcACGG-TGG,+,5,1,0.0036580086665909104	---	---
1	213806288	213806688	213806488	---	ttCCCCA-ACCTaGgAaGGCAGG,+,5,1,0.07676767680836	---	---
1	213840262	213840662	213840462	---	AgaaCCAGgCCTGGAACc-CAGG,+,5,1,0.010233389628220428	---	---
1	213896505	213896905	213896705	---	ACtCCCAGcCTCcaGAACcGCAGG,-,5,1,0.06489750852996629	---	---
1	2143786	2144186	2143986	---	cCtCCaAGgCCTGGg-CGGCAGG,+,5,1,0.0036479591865694813	---	---
1	214394543	214394943	214394743	---	ctCCCaAGTACCTGGAACtaCAGG,+,5,1,0.0	---	---
1	214494739	214495139	214494939	---	ACCtCgAGACCTGGcAgcAGCTGG,+,5,1,0.0	---	---
1	214782032	214782432	214782232	---	cCgCCCgG-CCTGGccCGGCAGG,+,5,1,0.0	---	---
1	215255968	215256368	215256168	---	ACCCCCcG-CggGGcACGGaGGG,+,5,1,0.0020651223796869264	---	---
1	21541652	21542052	21541852	---	AaCCCCAG-CCTGGccCttCAGG,-,5,1,0.0	---	---
1	215567837	215568237	215568037	---	gCCCCgc-ACtTGGAgCGGCCGG,-,5,1,0.0039036817859510607	---	---
1	215706948	215707348	215707148	---	ttCCCCA-ACCTaGcAaGGCAGG,+,5,1,0.03221021407767594	---	---
1	21583943	21584343	21584143	---	gCCtCCtGcCCTGGGAAtGGCTGG,+,5,1,0.0	---	---
1	216031694	216032094	216031894	---	ACCCaCAGttCTGcAt-GGCTGG,-,5,1,0.0	---	---
1	216330929	216331329	216331129	---	AaCaaCAGACACTGGAAgGGaGGG,+,5,1,0.005366357032636739	---	---
1	21649563	21649963	21649763	---	AaCaaCAcAgCTGGAACCGGCGGG,+,5,1,0.0	---	---
1	21680069	21680469	21680269	---	AttCaCAGACCctGAA-GGCTGG,+,5,1,0.0	---	---
1	21689082	21689482	21689282	---	gCCCgCAG-CCTGGAgaaGCAGG,-,5,1,0.010323167942569732	---	---
1	217063287	217063687	217063487	---	tCCCagtGACtTGGAA-GGCTGG,+,5,1,0.0	---	---
1	217067196	217067596	217067396	---	ACCtCCtGACCTGGAACaG-AGG,+,3,1,0.00757211538125	---	---
1	217113596	217113996	217113796	---	ACCCCCtGAgCTGcAA-GttCGG,-,5,1,0.0	---	---
1	21717999	21718399	21718199	---	ACCCagAaACCTGGcAtG-CAGG,+,5,1,0.0023088023110299817	---	---
1	217398462	217398862	217398662	---	tCCCCCAGgC-TGGAAtGtgTGG,+,5,1,0.002064689112602112	---	---
1	21756682	21757082	21756882	---	tggCtCAGAC-TGGAAgGGCTGG,+,5,1,0.002203423158885555	---	---
1	21762116	21762516	21762316	---	AgaCCCgGACCTaGAACc-CAGG,-,5,1,0.01187721465528629	---	---
1	217650282	217650682	217650482	---	ACCCaCtG-CCTtGAAgGGaAGG,+,5,1,0.0006108597237724549	---	---
1	2176649	2177049	2176849	---	ACaCCCAGAaCTG-AAgGcaGGG,-,5,1,0.0006287674672145169	---	---
1	217770397	217770797	217770597	---	AaCtgCAG-CCTGGAACtcCTGG,-,5,1,0.028890282130820046	---	---
1	21779764	21780164	21779964	---	ACCtCCAG-CCTGcAgaGGaTGG,-,5,1,0.004260355030071513	---	---
1	217803975	217804375	217804175	---	tCCgCtgGACCTGGAAtGG-AGG,-,5,1,0.004779411770723916	---	---
1	217804056	217804456	217804256	---	tCCagCAG-CCgGGAACaGCTGG,-,5,1,0.04843350977940729	---	---
1	217868178	217868578	217868378	---	ttCCCCA-ACCTaGcAaGGCAGG,-,5,1,0.03221021407767594	---	---
1	217869303	217869703	217869503	---	AtCCC-AcACCTGGctCGGaGGG,-,5,1,0.0	---	---
1	217892578	217892978	217892778	---	ACaCCCAaACCTG-AtgGaCAGG,+,5,1,0.0	---	---
1	218083394	218083794	218083594	---	ACatgCAGAgCTGGAAaGAGCTGG,+,5,1,0.0	---	---
1	218098481	218098881	218098681	---	AtCCgaAGgCCTGGgA-GGCAGG,-,5,1,0.0	---	---
1	218110896	218111296	218111096	---	ACCagCAGACCgGGcAtGG-TGG,-,5,1,0.0010047846905293061	---	---
1	21815622	21816022	21815822	---	ACttCCAGcCggGGAACGG-GGG,+,5,1,0.0012276785705078125	---	---
1	218177786	218178186	218177986	---	ACCCC-AGggCTGGgACcaCAGG,-,5,1,0.025077160493468916	---	---
1	21821217	21821617	21821417	---	AttCCCAGAC-TGGcAgaGCAGG,+,5,1,0.0011747302394420826	---	---
1	218436736	218437136	218436936	---	cCCCCCAGTAgCTGGgACtaCAGG,-,5,1,0.0	---	---
1	21846536	21846936	21846736	---	ctCCCgAGTAgCTGGAACtGCAGG,+,5,1,0.0	---	---
1	218576106	218576506	218576306	---	cCCCCatGAt-TGGAACaGCTGG,-,5,1,0.038396897231534506	---	---
1	21864563	21864963	21864763	---	AgCCCCAGACagGaAACtG-GGG,-,5,1,0.004076086959069293	---	---
1	21870043	21870443	21870243	---	AgCCCCAGAC-TGtccaGGCTGG,-,5,1,0.0	---	---
1	218779052	218779452	218779252	AtaCCCAGAagTGGAACtGCAGG,-,5,0,NA	taCCC-AGAagTGGAACtGCAGG,-,5,1,0.04595959598301768	AtaCCCAGAagTGGAACtGCAGG,-,5,0,0.1138047139377778	---
1	218825454	218825854	218825654	---	ttCCCCA-ACCTaGcAaGGCAGG,-,5,1,0.03221021407767594	---	---
1	21886619	21887019	21886819	---	ACaggCAGACACTGGcAgGGCTGG,-,5,1,0.0007292173021086534	---	---
1	21890218	21890618	21890418	---	AtCCtCAGAaCTGaAgCGG-GGG,+,5,1,0.00225981404532293	---	---
1	218998132	218998532	218998332	---	ctCaCCAGACACTGGAtCtGCAGG,+,5,1,0.0	---	---
1	21913077	21913477	21913277	---	gCaaCCAGcCCTGGAg-GGCAGG,+,5,1,0.0	---	---
1	219147159	219147559	219147359	---	ACtCaCAGttCTGcAA-GGCTGG,-,5,1,0.0	---	---
1	21921394	21921794	21921594	---	ACaCCCAG-CCTGtAcCccCGGG,+,5,1,0.0	---	---
1	219331346	219331746	219331546	---	AgCCagA-ACCTGGAAgaGCAGG,-,5,1,0.0024411102036527113	---	---
1	21939589	21939989	21939789	---	ctCCCCAGACCTtGAcCAGGgAGG,-,5,1,0.0	---	---
1	21943730	21944130	21943930	---	gCCCCCAaAC-TGGggCaGCAGG,+,5,1,0.014644970384280327	---	---
1	219553486	219553886	219553686	---	AgCCCCAGACCaCGGcACaGtTGG,+,5,1,0.0021549103076674275	---	---
1	219791729	219792129	219791929	ACCCaCAGgtgTGGAgCGGCTGG,-,5,0,NA	ACCCaCAGgtgTGGAgCGGCTGG,-,5,0,0.017237664272139623	ACCCaCAGgtgTGGAgCGGCTGG,-,5,0,0.017237664272139623	---
1	219792385	219792785	219792585	---	ACCtCt-GcCCTGGAAaGcCGGG,-,5,1,0.038252873573601846	---	---
1	219845676	219846076	219845876	---	ACCTCCCAGAggaGGAACtGgAGG,-,5,1,0.0013344226496595861	---	---
1	219924393	219924793	219924593	---	gCCCCACAGgaCTGGtACaGCTGG,+,5,1,0.0	---	---
1	21994205	21994605	21994405	---	gCCCCCAGcaGCTGGAAgGtCTGG,-,5,1,0.0019207682964337736	---	---
1	220000620	220001020	220000820	---	ctCCCCAGTAgCTGGgACtGCAGG,+,5,1,0.0	---	---
1	220037044	220037444	220037244	---	AtCCC-AcACCTGGctCGGaGGG,+,5,1,0.0	---	---
1	220070855	220071255	220071055	---	cCaCCttaACCTGGAA-GGCAGG,+,5,1,0.0	---	---
1	220126449	220126849	220126649	---	ACCttCAGgCCgGGcACGG-TGG,+,5,1,0.0014462809930785125	---	---
1	220418632	220419032	220418832	---	AtCCC-AcACCTGGctCGGaGGG,+,5,1,0.0	---	---
1	220621917	220622317	220622117	---	AgCCaCAGACtTGGgACc-CAGG,-,5,1,0.0024037220132462666	---	---
1	220783234	220783634	220783434	---	ttCCCCA-ACCTaGcAaGGCAGG,-,5,1,0.03221021407767594	---	---
1	220872367	220872767	220872567	---	ACaCtgAGAGCCTGGcACaGCAGG,+,5,1,0.0	---	---
1	220928194	220928594	220928394	---	gCtCC-AGACaTGGAcCaGCTGG,+,5,1,0.0	---	---
1	2210894	2211294	2211094	---	ACgCCCAGtGCCTGGgtgGGCAGG,-,5,1,0.0	---	---
1	221176943	221177343	221177143	---	ACCCCCAGcCtTGaccCTGGCAGG,+,5,1,0.0	---	---
1	221184493	221184893	221184693	---	ACCCCCAGcCtTGaccCTGGCAGG,+,5,1,0.0	---	---
1	221308118	221308518	221308318	---	tCCaCgGAGACCTaGAAaGGCAGG,+,5,1,0.0	---	---
1	22148397	22148797	22148597	---	gCCCCCAacCCTGtgA-GGCAGG,-,5,1,0.0	---	---
1	221533385	221533785	221533585	---	cCCCCaAGTAgCTGGAACtaCAGG,+,5,1,0.0	---	---
1	22158196	22158596	22158396	AgCCCCAGggCTGGgACtGCAGG,-,5,0,NA	gCCCC-AGggCTGGgACtGCAGG,-,5,1,0.04915123463109567	AgCCCCAGggCTGGgACtGCAGG,-,5,0,0.07815351594492753	---
1	221676971	221677371	221677171	---	tgCCCCAGgCCTacAACGG-GGG,-,5,1,0.005733397046583851	---	---
1	221724835	221725235	221725035	---	AgCaCCAG-CCTGGgACacCTGG,-,5,1,0.03272469026480247	---	---
1	22176585	22176985	22176785	cCCCCCActCtTGcAACGGCAGG,-,5,0,NA	gCCCCCCActCtTGcAACGGCAGG,-,5,1,0.006955681690513513	cCCCCCActCtTGcAACGGCAGG,-,5,0,0.041734090136167135	---
1	221890339	221890739	221890539	---	ACaCC-AcACtgGGAAaGGCAGG,+,5,1,0.016752136776827745	---	---
1	22191357	22191757	22191557	---	ACCCCCAacCCaGGAAtt-CTGG,-,5,1,0.009029982367513381	---	---
1	222020013	222020413	222020213	---	ACCtCCctcCCTGGAAgGG-AGG,-,5,1,0.0002297794099839155	---	---
1	22202754	22203154	22202954	---	ACCgCCAAGcCCTGGgcCGGaTGG,-,5,1,0.0	---	---
1	22205259	22205659	22205459	---	cCCCCCtGACCcGGAgCtG-GGG,+,5,1,0.0014233299576322112	---	---
1	2220692	2221092	2220892	---	ACCCCgAGcCCcGCGcAgGGCAGG,+,5,1,0.00011957352057006277	---	---
1	22208445	22208845	22208645	---	ACCCaCAGACtTtcAg-GGCTGG,+,5,1,0.0	---	---
1	222141387	222141787	222141587	---	ACCaCCAGgCCaAGGAAtGcCTGG,+,5,1,0.007670498088055943	---	---
1	22226528	22226928	22226728	---	ACCgCCAaACCaGGAACtGCAGGG,-,4,1,0.056249999999999994	---	---
1	22226529	22226929	22226729	ACCgCCAaACCaGGAACtGCAGG,-,4,0,NA	cCgCCaA-ACCaGGAACtGCAGG,-,5,1,0.06401036610199841	ACCgCCAaACCaGGAACtGCAGG,-,4,0,0.2666666668	---
1	222298255	222298655	222298455	---	ACCCgCAGAgg-GGAgCtGCAGG,+,5,1,0.00023011176838570014	---	---
1	22238864	22239264	22239064	---	ACCaACCAGACtTGGAggGcCTGG,+,5,1,0.00013522650339834613	---	---
1	22256766	22257166	22256966	---	ACCtCaAGAtCTaGAACAGGgCGG,+,5,1,0.0	---	---
1	222585914	222586314	222586114	---	ACCCaCAGACCTGcAgCcTGaAGG,+,5,1,0.004171419269867102	---	---
1	222726589	222726989	222726789	---	AgtgCCAGTAgCTGGAACtGCAGG,+,5,1,0.0	---	---
1	22280603	22281003	22280803	---	AtCCCCAGTAgCTGGgACtaCAGG,+,5,1,0.0	---	---
1	22290559	22290959	22290759	---	ACtCCtAGAat-GGAACtGCTGG,-,5,1,0.003492063500252919	---	---
1	223209140	223209540	223209340	---	ACCCCCA-ACCaGcctgGGCTGG,-,5,1,0.0	---	---
1	22322379	22322779	22322579	---	ctCCCCAGTAgCTGGAACtaCAGG,-,5,1,0.0	---	---
1	223241151	223241551	223241351	---	tCatCCAGAgCTG-AcCGGCTGG,+,5,1,0.0	---	---
1	223257865	223258265	223258065	---	AaCCCCCAGACCTGacgCtGCAGG,+,5,1,0.0037462537458753742	---	---
1	223257866	223258266	223258066	ACCCCCAGACCTGacgCtGCAGG,+,4,0,NA	ACCCCCAGACCTGacgCtGCAGG,+,4,0,0.026223776221153846	ACCCCCAGACCTGacgCtGCAGG,+,4,0,0.026223776221153846	---
1	223257867	223258267	223258067	---	cCCCC-AGACCTGacgCtGCAGG,+,5,1,0.009833916081293706	---	---
1	223260531	223260931	223260731	---	ACtCCaA-ACtTGGcAaGGCTGG,-,5,1,0.007539682563619708	---	---
1	223299124	223299524	223299324	---	ACaCCCAGAagTGGAAttGCTGGG,-,5,1,0.011188811197136196	---	---
1	223299125	223299525	223299325	ACaCCCAGAagTGGAAttGCTGG,-,5,0,NA	ACaCCCAGAagTGGAAttGCTGG,-,5,0,0.05841975320229631	ACaCCCAGAagTGGAAttGCTGG,-,5,0,0.05841975320229631	---
1	223314438	223314838	223314638	---	ACaCCgAaAACCTGGcAtGGCTGG,+,5,1,0.01041322315444215	---	---
1	223314440	223314840	223314640	---	ACCgaaA-ACCTGGcAtGGCTGG,+,5,1,0.010183467340834121	---	---
1	223375562	223375962	223375762	---	AgCCC-AGACtgGGAgCGGtAGG,-,5,1,0.002701312064577438	---	---
1	22342990	22343390	22343190	---	ACtCCCAt-CCTGtcAtGGCTGG,+,5,1,0.004038461550431571	---	---
1	223471605	223472005	223471805	---	cCCCCCAtAC-TGGAgaGGgAGG,-,5,1,0.0004785938005324926	---	---
1	223566175	223566575	223566375	---	ACCCtCAGAat-GGAAgGGgTGG,-,5,1,1.8067284265002696e-05	---	---
1	223574343	223574743	223574543	---	AtCCC-AcACCTGGctCGGaGGG,-,5,1,0.0	---	---
1	223620911	223621311	223621111	---	tCCCaCAGACCTGcAgCtG-AGG,+,5,1,0.0009811616946134223	---	---
1	223650645	223651045	223650845	---	ACCCCCt-ACCTGccACccCAGG,+,5,1,0.0032920691835262327	---	---
1	223699188	223699588	223699388	---	cCaCCCAGAaCTaGAACa-CAGG,+,5,1,0.02612244898156046	---	---
1	223734895	223735295	223735095	---	tgCCCCAt-CCTGGAtaGGCAGG,+,5,1,0.0	---	---
1	223735085	223735485	223735285	---	tgCCCCAt-CCTGGAtaGGCAGG,+,5,1,0.0	---	---
1	22379378	22379778	22379578	---	cCCCCCAGcCCgGcc-CGGCGGG,+,5,1,0.0004403759510566658	---	---
1	223824850	223825250	223825050	---	cCtaCCAGcCCTGGTAACGcCTGG,+,5,1,0.0072078988416578605	---	---
1	223830791	223831191	223830991	---	AgCCCg-GAgtTGGAACtGCCGG,-,5,1,0.011952472175972404	---	---
1	223888754	223889154	223888954	---	tCCCgCAGcCCTaGAGAgGGCCGG,-,5,1,0.0	---	---
1	224097684	224098084	224097884	---	AaCtCCcGACCCTGGAACatCAGG,+,5,1,0.014423076938301279	---	---
1	224301930	224302330	224302130	---	AtCTCCCAGACCTcGgcCGGgGGG,-,5,1,0.0	---	---
1	224301931	224302331	224302131	---	tCtCCCAGACCTcGgcCGG-GGG,-,5,1,0.0	---	---
1	224301997	224302397	224302197	---	cCtCCCAGAtCTGtAgCCGGCTGG,-,5,1,0.0	---	---
1	22434971	22435371	22435171	---	ACagCCAGgCCTGcA-CtGCTGG,-,5,1,0.001269841272868083	---	---
1	224528652	224529052	224528852	---	ACCCCCAc-CCTtGcgCaGCCGG,-,5,1,0.0018563139151169838	---	---
1	224537313	224537713	224537513	---	ACCtCCcGAaCgGGg-CGGCTGG,+,5,1,0.0015166666672484837	---	---
1	22454545	22454945	22454745	---	ACCtgtgGtCCTGGA-CGGCCGG,-,5,1,0.0029042016822517828	---	---
1	2245940	2246340	2246140	---	gCCCCCgGACtgGGAACGGaACGG,-,5,1,0.06914765913536615	---	---
1	224599343	224599743	224599543	---	ACCaC-AGACCTGtgACacCAGG,+,5,1,0.019818511805933154	---	---
1	224775868	224776268	224776068	---	tgCCtCAGACaTGcATACGGCAGG,+,5,1,0.01402866435361555	---	---
1	224815010	224815410	224815210	---	ACCCaCAGgCCaGGtgCGG-TGG,-,5,1,0.00036630036562271067	---	---
1	224890377	224890777	224890577	---	tCCCCC-GACCaGcAAgGaCAGG,-,5,1,0.006205559107016717	---	---
1	224909607	224910007	224909807	---	ACCCaCAGcCTCTGGgAgGGtTGG,+,5,1,0.0016559044568040693	---	---
1	22500456	22500856	22500656	---	cCCCTCCAGcCCTGGAcCacCCGG,+,5,1,0.0	---	---
1	225188900	225189300	225189100	---	ACaCaCAaAC-TaGAACtGCTGG,-,5,1,0.05157509157780678	---	---
1	225201004	225201404	225201204	---	ctCttCAGACCTGGcA-GGCAGG,+,5,1,0.0	---	---
1	22537371	22537771	22537571	---	ATCCCCCtGAgCTGtAAgtGCAGG,+,5,1,0.0017792302017701522	---	---
1	22539513	22539913	22539713	---	AgCCC-AGctCgGGAAaGGCTGG,-,5,1,0.03819266839181586	---	---
1	22546338	22546738	22546538	---	AgCCCCAGAC-TGagAgaGCAGG,-,5,1,0.0023372024224003938	---	---
1	22548923	22549323	22549123	---	ACCgCaAGACtTGGAggGG-AGG,+,5,1,5.050096925811746e-05	---	---
1	225585046	225585446	225585246	---	AtgCCCAG-CCTGGAggaGCTGG,-,5,1,0.0009857876109531656	---	---
1	225633703	225634103	225633903	---	ACCtgCCAcACCTGGctCGGCAGG,+,5,1,0.0	---	---
1	22564478	22564878	22564678	---	cCCCtCAGcC-TGGAAtGcCTGG,+,5,1,0.011034482748399537	---	---
1	225706897	225707297	225707097	---	AgaCa-AGAaCgGGAACGGCAGG,-,5,1,0.06531400967125604	---	---
1	225757719	225758119	225757919	---	AggCCCAG-CCaGGAAaGGaTGG,+,5,1,0.0179799331254532	---	---
1	225788233	225788633	225788433	---	tCCCCCAGTAgCTGGgACtcCGGG,-,5,1,0.0	---	---
1	22585315	22585715	22585515	---	ACaCCCAGca-TGGcAgGGCAGG,-,5,1,0.0011652660994749785	---	---
1	22587764	22588164	22587964	---	ACCCCCtG-CCTtGtAgGGaAGG,-,5,1,0.0002138009034807099	---	---
1	22589864	22590264	22590064	---	tCCagCAGcCCTGaAA-GGCGGG,+,5,1,0.0	---	---
1	225951852	225952252	225952052	---	tCCttCAGACCTGGAAgGaCCTGG,+,5,1,0.031012878541427015	---	---
1	226002426	226002826	226002626	---	AtaCCCAtACCTGGAAaGa-TGG,-,5,1,0.005129419194991209	---	---
1	226041675	226042075	226041875	AtCCCCAaACCTGGgAaGaCAGG,+,5,0,NA	AtCCCCAaACCTGGgAaGaCAGG,+,5,0,0.19696969701190484	AtCCCCAaACCTGGgAaGaCAGG,+,5,0,0.19696969701190484	---
1	226041676	226042076	226041876	---	tCCCCaA-ACCTGGgAaGaCAGG,+,5,1,0.06067649286636359	---	---
1	226066321	226066721	226066521	---	ACCCCtAGgCCTaGAgtG-CTGG,+,5,1,0.0032560032559806797	---	---
1	226075518	226075918	226075718	---	gtCCCCAGAggTGGc-CGGCAGG,-,5,1,0.00037084128037153004	---	---
1	226103811	226104211	226104011	---	ACCCCgAGtaGCTGGAACcaCAGG,+,5,1,0.009995835069029572	---	---
1	22612123	22612523	22612323	---	cCCCCCgGgCCgGGAACc-CCGG,-,5,1,0.006097677166209672	---	---
1	226127488	226127888	226127688	---	gtCCCCAGAggTGGc-CGGCAGG,-,5,1,0.00037084128037153004	---	---
1	226132243	226132643	226132443	tCCCtCAGcCCTGGAACaGCAGG,-,4,0,NA	cCCtCa-GcCCTGGAACaGCAGG,-,5,1,0.10850863412525041	tCCCtCAGcCCTGGAACaGCAGG,-,4,0,0.25174825130369627	---
1	226143432	226143832	226143632	---	ACtCCCAG-CCTGtAAgaGgAGG,+,5,1,0.00012161912986268403	---	---
1	226188819	226189219	226189019	---	ACaCgCAG-CCTtGAACtcCTGG,+,5,1,0.012910344837017106	---	---
1	226298687	226299087	226298887	---	AaCtCtAGgC-TGGAgCGGCGGG,+,5,1,0.011721611709748305	---	---
1	226307129	226307529	226307329	---	AgCCCCAGAgCTGtAAtGa-AGG,+,5,1,0.0007514761152791197	---	---
1	226313639	226314039	226313839	---	AgCtCCAGtCCTGGgA-GcCTGG,-,5,1,0.0	---	---
1	226492867	226493267	226493067	---	ctCCCCAGTAgCTGGgACcGCAGG,-,5,1,0.0	---	---
1	22651732	22652132	22651932	---	cCCCaGCAGACCTGGAgCttCTGG,+,5,1,0.005141057768590193	---	---
1	226538267	226538667	226538467	---	gCCCtCAGcCCTGGAt-GGaAGG,-,5,1,0.0	---	---
1	226540658	226541058	226540858	---	ACaCCCAcACCTGGtcCa-CAGG,-,5,1,0.0	---	---
1	226541621	226542021	226541821	---	AgCCCCAGtCaaGGAAaG-CAGG,+,5,1,0.007420289861304475	---	---
1	226553681	226554081	226553881	---	gCCCaCAGgCCTGGgACa-CAGG,-,5,1,0.010884353733944278	---	---
1	226562179	226562579	226562379	---	AtgCCCAa-CCTGGAAgtGCTGG,+,5,1,0.004936240197777322	---	---
1	22656869	22657269	22657069	---	cCCCCCAGACtcc-AACaGCTGG,-,5,1,0.004624275915945473	---	---
1	226588181	226588581	226588381	---	gCCtCtAGAtCTGGAAgTGGCGGG,-,5,1,0.0	---	---
1	226660398	226660798	226660598	---	AgCCCCAGACtTaGAACca-TGG,-,5,1,0.0021001454355789144	---	---
1	226691298	226691698	226691498	---	ttCCCCA-ACCTaGcAaGGCAGG,-,5,1,0.03221021407767594	---	---
1	226692989	226693389	226693189	---	AagCCaAGAaCTGGAGAgGGCTGG,+,5,1,0.0	---	---
1	2267417	2267817	2267617	---	gCCCaCAG-CCTGGtcCGcCCGG,+,5,1,0.0	---	---
1	226757207	226757607	226757407	---	ACCCCCAaAGCCTGGgAttGaGGG,+,5,1,0.0	---	---
1	226783670	226784070	226783870	---	ACaCCCtGACCTGtAAgGGgAGGG,-,5,1,0.001798201798606394	---	---
1	226783671	226784071	226783871	ACaCCCtGACCTGtAAgGGgAGG,-,5,0,NA	ACaCCCtGACCTGtAAgGGgAGG,-,5,0,0.00034986543204440604	ACaCCCtGACCTGtAAgGGgAGG,-,5,0,0.00034986543204440604	---
1	226794456	226794856	226794656	---	ACCtgCAGAggCTGGAACaGCAGG,-,5,1,0.005729166665316569	---	---
1	226819857	226820257	226820057	---	AaCCCCtGcCCTGGcA-GcCTGG,-,5,1,0.0	---	---
1	226849063	226849463	226849263	---	gCCaCCAG-CCaGGAgtGGCAGG,-,5,1,0.01674244781759236	---	---
1	2268740	2269140	2268940	---	gCCCCCAtACCTcGcACc-CTGG,-,5,1,0.0021699269854301884	---	---
1	226875144	226875544	226875344	---	tCCCtACAGtgCTGGAACtGCTGG,-,5,1,0.0	---	---
1	226899771	226900171	226899971	---	ACCCCCttcCtgGGAACTGGCAGG,+,5,1,0.0	---	---
1	22690774	22691174	22690974	---	ACCCCCtacCCTG-AgCGcCTGG,+,5,1,0.00136836343390357	---	---
1	226940829	226941229	226941029	---	cCCCCaAGTAgCTGGgACtGCAGG,-,5,1,0.0	---	---
1	227058466	227058866	227058666	---	ACCCCCAGcCggGGctCGG-CGG,-,5,1,0.0	---	---
1	227066072	227066472	227066272	---	ACCCtTCAGACCcacAACaGCTGG,-,5,1,0.02767629133147861	---	---
1	227080857	227081257	227081057	ACCtgCAGggCTGGAAgGGCAGG,+,5,0,NA	ACCtgCAGggCTGGAAgGGCAGGG,+,5,1,0.014404761911510985	ACCtgCAGggCTGGAAgGGCAGG,+,5,0,0.0073202613924183	---
1	227114078	227114478	227114278	---	ttCCCCA-ACCTaGcAaGGCAGG,-,5,1,0.03221021407767594	---	---
1	227151443	227151843	227151643	---	ACaCCCAGgC-TGGccCtGCTGG,-,5,1,0.0	---	---
1	227164935	227165335	227165135	---	ACggCCAGACCTGcAAgGAGgAGG,-,5,1,0.0	---	---
1	227167761	227168161	227167961	---	tCCCCCAc-CCaGGcAgGGCTGG,-,5,1,0.0021871341183451196	---	---
1	227172560	227172960	227172760	---	gtCaCCAGACCTG-AggGGCAGG,-,5,1,0.0005498457461977033	---	---
1	227174249	227174649	227174449	---	ACgCCCAGgCC-GGctCcGCGGG,+,5,1,0.0	---	---
1	227220374	227220774	227220574	---	ACCaCaAGAaCTGtA-CaGCTGG,+,5,1,0.001924812032891591	---	---
1	22734519	22734919	22734719	---	ggtCtCAGACCTGGgA-GGCTGG,+,5,1,0.0	---	---
1	227383960	227384360	227384160	---	ctCCCCAGTACCTGGgACtaCAGG,+,5,1,0.0	---	---
1	227410085	227410485	227410285	---	tgCCCCAtACCTGGAAgGa-AGG,+,5,1,0.0005708805219703372	---	---
1	227463972	227464372	227464172	---	ACCtCCcGAaCgGGg-CGGCTGG,-,5,1,0.0015166666672484837	---	---
1	227505639	227506039	227505839	---	cCCCCCcG-CCTGGggCGtCGGG,-,5,1,0.008653846142882213	---	---
1	227510859	227511259	227511059	---	ACaCCCAGGACCTacAgaGGCTGG,+,5,1,0.0	---	---
1	2275169	2275569	2275369	---	ACCCCCAcAgCTGGcA-GcaGGG,-,5,1,0.0	---	---
1	22764823	22765223	22765023	ACaCCCAGAagTGGAAttGCTGG,+,5,0,NA	ACaCCCAGAagTGGAAttGCTGG,+,5,0,0.05841975320229631	ACaCCCAGAagTGGAAttGCTGG,+,5,0,0.05841975320229631	---
1	227682818	227683218	227683018	---	tCCaaCAGACCTtGAACGcCAAGG,-,5,1,0.08020050131706187	---	---
1	227693483	227693883	227693683	---	tCCaaCAGACCTtGAACGcCAAGG,+,5,1,0.08020050131706187	---	---
1	227728383	227728783	227728583	---	AgCCtCtGTACCTGGAgCtGCAGG,+,5,1,0.0	---	---
1	227731289	227731689	227731489	---	tCCCCCAtAtC-GGcACaGCAGG,+,5,1,0.003417397085945701	---	---
1	227744950	227745350	227745150	---	cCagTCCAGACCTGGAAaGGgTGG,+,5,1,0.0014973261932352945	---	---
1	227744952	227745352	227745152	---	AgtCCa-GACCTGGAAaGGgTGG,+,5,1,0.005251491871176283	---	---
1	227823734	227824134	227823934	---	AgCCCaAa-CCTGGAAgGGaTGG,-,5,1,0.005261234895009922	---	---
1	227875433	227875833	227875633	---	ACCtCCAaACTCTGaAAgtGCAGG,+,5,1,0.008088235241544119	---	---
1	227917060	227917460	227917260	---	tgCCCCAGACCTGGgAtGt-GGG,+,5,1,0.004396135271588165	---	---
1	227936772	227937172	227936972	---	ACCCCagGACgaGGAACtG-AGG,-,5,1,0.0027310924398284316	---	---
1	227958104	227958504	227958304	---	gaagCCAGACCaGGAACGG-GGG,-,5,1,0.007878787878863638	---	---
1	227966387	227966787	227966587	---	AgCCCCAGtCCcaGA-CaGCAGG,-,5,1,0.0038876395816278986	---	---
1	228043371	228043771	228043571	---	ctCCCCAGACaaGGAACaGCCAGG,+,5,1,0.3211764705971302	---	---
1	228070788	228071188	228070988	---	ACCCCCAGcCt-GGccCtGCAGG,-,5,1,0.0	---	---
1	228079084	228079484	228079284	---	cagCCCAGcCCTGGAAtG-CTGG,+,5,1,0.005277262417075606	---	---
1	228079085	228079485	228079285	---	AgCCC-AGcCCTGGAAtGctGGG,+,5,1,0.010914542727931036	---	---
1	228079682	228080082	228079882	---	ACCCCCA-AgCTGcAcCttCAGG,-,5,1,0.0	---	---
1	228082401	228082801	228082601	---	ACCCCCAGgCtTaGAg-GGtGGG,+,5,1,0.0	---	---
1	228082494	228082894	228082694	---	gCCCCtAGACGCTGGgtaGGCTGG,+,5,1,0.0	---	---
1	228083362	228083762	228083562	---	caCCCCAGgCCTGGA-CtcCTGG,+,5,1,0.0019107329457955867	---	---
1	228109080	228109480	228109280	---	ACCaaCgcACCTGGcACTGGCAGG,+,5,1,0.0	---	---
1	228115251	228115651	228115451	---	ctCCCCAGgCCTGGAcCcGCCAGG,+,5,1,0.024913494860653536	---	---
1	228127734	228128134	228127934	---	ACCCC-AGAaggGGcAtGGCTGG,+,5,1,0.006032196982357955	---	---
1	228127888	228128288	228128088	---	ACCCaCAcAaCTGGt-CaGCAGG,+,5,1,0.0006491969559571288	---	---
1	228129795	228130195	228129995	---	ACCCCCA-AgCaGGtggGGCAGG,+,5,1,0.00021227864188603512	---	---
1	228134373	228134773	228134573	---	gCCCCC-GACCTGGAcgccCTGG,-,5,1,0.0	---	---
1	228182618	228183018	228182818	---	ACCCtCcatCCTGGc-CGGCTGG,-,5,1,0.0007008900193715178	---	---
1	228197322	228197722	228197522	---	gCCACCCAGcCCTGGggaGGCAGG,-,5,1,0.019999999967285718	---	---
1	228199262	228199662	228199462	---	AtCCCACAGctCTGGgAgGGCTGG,-,5,1,0.0	---	---
1	2282385	2282785	2282585	---	AagtCCAG-CtgGGAACGGCGGG,+,5,1,0.012393760093810437	---	---
1	228246270	228246670	228246470	---	AagCCCtGACCTGGgAaGGCTTGG,+,5,1,0.13913043484372672	---	---
1	228248406	228248806	228248606	---	tCCCaCAGcCCTGAGAtgGGCCGG,+,5,1,0.0	---	---
1	228249014	228249414	228249214	---	ACCtCCAGAgCTGGAAttcCATGG,+,5,1,0.009353741501491366	---	---
1	228249440	228249840	228249640	---	ttCCCCAGcCaaGGAA-GGCAGG,+,5,1,0.0	---	---
1	228249914	228250314	228250114	---	ACCtCCAtgCCTaGgACG-CTGG,-,5,1,0.012698412703711007	---	---
1	228271527	228271927	228271727	ACCaCCAGcCtTGcAACaGCCGG,-,5,0,NA	AaCCACCAGcCtTGcAACaGCCGG,-,5,1,0.005216761264919696	ACCaCCAGcCtTGcAACaGCCGG,-,5,0,0.043930621170034136	---
1	228280142	228280542	228280342	---	tCCCCCA-ACCTGtcAgaGCTGG,-,5,1,0.0008932244179954894	---	---
1	228335488	228335888	228335688	---	ACCCCCgGggCTaGAA-GGtTGG,-,5,1,0.0	---	---
1	228353091	228353491	228353291	---	gCCtCCcGAgCTGGAAgGGGCGGG,-,5,1,0.001062925172112539	---	---
1	228353092	228353492	228353292	---	cCtCCC-GAgCTGGAAgGGgCGG,-,5,1,0.0003415845928982584	---	---
1	228355142	228355542	228355342	---	AgCCCCAGgCCgGGcACaG-TGG,-,5,1,0.0013681970219861662	---	---
1	228400511	228400911	228400711	---	gCCCCCA-ACCcGccACcGCTGG,+,5,1,0.01590246490660129	---	---
1	228466399	228466799	228466599	---	ACaCCtAcACCTGtgACG-CCGG,+,5,1,0.005450239363022535	---	---
1	228495968	228496368	228496168	---	gCCCCCAGcC-TccAAaGGCAGG,-,5,1,0.008143435527863705	---	---
1	228504512	228504912	228504712	---	cgCCCCAGACCcG-AcCtGCAGG,-,5,1,0.0	---	---
1	228527529	228527929	228527729	---	ACgCCCc-ACCaGGAACtcCAGG,-,5,1,0.01577266922638908	---	---
1	228542665	228543065	228542865	---	ACCCCCtGACCcGGAgCtGtGAGG,+,5,1,0.0016233766251607144	---	---
1	228549015	228549415	228549215	---	ttCCCCAGcCCTGGg-CaGCTGG,+,5,1,0.0035964035917446556	---	---
1	228550384	228550784	228550584	---	ACCCCCAGtgCATGGAgCcaCTGG,-,5,1,0.0013349138693858557	---	---
1	228552706	228553106	228552906	---	ACCCCg-GACagGGcAgGGCAGG,+,5,1,0.00129576305269367	---	---
1	228553104	228553504	228553304	---	cCCCCCAGcCCTGGgcaGG-GGG,-,5,1,0.0	---	---
1	228558850	228559250	228559050	---	gCaCgCAGcCCTGGg-CGGCCGG,-,5,1,0.002971428570339886	---	---
1	228562275	228562675	228562475	---	cCCaCCAGgCCaGGgA-GGCTGG,+,5,1,0.0	---	---
1	228567298	228567698	228567498	---	AtCCCCAccCCgGGAACc-CTGG,-,5,1,0.004832657884823929	---	---
1	228587890	228588290	228588090	---	ACCCCCAaACCaGaAcCaG-TGG,-,5,1,0.0	---	---
1	228589366	228589766	228589566	---	ACgCCCAcGACCTGGcAgGaCAGG,+,5,1,0.0	---	---
1	228589368	228589768	228589568	---	gCCCaC-GACCTGGcAgGaCAGG,+,5,1,0.0028207086828920666	---	---
1	228595380	228595780	228595580	---	ACCCCCActt-TGGAAtGaCAGG,-,5,1,0.019603202230148754	---	---
1	228595427	228595827	228595627	---	ACCtaCAcACCaGGAACaGCGTGG,-,5,1,0.012664473677300244	---	---
1	228651292	228651692	228651492	---	ACCCCCtcACCTccAACc-CCGG,+,5,1,0.0014688736507577737	---	---
1	228674921	228675321	228675121	---	ggCCggAGACCTaGA-CGGCCGG,-,5,1,0.0029637252380932543	---	---
1	228682651	228683051	228682851	---	ACCCCt-GcCCTGctACGtCGGG,-,5,1,0.0130612245056131	---	---
1	228694774	228695174	228694974	---	ttCCCCA-ACCTaGcAaGGCAGG,+,5,1,0.03221021407767594	---	---
1	228712734	228713134	228712934	---	ttCCCCA-ACCTaGcAaGGCAGG,-,5,1,0.03221021407767594	---	---
1	228745255	228745655	228745455	---	ggCtCCAG-CCTGGgAgGGCAGG,-,5,1,0.005892583079691459	---	---
1	228746003	228746403	228746203	---	ACCgCCAGcCCgGGgcCG-CGGG,+,5,1,0.0	---	---
1	228747496	228747896	228747696	---	ggCtCCAG-CCTGGgAgGGCAGG,-,5,1,0.005892583079691459	---	---
1	228748244	228748644	228748444	---	ACCgCCAGcCCgGGgcCG-CGGG,+,5,1,0.0	---	---
1	228749737	228750137	228749937	---	ggCtCCAG-CCTGGgAgGGCAGG,-,5,1,0.005892583079691459	---	---
1	228750485	228750885	228750685	---	ACCgCCAGcCCgGGgcCG-CGGG,+,5,1,0.0	---	---
1	228751978	228752378	228752178	---	ggCtCCAG-CCTGGgAgGGCAGG,-,5,1,0.005892583079691459	---	---
1	228752726	228753126	228752926	---	ACCgCCAGcCCgGGgcCG-CGGG,+,5,1,0.0	---	---
1	228754219	228754619	228754419	---	ggCtCCAG-CCTGGgAgGGCAGG,-,5,1,0.005892583079691459	---	---
1	228754967	228755367	228755167	---	ACCgCCAGcCCgGGgcCG-CGGG,+,5,1,0.0	---	---
1	228756451	228756851	228756651	---	ggCtCCAG-CCTGGgAgGGCAGG,-,5,1,0.005892583079691459	---	---
1	228757182	228757582	228757382	---	ACCgCCAGcCCgGGgcCG-CGGG,+,5,1,0.0	---	---
1	228758654	228759054	228758854	---	ggCtCCAG-CCTGGgAgGGCAGG,-,5,1,0.005892583079691459	---	---
1	228759402	228759802	228759602	---	ACCgCCAGcCCgGGgcCG-CGGG,+,5,1,0.0	---	---
1	228760896	228761296	228761096	---	ggCtCCAG-CCTGGgAgGGCAGG,-,5,1,0.005892583079691459	---	---
1	228761644	228762044	228761844	---	ACCgCCAGcCCgGGgcCG-CGGG,+,5,1,0.0	---	---
1	228763135	228763535	228763335	---	ggCtCCAG-CCTGGgAgGGCAGG,-,5,1,0.005892583079691459	---	---
1	228763883	228764283	228764083	---	ACCgCCAGcCCgGGgcCG-CGGG,+,5,1,0.0	---	---
1	228765377	228765777	228765577	---	ggCtCCAG-CCTGGgAgGGCAGG,-,5,1,0.005892583079691459	---	---
1	228766125	228766525	228766325	---	ACCgCCAGcCCgGGgcCG-CGGG,+,5,1,0.0	---	---
1	228767618	228768018	228767818	---	ggCtCCAG-CCTGGgAgGGCAGG,-,5,1,0.005892583079691459	---	---
1	228768366	228768766	228768566	---	ACCgCCAGcCCgGGgcCG-CGGG,+,5,1,0.0	---	---
1	228769858	228770258	228770058	---	ggCtCCAG-CCTGGgAgGGCAGG,-,5,1,0.005892583079691459	---	---
1	228770606	228771006	228770806	---	ACCgCCAGcCCgGGgcCG-CGGG,+,5,1,0.0	---	---
1	228772083	228772483	228772283	---	ggCtCCAG-CCTGGgAgGGCAGG,-,5,1,0.005892583079691459	---	---
1	228772831	228773231	228773031	---	ACCgCCAGcCCgGGgcCG-CGGG,+,5,1,0.0	---	---
1	228774324	228774724	228774524	---	ggCtCCAG-CCTGGgAgGGCAGG,-,5,1,0.005892583079691459	---	---
1	228775072	228775472	228775272	---	ACCgCCAGcCCgGGgcCG-CGGG,+,5,1,0.0	---	---
1	228776555	228776955	228776755	---	ggCtCCAG-CCTGGgAgGGCAGG,-,5,1,0.005892583079691459	---	---
1	228777303	228777703	228777503	---	ACCgCCAGcCCgGGgcCG-CGGG,+,5,1,0.0	---	---
1	228778796	228779196	228778996	---	ggCtCCAG-CCTGGgAgGGCAGG,-,5,1,0.005892583079691459	---	---
1	228779544	228779944	228779744	---	ACCgCCAGcCCgGGgcCG-CGGG,+,5,1,0.0	---	---
1	228781027	228781427	228781227	---	ggCtCCAG-CCTGGgAgGGCAGG,-,5,1,0.005892583079691459	---	---
1	228781775	228782175	228781975	---	ACCgCCAGcCCgGGgcCG-CGGG,+,5,1,0.0	---	---
1	22882526	22882926	22882726	---	tggCCCAGcCCTGGAACtG-AGG,-,5,1,0.004140786748964804	---	---
1	228882693	228883093	228882893	---	ACCCtCAGGACCTGGgAaccCTGG,-,5,1,0.0	---	---
1	22890978	22891378	22891178	---	ACCtCCtGAgCTGGAtgGAGCTGG,-,5,1,0.0	---	---
1	229042292	229042692	229042492	---	gCaGCCCAGAaCTGGAAgaGCAGG,+,5,1,0.011846976464766816	---	---
1	229042294	229042694	229042494	---	AgCCCa-GAaCTGGAAgaGCAGG,+,5,1,0.009820971803428407	---	---
1	22905887	22906287	22906087	---	ggCCa-AGACCaGGAACaGCTGG,-,5,1,0.09632107013110369	---	---
1	229072763	229073163	229072963	---	AgCCCggGgC-TGGAAgGGCGGG,+,5,1,0.0016294221697969627	---	---
1	22907887	22908287	22908087	---	ACCCCagGgCCTG-AgtGGCAGG,+,5,1,0.0024898848432237356	---	---
1	229085788	229086188	229085988	---	ACCaC-AcACCaGcAAaGGCAGG,+,5,1,0.03627530367643725	---	---
1	229088910	229089310	229089110	---	cCCCgCA-ACCaGGAAtGtCAGG,+,5,1,0.03860317464357742	---	---
1	229138221	229138621	229138421	---	caCCaCAGgCCTG-AAgGGCAGG,-,5,1,0.0008869348536141055	---	---
1	229210555	229210955	229210755	---	ACaCaCAGACa-GGcAtGGCGGG,-,5,1,0.0014545454565060383	---	---
1	229224420	229224820	229224620	---	ACCCC-AGgtggGGAACGaCAGG,+,5,1,0.024509803934742645	---	---
1	229325951	229326351	229326151	---	cCaCCCAaAtgTGGAA-GGCTGG,+,5,1,0.0	---	---
1	229333089	229333489	229333289	---	AtgCagAGAgCTGGA-CGGCTGG,+,5,1,0.0007770007765615496	---	---
1	22944626	22945026	22944826	---	ACgaCCAG-CCaGGAgCGGgAGG,+,5,1,0.001055196282884643	---	---
1	229658516	229658916	229658716	---	ctCCCCAGTACCTGGgACtaCAGG,+,5,1,0.0	---	---
1	229758694	229759094	229758894	---	ctCCCCAGTACCTGGgACtaCAGG,-,5,1,0.0	---	---
1	229770765	229771165	229770965	---	tgCCtCAGGACCaGGcACGGCTGG,-,5,1,0.0	---	---
1	22987651	22988051	22987851	---	gCCtCCAtAtCTGGAAaGAGCAGG,-,5,1,0.0	---	---
1	229900437	229900837	229900637	---	ACaCCCAGAgt-GGAAttGCTGG,+,5,1,0.0009927192178040578	---	---
1	229995631	229996031	229995831	---	gCCCtCAGAgCTTGGcAgGGCAGG,-,5,1,0.0005674997237151675	---	---
1	23008526	23008926	23008726	---	ACCaCCAGcCaaGGAACa-CCGG,-,5,1,0.01269106831263502	---	---
1	230244781	230245181	230244981	---	ACCCgCtcACCTGcAAaGGCAAGG,-,5,1,0.06203007522518798	---	---
1	230255834	230256234	230256034	---	ACCCCtgGAaCTG-AAtGGgTGG,-,5,1,0.0009900953792564464	---	---
1	230323568	230323968	230323768	---	ACCCtCAagCCTGGAACcGtAGGG,-,5,1,0.03822624442208145	---	---
1	230323569	230323969	230323769	ACCCtCAagCCTGGAACcGtAGG,-,5,0,NA	cCCtCaAG-CCTGGAACcGtAGG,-,5,1,0.025189504370522725	ACCCtCAagCCTGGAACcGtAGG,-,5,0,0.060606060577489185	---
1	230372015	230372415	230372215	---	ACCCCCActaCaGGAA-GaCTGG,-,5,1,0.0	---	---
1	230506231	230506631	230506431	---	ACtCC-AGAgCTGGAcCatCTGG,-,5,1,0.0	---	---
1	230528422	230528822	230528622	---	AgCCCCAGAgCcTGGAgCaGCAGG,+,5,1,0.0035833731417581876	---	---
1	230528424	230528824	230528624	---	cCCCagAG-CCTGGAgCaGCAGG,+,5,1,0.009029009847580002	---	---
1	23059069	23059469	23059269	---	caCCCCcGcCCaGGAACG-CAGG,-,5,1,0.0079158936199592	---	---
1	23065158	23065558	23065358	---	cCCCaCAGtCCTtGAACGGtTTGG,+,5,1,0.03843929360813276	---	---
1	230708926	230709326	230709126	---	ACCaCgAGACCaGGcAtGG-TGG,+,5,1,0.0013397129207057417	---	---
1	230762151	230762551	230762351	---	ACCCCaA-ACCTtGAgtaGCTGG,+,5,1,0.005219780215240993	---	---
1	230839400	230839800	230839600	---	ACCCCtgGACCTGGtgCc-CTGG,-,5,1,0.0007622096446543927	---	---
1	230974394	230974794	230974594	---	ACCaCCAGAagTGGAAgaG-TGG,-,5,1,0.00023219814073204435	---	---
1	230985067	230985467	230985267	ACgCCCAGcCCTGGcctGGCTGG,-,5,0,NA	ACgCCCAGcCCTGGcctGGCTGG,-,5,0,0.0	ACgCCCAGcCCTGGcctGGCTGG,-,5,0,0.0	---
1	230986893	230987293	230987093	---	AtCCCCAGcCtTGGtt-GGCTGG,-,5,1,0.0	---	---
1	231006517	231006917	231006717	---	tCtCaCAGACCTGGAA-GctGGG,-,5,1,0.0	---	---
1	23109591	23109991	23109791	---	AtCCCCAGACaTGGAtaGGaGAGG,+,5,1,0.0033766233812953248	---	---
1	231114275	231114675	231114475	---	ACCCCCAGCAgCaGcAgCaGCAGG,+,5,1,0.0023668639035237153	---	---
1	231216583	231216983	231216783	---	ttCCCCA-ACCTaGcAaGGCGGG,-,5,1,0.03221021407767594	---	---
1	231255716	231256116	231255916	---	ACCCCCAaAtCTGGAgaGa-TGG,+,5,1,0.0018853695308291586	---	---
1	231262407	231262807	231262607	---	AaCCag-GACCTGGAAaGcCAGG,+,5,1,0.018725182852532368	---	---
1	231326895	231327295	231327095	---	ACttCCAGgCtTGGcACGG-TGG,-,5,1,0.0009615384639423079	---	---
1	231407005	231407405	231407205	---	ACCCCCtGgCCTtGA-CtaCAGG,-,5,1,0.0006410256414096153	---	---
1	231426383	231426783	231426583	---	ctCCCCAGTAgCTGGgACtGCAGG,+,5,1,0.0	---	---
1	231589950	231590350	231590150	---	gCCCCCAGACCTcccA-GaCGGG,-,5,1,0.0	---	---
1	23164074	23164474	23164274	---	ACCCCCAttCCTtGgAaGGGCTGG,+,5,1,0.0015698587158001346	---	---
1	231647216	231647616	231647416	---	cCCCCCAGGAgCTGGAACtatAGG,+,5,1,0.0	---	---
1	23170637	23171037	23170837	---	AgCCtCAG-CCaGGAAgaGCAGG,+,5,1,0.00399389708061793	---	---
1	231723999	231724399	231724199	---	tCCCCCAG-CCaGGAgtGGtAGG,+,5,1,0.005964497036135621	---	---
1	231758145	231758545	231758345	---	cCCCCaAGTAgCTGGAACtaCAGG,+,5,1,0.0	---	---
1	231786151	231786551	231786351	---	ttCCCCA-ACCTaGcAaGGCAGG,-,5,1,0.03221021407767594	---	---
1	23178940	23179340	23179140	---	cCCCaCAGtC-TGtAAaGGCTGG,-,5,1,0.006189010995503154	---	---
1	23179814	23180214	23180014	---	ACCCCCAGACCcaGccCtGGCAGG,+,5,1,0.00032467532461361156	---	---
1	23182221	23182621	23182421	---	ctCCCCAGACCTG-AgCaGgAGG,-,5,1,0.00038745998307683174	---	---
1	23203152	23203552	23203352	---	AaCCCCAGgCgTGGcAaGG-AGG,-,5,1,0.00048209366479855367	---	---
1	232047263	232047663	232047463	---	AtCCCCAa-CCTaGcAaGGCAGG,-,5,1,0.029576018432478465	---	---
1	232121764	232122164	232121964	---	AtCCCCAGACa-GGAgaaGCTGG,-,5,1,0.0013034302956477224	---	---
1	232175933	232176333	232176133	---	ACCCCaGAaACaTGtAACGGtTGG,+,5,1,0.0	---	---
1	2321763	2322163	2321963	---	tgCCC-AttCCTGGAACtGCAGG,-,5,1,0.07608695656929347	---	---
1	232237337	232237737	232237537	---	AtCtCCAGgCCgGGcACGG-TGG,+,5,1,0.002066115705371901	---	---
1	232403251	232403651	232403451	---	AaCCC-AGAgCTGaAAtGGgAGG,-,5,1,0.002547534148940694	---	---
1	232512210	232512610	232512410	---	gCCCCC-GtCCTGcAcaGGCAGG,-,5,1,0.0	---	---
1	232540246	232540646	232540446	---	gCCCCCAGAgCTGGgcCaGTCTGG,-,5,1,0.010505050518488771	---	---
1	232554079	232554479	232554279	---	ACCttCAGAgCTGGtt-GGCTGG,-,5,1,0.0	---	---
1	232659925	232660325	232660125	---	tCCCCCAGACCctcAcCGGCATGG,-,5,1,0.01766654404416636	---	---
1	232688995	232689395	232689195	---	ACCCCCAagCCTGGAAatcCACGG,-,5,1,0.05238095233619047	---	---
1	232710660	232711060	232710860	---	ACaCtCAGACCTGacACtGCATGG,+,5,1,0.01726273723180819	---	---
1	2327613	2328013	2327813	---	AtCCtCAGcaCCTGGAACtGCCGG,-,5,1,0.01959183676081633	---	---
1	232841383	232841783	232841583	---	gatCtCAGACgTGGAA-GGCTGG,-,5,1,0.0	---	---
1	23302707	23303107	23302907	---	tCCCC-AGACCTaGcACtcCTGG,+,5,1,0.03291536054313359	---	---
1	233028856	233029256	233029056	---	AgCCCCAtttCTGGAA-GtCAGG,+,5,1,0.0	---	---
1	233110989	233111389	233111189	---	AaCCCCAGACCTGaAAaca-TGG,+,5,1,0.002705627704381185	---	---
1	233261077	233261477	233261277	---	ACCaCCAGgaCTaGAA-GtCAGG,-,5,1,0.0	---	---
1	233323229	233323629	233323429	---	ACCCtCAaACCTaGtTACtGCTGG,-,5,1,0.01397270954492846	---	---
1	233515753	233516153	233515953	---	ACttCCAGcCtCTGGAACtGCTGG,-,5,1,0.016806722719957985	---	---
1	233546356	233546756	233546556	---	ACaCa-AGACCTGGAcaGGaGGG,-,5,1,0.0	---	---
1	233586594	233586994	233586794	---	gCCCCCAGAC-TGtgACaGaGGG,-,5,1,0.010153846162039485	---	---
1	23359437	23359837	23359637	---	ACCCaCAGgCCaGGcAtGG-TGG,-,5,1,0.001212121213896104	---	---
1	233600793	233601193	233600993	---	tCtCCCAacCCTGGAA-GaCTGG,-,5,1,0.0	---	---
1	233633179	233633579	233633379	---	ACCtCCAGAgCaGGAAgaG-GGG,+,5,1,0.00031674207918049274	---	---
1	233703596	233703996	233703796	---	cCCCtCAGcCCTGGcACaTGCTGG,+,5,1,0.010549450542155855	---	---
1	233719437	233719837	233719637	---	ACCCCCAagCCTGGAACca-TGG,+,4,1,0.007086167798327665	---	---
1	233834232	233834632	233834432	---	ACtCaCAGctCTGcAA-GGCTGG,+,5,1,0.0	---	---
1	233849382	233849782	233849582	---	AtCaCCAGACACTGaAtCtGCTGG,+,5,1,0.0	---	---
1	233904245	233904645	233904445	---	ttCCCCA-ACCTaGcAaGGCAGG,-,5,1,0.03221021407767594	---	---
1	233997709	233998109	233997909	---	ACaCtCAGACCTc-AttGGCTGG,-,5,1,0.0	---	---
1	234072354	234072754	234072554	---	ttCCCaAGTACCTGGgACtGCAGG,+,5,1,0.0	---	---
1	234189730	234190130	234189930	---	ttCCCCA-ACCTaGcAaGGCAGG,-,5,1,0.03221021407767594	---	---
1	234366754	234367154	234366954	---	AgCCtCgGACCTGGAg-GaCAGG,+,5,1,0.0	---	---
1	234451908	234452308	234452108	---	ACCaa-AGAaCTGaAACtGCTGG,-,5,1,0.09122807017061405	---	---
1	234576603	234577003	234576803	---	cCCCCaAGTAgCTGGgACtGCAGG,-,5,1,0.0	---	---
1	234623616	234624016	234623816	---	gCCCCtAacCCTGGAAaG-CGGG,-,5,1,0.01572184429997665	---	---
1	23467482	23467882	23467682	---	cCCCaCAttCCTGGAA-GGtGGG,+,5,1,0.0	---	---
1	234731312	234731712	234731512	---	ACCaCaAGcCCaGGAAtG-CAGG,+,5,1,0.01059155826326151	---	---
1	234742906	234743306	234743106	---	ACCCtCtG-CCacGAgCGGCTGG,-,5,1,0.004994196081461765	---	---
1	234858762	234859162	234858962	---	gCCtgCAGACCTcGgACG-CCGG,+,5,1,0.008340852138671464	---	---
1	234883911	234884311	234884111	---	AtgCCCAGACCTaGgA-GaCTGG,-,5,1,0.0	---	---
1	234966166	234966566	234966366	---	ACaCCCAGgCtaGcAA-GGCGGG,+,5,1,0.0	---	---
1	235020620	235021020	235020820	---	ACCCtCAGcCCTGcAACaG-AGG,+,4,1,0.0033716283690461324	---	---
1	235038223	235038623	235038423	---	ACaCaCAaACaTGGAg-GGCAGG,+,5,1,0.0	---	---
1	235104944	235105344	235105144	---	AgCCtCAccCCTG-AACtGCAGG,+,5,1,0.006589223971824929	---	---
1	235176050	235176450	235176250	---	AgCCACCAGgCCTGGcACatCTGG,-,5,1,0.007661903323806627	---	---
1	235184377	235184777	235184577	---	AaCaCCAGgCCTGGtgCGG-TGG,+,5,1,0.0004907373320267453	---	---
1	235189134	235189534	235189334	---	ACCagCAGACCTcttA-GGCGGG,-,5,1,0.0	---	---
1	23520192	23520592	23520392	---	tCaCCCAcACCTGGAACtt-TGG,-,5,1,0.007407407413034188	---	---
1	235472272	235472672	235472472	---	cCtCCCAGACggGGtCACGGCCGG,-,5,1,0.0	---	---
1	2354778	2355178	2354978	---	AaCCCCAGcCCaG-AACtcCAGG,-,5,1,0.006308451623738988	---	---
1	235598500	235598900	235598700	---	ACCtgCAGgCCaGGcACGG-TGG,-,5,1,0.002181818185090909	---	---
1	235620131	235620531	235620331	---	gCCaCCAcACCTGGc-CtGCTGG,-,5,1,0.0014495625841609468	---	---
1	235755753	235756153	235755953	---	AtCCaC-GACCTGtAACccCTGG,+,5,1,0.012738219632804809	---	---
1	235789769	235790169	235789969	---	AaCaCCAGgCCgGGcACGG-TGG,+,5,1,0.0017398869089821662	---	---
1	23580852	23581252	23581052	---	ACagCCAGACCcaGAACc-CAGG,+,5,1,0.011457214462972305	---	---
1	235812479	235812879	235812679	---	gCCCCCAGcCCcGGAAGCccCTGG,+,5,1,0.0	---	---
1	235812993	235813393	235813193	---	tCCCCCgGcCCTGGA-CGctGGG,+,5,1,0.000834540712151273	---	---
1	235837179	235837579	235837379	---	ACCCaCAGAgCCTGtAACttCTGG,-,5,1,0.006178408997694234	---	---
1	235935688	235936088	235935888	---	catCtCAGCACCTGGAAtGGCTGG,-,5,1,0.04525252528021011	---	---
1	236052938	236053338	236053138	---	ctCCCaAGTAgCTGGAACtGCAGG,-,5,1,0.0	---	---
1	236098747	236099147	236098947	---	AggCCCcGtCCTGaAA-GGCAGG,+,5,1,0.0	---	---
1	236263949	236264349	236264149	---	cCtCCCAGAggTGGgACGG-TGG,-,5,1,0.0011637369793052067	---	---
1	236338904	236339304	236339104	---	ACCtCCAGcCCTaGAcaGG-AGG,+,5,1,0.0	---	---
1	2363472	2363872	2363672	ACCCtCAGcCCTGaAgCGGtGGG,+,5,0,NA	ACCCtCAGcCCTGaAgCGG-TGG,+,4,1,0.0016389860091978333	ACCCtCAGcCCTGaAgCGGtGGG,+,5,0,0.0157342656882992	---
1	236523295	236523695	236523495	---	ttCCCaAGTACCTGGAACtaCAGG,-,5,1,0.0	---	---
1	236591703	236592103	236591903	---	catCCCAGACaTGGg-CGGCCGG,+,5,1,0.003214285712541429	---	---
1	236615840	236616240	236616040	---	ACCCCaAGACCaGcTAAgGGtGGG,-,5,1,0.000151639602185986	---	---
1	236658011	236658411	236658211	---	tCCCCCAcAa-TGGAAaGGaAGG,+,5,1,0.021059829069838054	---	---
1	236686693	236687093	236686893	---	cCtCCtAGACCTGGAg-GcCTGG,+,5,1,0.0	---	---
1	236686701	236687101	236686901	---	ACCtggAGgCCTGGAACaGCCAGG,+,5,1,0.07473529405700188	---	---
1	236686964	236687364	236687164	---	cgCCCCAGACacaGAA-GGCGGG,+,5,1,0.0	---	---
1	236687173	236687573	236687373	---	ACCCCCgG-CCTcGggtGGCGGG,+,5,1,0.004801143130263969	---	---
1	236693686	236694086	236693886	---	ACtCCtAGtCtTG-AAgGGCTGG,-,5,1,0.00044017606799052626	---	---
1	236721355	236721755	236721555	---	ACCtCCAc-CCTGGAggcGCTGG,-,5,1,0.0007343856907698684	---	---
1	236797219	236797619	236797419	---	ACCCaCAGtCacGGACACtGCAGG,-,5,1,0.0	---	---
1	2368753	2369153	2368953	---	ACCCCCAGgC-TGagtCGGaTGG,-,5,1,0.0	---	---
1	236936386	236936786	236936586	---	ACCCtCAGAgCaGaCAAtGGCTGG,-,5,1,0.0	---	---
1	237065138	237065538	237065338	---	ACCtCCTAGAgCTGGAAgaGtGGG,+,5,1,0.0002177601794366976	---	---
1	23714199	23714599	23714399	---	ACCCCCAt-CCTGaAgCtcCTGG,+,5,1,0.007460212192235483	---	---
1	237260898	237261298	237261098	---	ACCCCCAGggaTGGAgtGGGCTGG,+,5,1,0.0028102796698212295	---	---
1	23743398	23743798	23743598	ACCCCCAGAgggGGcACtGCAGG,+,5,0,NA	ACCCCCAGAgggGGcACtGCAGG,+,5,0,0.008838383854166664	ACCCCCAGAgggGGcACtGCAGG,+,5,0,0.008838383854166664	---
1	2374564	2374964	2374764	---	AgGCCCCAGtCCTcaAACGcCAGG,+,5,1,0.055393355984668935	---	---
1	2374566	2374966	2374766	---	gCCCC-AGtCCTcaAACGcCAGG,+,5,1,0.03715970965031761	---	---
1	23749920	23750320	23750120	---	ACCCtg-GAaCaGGAACGGgAGG,+,5,1,0.005590017785134535	---	---
1	23757408	23757808	23757608	---	gCtCtCgGAgCTGGAA-GGCAGG,+,5,1,0.0	---	---
1	23771367	23771767	23771567	---	ACCCtCAGgCCTGGttCa-CAGG,-,5,1,0.0	---	---
1	237780096	237780496	237780296	---	ACCCCCAcAtgTc-AAgGGCGGG,-,5,1,0.00022770082727548814	---	---
1	2379051	2379451	2379251	---	ACCagCcGACCgGGAACcG-GGG,+,5,1,0.0016447368411389802	---	---
1	237949642	237950042	237949842	---	ACaCC-AGACCTGctgaGGCAGG,-,5,1,0.002916666668121795	---	---
1	23796621	23797021	23796821	---	ACCCCCAGCACCTGagAgtcCAGG,+,5,1,0.0011426639545306118	---	---
1	237976225	237976625	237976425	---	ACCCtgtGACCctGAA-GGCAGG,+,5,1,0.0	---	---
1	238206011	238206411	238206211	---	AtCCC-AcACCTGGctCGGaGGG,-,5,1,0.0	---	---
1	2382084	2382484	2382284	---	ACCCaCAGtCCaGcAACTGGtGGG,-,5,1,0.0	---	---
1	238247427	238247827	238247627	---	tCCCCCAccCCTGGcCAtGGCAGG,-,5,1,0.0	---	---
1	23847379	23847779	23847579	---	ACCCaCAGAC-TGacACtGgGGG,-,5,1,0.0007756948884949169	---	---
1	238477586	238477986	238477786	---	ACCCtCAGACaTTGGAgCtcCTGG,-,5,1,0.002846195947171363	---	---
1	2385449	2385849	2385649	---	ACCtCCAGtgCTGcAg-GGCAGG,-,5,1,0.0	---	---
1	238693438	238693838	238693638	---	ACCCCttGgCaTG-AACaGCCGG,-,5,1,0.008928571433193476	---	---
1	238934115	238934515	238934315	---	AgCtCCAG-CCTtGAACtaCAGG,+,5,1,0.02201624462988782	---	---
1	23918538	23918938	23918738	---	ACCCTCCAGgCtTGGggaGGCTGG,+,5,1,0.001794871795974359	---	---
1	239792270	239792670	239792470	---	AtCCC-AcACCTGGctCGGaGGG,-,5,1,0.0	---	---
1	239813153	239813553	239813353	---	AgtCCCAcAgCTGGAA-GGaAGG,-,5,1,0.0	---	---
1	239984911	239985311	239985111	---	AtCCCCAcACaTc-AAgGGCAGG,+,5,1,0.0006598148968640937	---	---
1	240062945	240063345	240063145	---	ACCCaCAa-CCTGGcAgGGaGGG,+,5,1,0.0012693189078094847	---	---
1	240118697	240119097	240118897	---	tCCtCCAGAC-TcGcAtGGCAGG,+,5,1,0.007255060748447142	---	---
1	240287609	240288009	240287809	---	taCCaCAtACCTGAGAACGaCTGG,-,5,1,0.0	---	---
1	240371539	240371939	240371739	AtCCCCAtACCTGGcAaGGgAGG,-,5,0,NA	tCCCC-AtACCTGGcAaGGgAGG,-,5,1,0.0020471256576286767	AtCCCCAtACCTGGcAaGGgAGG,-,5,0,0.004253767599842004	---
1	240416	240816	240616	---	AaCtCCcGACCCTGGAACatCAGG,+,5,1,0.014423076938301279	---	---
1	24047312	24047712	24047512	---	AgCCtCAGcCCaGGAAtGG-TGG,+,5,1,0.0029512516454808964	---	---
1	2405083	2405483	2405283	---	AggCC-AGACtgGGAAgGGCCGG,-,5,1,0.0013771394764656702	---	---
1	24053699	24054099	24053899	---	AgCCCCAG-CgTGGgAgGcCGGG,+,5,1,0.0008254696123297823	---	---
1	240560586	240560986	240560786	---	ACaCCtAGgCCaGGcACGG-TGG,+,5,1,0.0036580086665909104	---	---
1	24074905	24075305	24075105	---	ACCCatgGACCTGGcACaG-AGG,-,5,1,0.002209974899824965	---	---
1	240807969	240808369	240808169	---	cCCACCCAGACCTGtgACtcCTGG,-,5,1,0.03108045981972413	---	---
1	240817718	240818118	240817918	---	cCCCaCtGACaTGGA-CaGCCGG,+,5,1,0.0017117497863412719	---	---
1	24083303	24083703	24083503	---	AaCCCCAGcCCTG-AggaGCCGG,+,5,1,0.00020664532413027295	---	---
1	241038642	241039042	241038842	AtCCCCAGAatTGGAAttGCTGG,+,5,0,NA	AtCCCCAGAatTGGAAttGCTGG,+,5,0,0.07542087560934475	AtCCCCAGAatTGGAAttGCTGG,+,5,0,0.07542087560934475	---
1	241038643	241039043	241038843	---	tCCCC-AGAatTGGAAttGCTGG,+,5,1,0.03629629639062679	---	---
1	241190225	241190625	241190425	---	AaCtgCAGAC-TGGAACttCTGG,-,5,1,0.026256410272856318	---	---
1	241196199	241196599	241196399	---	AaCCCCAGCACtTtGgAaGGCTGG,+,5,1,0.0037333333397240004	---	---
1	241221158	241221558	241221358	---	gCagCCAGCACCaGGAAaGGCAGG,+,5,1,0.018101010107106262	---	---
1	241235705	241236105	241235905	---	ACCatCA-ACCTGGAggGaCCGG,-,5,1,0.0013058836460795042	---	---
1	241325597	241325997	241325797	---	ACCCC-AGtCaaGGAcCGGaTGG,+,5,1,0.0	---	---
1	241410515	241410915	241410715	ACCCaCAGgtgTGGAgCGGCAGG,-,5,0,NA	ACCCaCAGgtgTGGAgCGGCAGG,-,5,0,0.017237664272139623	ACCCaCAGgtgTGGAgCGGCAGG,-,5,0,0.017237664272139623	---
1	241570345	241570745	241570545	ACaCCtgGtCCTGGAACtGCAGG,-,5,0,NA	ACaCCtgGtCCTGGAACtGCAGG,-,5,0,0.22722689108112049	ACaCCtgGtCCTGGAACtGCAGG,-,5,0,0.22722689108112049	---
1	241618237	241618637	241618437	---	AtCCCCtGACCTGTGAAgtGaGGG,-,5,1,0.0010773540110970699	---	---
1	241868720	241869120	241868920	---	ACCCCgtcACCTGGActGG-AGG,+,5,1,0.0	---	---
1	241966456	241966856	241966656	---	AtCtCCAGTAgCTGGAACtaCAGG,-,5,1,0.0	---	---
[truncated: 38,576 more rows]

## Sheet: HNDS0078-01 #D CNC2
#CHROM	start	end	position	casoffinder_normalized	CFD.crispritz_normalized	crisproffinder_normalized	chopchop_normalized
1	100233179	100233579	100233379	---	TtTCtTgCTGtCtTCTGTTCCTGG,+,5,1,0.007326555013461334	---	---
1	100268440	100268840	100268640	---	cCTCATCCTc-CCTaGcTgCTGG,-,5,1,0.0016806722670868347	---	---
1	100283033	100283433	100283233	---	TCTCtcCCTtGgCTCAGTTCtGGG,-,5,1,0.0	---	---
1	100376911	100377311	100377111	---	TCTCAgCCTc-CCaaGTaCCTGG,+,5,1,0.005240614757470395	---	---
1	100416722	100417122	100416922	---	cCTCAgCCTc-CCTCGTggCTGG,-,5,1,0.0020408163226190478	---	---
1	1004898	1005298	1005098	---	TCTg-TCCTGGaCaCagTCCCGG,-,5,1,0.008534663874277836	---	---
1	10052975	10053375	10053175	---	TC-CtTCCTGGttTgGcTCCTGG,-,5,1,0.00445958453412266	---	---
1	10057706	10058106	10057906	---	TCTGCATCCccGaCcCGcTCCGGG,-,5,1,0.024549464771021868	---	---
1	100603310	100603710	100603510	---	TaTCtTCCTtaCCTaAGTTCCAGG,+,5,1,0.0	---	---
1	100627877	100628277	100628077	---	cCTtATCCTt-CCTaGTaCCTGG,-,5,1,0.02063492062116402	---	---
1	100662204	100662604	100662404	---	TgTtgTCCTGtCtTC-TTCCTGG,-,5,1,0.0	---	---
1	100715981	100716381	100716181	---	TgTCATCCTGGaCattT-CCAGG,-,5,1,0.0	---	---
1	100726308	100726708	100726508	---	TCTggTCCTGGaCTCtTTt-TGG,+,5,1,0.0	---	---
1	1007279	1007679	1007479	---	cCaCA-CCTGGCCgCGagCCCGG,-,5,1,0.0	---	---
1	100745877	100746277	100746077	---	aCTCcTCCTGGtaTCcTTCCTTGG,+,5,1,0.012693189167162252	---	---
1	100800395	100800795	100800595	---	TCTCATCCTc-CCagGTagCTGG,-,5,1,0.0002579365080456349	---	---
1	100835763	100836163	100835963	---	aCggcTCCTGGCCTC-TTCtGGG,+,5,1,0.0	---	---
1	100888508	100888908	100888708	---	TCaCATtCcGGCCaC-TgCCTGG,+,5,1,0.0	---	---
1	100951047	100951447	100951247	---	TC-CATtCTGGgCTCcTTgtGGG,-,5,1,0.0	---	---
1	100984814	100985214	100985014	---	Ta-CATCCTGataTCcTTCCAGG,+,5,1,0.0	---	---
1	101100216	101100616	101100416	---	TCTggTCCTGGaCTCtTTt-TGG,+,5,1,0.0	---	---
1	10111014	10111414	10111214	---	aCTgtTCCTGGC-TCtTaCCTGG,+,5,1,0.0	---	---
1	101130954	101131354	101131154	---	TCTggTCCTGGaCTCtTTt-TGG,+,5,1,0.0	---	---
1	101144904	101145304	101145104	---	TCTggTCCTGGaCTCtTTt-TGG,+,5,1,0.0	---	---
1	101357142	101357542	101357342	TCTCATCCTaaCtTgGTgCCTGG,+,5,0,NA	TCTCATCCTaaCtTgGTgCCTGG,+,5,0,0.010888888874111113	TCTCATCCTaaCtTgGTgCCTGG,+,5,0,0.010888888874111113	---
1	1015128	1015528	1015328	---	TCcCcTCCaGGCCTCGgTtACGGG,+,5,1,0.01657088868195847	---	---
1	101744788	101745188	101744988	---	TgTgATgCTGtCCTCtTTTCCAGG,+,5,1,0.004076086959429154	---	---
1	101763561	101763961	101763761	---	TtTCtTCCTGGCtTCcTcACCTGG,+,5,1,0.0	---	---
1	1017837	1018237	1018037	---	TCTCATggatGCCT-GcTCCTGG,+,5,1,0.0	---	---
1	101868708	101869108	101868908	---	TCTaATCCTtGgCTaGg-CCTGG,+,5,1,0.0	---	---
1	1019475	1019875	1019675	---	TCcCATCTCTGGgCcaGTcCCAGG,-,5,1,0.0	---	---
1	102208332	102208732	102208532	---	T-TCATCCTtcCCTgcTTtCTGG,+,5,1,0.0	---	---
1	102331044	102331444	102331244	---	TCaCAgCCTGGaCaaGT-CCTGG,+,5,1,0.0	---	---
1	102358878	102359278	102359078	---	TaTC-TCCTGGCtcCagTCCTGG,-,5,1,0.005614973273963904	---	---
1	102406759	102407159	102406959	---	TCTC-TgCTGGCaTatTgCCAGG,-,5,1,0.0	---	---
1	102629280	102629680	102629480	---	TCTC-TCCaGcaCTCtTTaCTGG,+,5,1,0.0	---	---
1	102651768	102652168	102651968	---	TCTCATCCTGGtaTCtg-CaAGG,-,5,1,0.0	---	---
1	102653770	102654170	102653970	---	TCTCATC-TGcCtTCtTgCaGGG,+,5,1,0.0	---	---
1	10273349	10273749	10273549	---	TCTCActgTGGtCTtGT-CCTGG,+,5,1,0.0	---	---
1	1027458	1027858	1027658	---	TggCcTCCTGGCCTCcTgC-GGG,+,5,1,0.0	---	---
1	102826405	102826805	102826605	---	aCTCcTaaTGGCCTCtATTCCTGG,+,5,1,0.0	---	---
1	102899939	102900339	102900139	---	TCTCtTtCTGaCCTtGg-CCCGG,+,5,1,0.0	---	---
1	103042001	103042401	103042201	---	TCaCgTCCTGGCCTCaaaCACCGG,+,5,1,0.07425455385763967	---	---
1	103322780	103323180	103322980	TCTgtTCCaGGCCTCtcTCCTGG,+,5,0,NA	TCTgtTCCaGGCCTCtcTCCTGG,+,5,0,0.0	TCTgtTCCaGGCCTCtcTCCTGG,+,5,0,0.0	---
1	103334196	103334596	103334396	---	aCTCt-CCTGGCtTCtTTCaCGG,+,5,1,0.0	---	---
1	103337520	103337920	103337720	---	cCTCcTCCTGaCtTCtTTCACAGG,+,5,1,0.007796728146644947	---	---
1	10338013	10338413	10338213	---	TCTaATCCTttCtTC-TTCaGGG,+,5,1,0.0	---	---
1	103609097	103609497	103609297	---	TgTCATtCTGct-TCtTTCCTGG,-,5,1,0.0	---	---
1	103674093	103674493	103674293	---	TggCATCCTGGaaTt-TTCCTGG,+,5,1,0.0	---	---
1	104037191	104037591	104037391	ggaCATCCTtGCCTtGTTCCAGG,-,5,0,NA	TggaCATCCTtGCCTtGTTCCAGG,-,5,1,0.013501630503626088	ggaCATCCTtGCCTtGTTCCAGG,-,5,0,0.025744891647524533	---
1	10408674	10409074	10408874	---	TCTCATCACTGtaCTCcagCCTGG,-,5,1,0.0	---	---
1	10410029	10410429	10410229	---	TCTCAgCCTt-CCgaGTaCCTGG,-,5,1,0.0	---	---
1	104112084	104112484	104112284	---	aC-CATCaTGcCCTgGTgCCGGG,-,5,1,0.004280133928571429	---	---
1	104130478	104130878	104130678	---	cCTCATCCTaGCtgCtTTCCCCGG,+,5,1,0.006829487644705554	---	---
1	104131841	104132241	104132041	---	TCcCATgCTGttCT-GTTCtCGG,-,5,1,0.0	---	---
1	104137822	104138222	104138022	---	TCTCtTtCTaGCtTC-TgCCTGG,-,5,1,0.0	---	---
1	104170861	104171261	104171061	---	TCTCtTtCTaaCtTC-TTCCTGG,-,5,1,0.0	---	---
1	104226487	104226887	104226687	---	TCTCtTtCTaGCtTC-TgCCTGG,+,5,1,0.0	---	---
1	104264986	104265386	104265186	---	TCTCtTtCTaaCtTC-TTCCTGG,-,5,1,0.0	---	---
1	104386147	104386547	104386347	---	TCTCtaCCaGaCCTC-TTCtGGG,+,5,1,0.0	---	---
1	104429992	104430392	104430192	---	TCTtgTCCTGGgCTt-TTCtTGG,-,5,1,0.0	---	---
1	104467283	104467683	104467483	---	TCTggTCCTGGaCTCtTTt-TGG,-,5,1,0.0	---	---
1	104488437	104488837	104488637	---	TCCTCcTtCTGcCCTtGTTCtTGG,-,5,1,0.003342857162914286	---	---
1	10449887	10450287	10450087	---	TCTCAgCCTc-CCaaGTTgCTGG,-,5,1,0.0009826152665343914	---	---
1	104580429	104580829	104580629	---	TgTaATtCTGGCCaCcT-CCTGG,+,5,1,0.0	---	---
1	104590855	104591255	104591055	---	TCTCATCCTGGCaTaccTCCAGGG,-,4,1,0.02727272730272727	---	---
1	104590856	104591256	104591056	TCTCATCCTGGCaTaccTCCAGG,-,4,0,NA	TtCTCATCCTGGCaTaccTCCAGG,-,5,1,0.0	TCTCATCCTGGCaTaccTCCAGG,-,4,0,0.0	---
1	104634398	104634798	104634598	---	TCTCtTCtTG-CCTtGaTCtGGG,+,5,1,0.0008484848530454544	---	---
1	10464397	10464797	10464597	---	TCTCAcCACTGcaCTCcTgCCTGG,-,5,1,0.0	---	---
1	104845027	104845427	104845227	---	TtTC-TCCaGGaCTgGTTgCAGG,-,5,1,0.0012365564122901029	---	---
1	104877052	104877452	104877252	---	TCTggTCCTGGgCTt-TTCtTGG,+,5,1,0.0	---	---
1	104932550	104932950	104932750	---	TACTCcTCCTGGCCTgGgTggTGG,+,5,1,2.162629745891004e-05	---	---
1	105003110	105003510	105003310	---	TCTCATCtgGGCtTCtTgC-CGG,+,5,1,0.0	---	---
1	105203899	105204299	105204099	---	TCTggTCCTGGaCTCtTTt-TGG,+,5,1,0.0	---	---
1	105279641	105280041	105279841	---	TC-CATggTGGatTgGTTCCAGG,-,5,1,0.006972163859949121	---	---
1	105294909	105295309	105295109	---	TCTgATCCTGaCCTCtggC-AGG,-,5,1,0.0	---	---
1	105315293	105315693	105315493	---	TCTggTCCTGGaCTCtTTt-TGG,+,5,1,0.0	---	---
1	105363688	105364088	105363888	---	TCTggTCCTGGaCTCtTTt-TGG,-,5,1,0.0	---	---
1	105388880	105389280	105389080	---	TCTggTCCTGGaCTCtTTt-TGG,+,5,1,0.0	---	---
1	1054910	1055310	1055110	---	cCggATCCTGGCCTCtT-CaTGG,-,5,1,0.0	---	---
1	105581936	105582336	105582136	---	TCTtATgCTGcCaTCTGTTCaAGG,-,5,1,0.0025845864651331298	---	---
1	10558464	10558864	10558664	---	TtcaATCCTGcC-TCGaTCCTGG,+,5,1,0.0	---	---
1	10591239	10591639	10591439	---	TCTCATtCTtGgCa-GTgCCTGG,+,5,1,0.0	---	---
1	105954257	105954657	105954457	---	cCTCcTCCTGGCtgCtTTCCCAGG,-,5,1,0.0037495226226332045	---	---
1	10608113	10608513	10608313	---	TCTtATC-TGGCCTCacTtaGGG,+,5,1,0.016038983658179188	---	---
1	106084050	106084450	106084250	---	TCcC-TCCTGGCtgCtTTCaAGG,+,5,1,0.0	---	---
1	106135528	106135928	106135728	---	aCTCATggTGGgtT-GTTCCAGG,-,5,1,0.0	---	---
1	106195940	106196340	106196140	---	aCTgtgCCTGGCCTCtT-CCAGG,-,5,1,0.0	---	---
1	106243436	106243836	106243636	---	TCTCATgtTaGCCTatTTC-TGG,+,5,1,0.0	---	---
1	106409639	106410039	106409839	---	TCTCATtCgGGCtTCaT-CaTGG,+,5,1,0.0	---	---
1	106453418	106453818	106453618	---	TtaCATCaTG-CCTgGTgCCTGG,-,5,1,0.0017586580060200223	---	---
1	106496867	106497267	106497067	---	cCTCATgCatGCCTC-TaCCAGG,+,5,1,0.0	---	---
1	106827790	106828190	106827990	---	TCTCtTCCTaGCACTaGTcCaAGG,-,5,1,0.001498501497978662	---	---
1	106859951	106860351	106860151	---	TCaCATCTCTGGtCTgGTTtaGGG,-,5,1,0.0	---	---
1	107016663	107017063	107016863	---	TCTCATgCaaGCCT-GaaCCTGG,-,5,1,0.0	---	---
1	10701813	10702213	10702013	---	aCcC-TCCaGGCCaCGcTCCGGG,-,5,1,0.05706032421341349	---	---
1	107122188	107122588	107122388	---	TtTgATtaTGGCCATCcTTCCAGG,+,5,1,0.0	---	---
1	107145980	107146380	107146180	TCTCcTCaTGtCCTtGcTCCTGG,-,5,0,NA	TCTCcTCaTGtCCTtGcTCCTGG,-,5,0,0.005882352976960785	TCTCcTCaTGtCCTtGcTCCTGG,-,5,0,0.005882352976960785	---
1	107209294	107209694	107209494	---	TCCTtATCCTtGtCatGTTCCAGG,-,5,1,0.013866666723047616	---	---
1	10724101	10724501	10724301	---	TC-CtTCCcaGCCTtGTgCCCGG,-,5,1,0.0064180264472895624	---	---
1	107269866	107270266	107270066	---	TtT-ATCagaGCCTtGTTCCAGG,+,5,1,0.015535246715744369	---	---
1	10728775	10729175	10728975	---	TCTgtcCCctGCCTC-TTCCAGG,-,5,1,0.0	---	---
1	10735950	10736350	10736150	---	TCTgAgCa-GGCCTaGgTCCAGG,-,5,1,0.0029586834726496847	---	---
1	10738103	10738503	10738303	---	TCcCcTCaTGtCCTCGT-CaTGG,-,5,1,0.0	---	---
1	107457564	107457964	107457764	---	TCTCAaCaaaGtCTC-TTCCTGG,+,5,1,0.0	---	---
1	107495484	107495884	107495684	---	aCTCtTCCcaGCCTaGT-CCTGG,+,5,1,0.0	---	---
1	107536915	107537315	107537115	---	a-TCATtCTaGCCTCcTcCCTGG,-,5,1,0.0	---	---
1	10759107	10759507	10759307	---	gtTCcTCCTGGCCa-GTTCaGGG,-,5,1,0.0	---	---
1	107599619	107600019	107599819	---	gCTCAgCaTGGaCTCGTgC-AGG,-,5,1,0.0026434486777774705	---	---
1	107605509	107605909	107605709	---	TtTaATCagGGCCT-GTTCtAGG,-,5,1,0.0	---	---
1	10761073	10761473	10761273	---	cCTCcTCCTGcC-TCcTgCCCGG,+,5,1,0.0	---	---
1	10764808	10765208	10765008	---	cCTg-TCCTGGCCTCGgcCgTGG,+,5,1,0.00041707859419797336	---	---
1	107650372	107650772	107650572	---	TCaC-TgCTtGCtTtGTTCCAGG,-,5,1,0.004181985310741038	---	---
1	107652922	107653322	107653122	---	gC-CAgaaTGGCCTCtTTCCTGG,-,5,1,0.0	---	---
1	10768481	10768881	10768681	---	cCTCATCCaGcCCTtcT-CCTGG,+,5,1,0.0	---	---
1	107780489	107780889	107780689	---	TCcC-TCCTGGCtgCtTTCaAGG,-,5,1,0.0	---	---
1	107780780	107781180	107780980	---	aCTCATaCTtGCCTtGT-CtTGG,+,5,1,0.0	---	---
1	107819207	107819607	107819407	---	agTatTCCCTGGCCTCcTTCCAGG,+,5,1,0.0	---	---
1	107819209	107819609	107819409	---	TaTtccC-TGGCCTCcTTCCAGG,+,5,1,0.0	---	---
1	10786647	10787047	10786847	---	cCTCtcCCTGGCCTCtCTTCaGGG,-,5,1,0.0	---	---
1	10786660	10787060	10786860	---	cCcCATgCTaGCCTC-TcCCTGG,-,5,1,0.0	---	---
1	107871685	107872085	107871885	---	TCTggTCCTGGCCct-TTgCAGG,-,5,1,0.0	---	---
1	107937186	107937586	107937386	---	TtTCATCtgGGCtTCGTTt-GGG,-,5,1,0.004971590913182911	---	---
1	107992982	107993382	107993182	---	gaTaATCaTGGC-TCcTTCCCGG,+,5,1,0.0	---	---
1	108015511	108015911	108015711	---	gCa-ATCCTGGgCTtGTTtCAGG,+,5,1,0.006377182389087604	---	---
1	108052646	108053046	108052846	---	TaTC-TCtTtGCCTCtTTgCAGG,-,5,1,0.0	---	---
1	108108355	108108755	108108555	---	TCcCATCt-GGCCatGTgCCTGG,+,5,1,0.0031436012059523812	---	---
1	10812058	10812458	10812258	---	TgTCgTCCCTGaCCTtGTgCCTGG,+,5,1,0.0016908212623146133	---	---
1	108136080	108136480	108136280	---	TtTCcTCCTtaCCaC-TTCCTGG,+,5,1,0.0	---	---
1	108157036	108157436	108157236	---	TCTCcTtCTaGCCaC-TTCtTGG,+,5,1,0.0	---	---
1	10816889	10817289	10817089	---	TgTg-TCCTGGCCTgcTcCCAGG,+,5,1,0.0	---	---
1	108250991	108251391	108251191	---	TCTCA-CCTGGCtcCaTcaCAGG,+,5,1,0.01638932500992716	---	---
1	108259281	108259681	108259481	---	TCTggTCCTGGaCTCtTTt-TGG,+,5,1,0.0	---	---
1	108312376	108312776	108312576	---	TCTCATtCTGGC-TCtTctgAGG,-,5,1,0.0	---	---
1	10835383	10835783	10835583	---	cCTCAgC-TGGgCTgGTTtCTGG,+,5,1,0.0006182828155186412	---	---
1	108446421	108446821	108446621	---	TCTCtGTCCTtGgCTtcTTCCTGG,+,5,1,0.0	---	---
1	108446423	108446823	108446623	---	TCTgtcCtTGGCtTC-TTCCTGG,+,5,1,0.0	---	---
1	10850118	10850518	10850318	---	TCcCAaCCacGCCaCGTATCCCGG,+,5,1,0.0	---	---
1	108526844	108527244	108527044	---	TCTCATtCTGGtCcCacTGCCTGG,+,5,1,0.020218613804387373	---	---
1	10858012	10858412	10858212	---	gCaaATCCTGGCCTCcT-CaGGG,-,5,1,0.0	---	---
1	1085806	1086206	1086006	---	cCcCtcaCTGGCCTC-TTCCAGG,+,5,1,0.0	---	---
1	10858161	10858561	10858361	---	TCaCtTCCTGGaaTaGTTC-TGG,+,5,1,0.0004955362099210315	---	---
1	108627461	108627861	108627661	---	aCT-ATCCTGaCCTaGaaCCAGG,-,5,1,0.05392906127582362	---	---
1	108664100	108664500	108664300	---	TCTCgTaCCTGGCCTttTTCtGGG,+,5,1,0.0	---	---
1	108664102	108664502	108664302	---	TCgtA-CCTGGCCTttTTCtGGG,+,5,1,0.0	---	---
1	108692181	108692581	108692381	---	TCaCcTCCTGGaCTtcT-CCAGG,+,5,1,0.0	---	---
1	108698432	108698832	108698632	---	T-TCATaCTGGCCaCaTggCTGG,-,5,1,0.01874069938457961	---	---
1	108706835	108707235	108707035	---	TCTggTCCTGGaCTCtTTt-TGG,+,5,1,0.0	---	---
1	108740718	108741118	108740918	---	cCaCATCCTcGC-TCaTTCaGGG,-,5,1,0.0	---	---
1	108765793	108766193	108765993	---	TgTCAgCCgGGaCTC-TgCCAGG,-,5,1,0.0	---	---
1	10876915	10877315	10877115	---	cCTCtTCCTcCGgCTCGTTCtGGG,-,5,1,0.015229215192214764	---	---
1	108770131	108770531	108770331	---	T-TCActCTGtCCTCtTaCCTGG,+,5,1,0.0	---	---
1	108781959	108782359	108782159	---	TCTCATCCTGGCtTtcaCTaCAGG,+,5,1,0.0	---	---
1	108795016	108795416	108795216	---	aCTCcTtaTGGtCT-GTTCCAGG,+,5,1,0.0	---	---
1	108843567	108843967	108843767	---	T-TCcTCCTGaaCTCaTTCtAGG,-,5,1,0.10379464281562502	---	---
1	10884951	10885351	10885151	---	gCagATCCcGGCTCTCGTTCtCGG,+,5,1,0.009065934064289339	---	---
1	10885875	10886275	10886075	---	TgaCATCCTtGCCcCaT-CCTGG,+,5,1,0.0	---	---
1	10889377	10889777	10889577	---	TCTCtTCtgGGCCCTCcTgCCAGG,-,5,1,0.0	---	---
1	108922744	108923144	108922944	---	TCTCATCCTGGCtTtcaCTaCAGG,-,5,1,0.0	---	---
1	108935633	108936033	108935833	---	T-TCcTCCTGaaCTCaTTCtAGG,+,5,1,0.10379464281562502	---	---
1	108984176	108984576	108984376	---	aCTCcTtaTGGtCT-GTTCCAGG,-,5,1,0.0	---	---
1	108997205	108997605	108997405	---	TCTCATCCTGGCtTtcaCTaCAGG,-,5,1,0.0	---	---
1	109009034	109009434	109009234	---	T-TCActCTGtCCTCtTaCCTGG,-,5,1,0.0	---	---
1	109013371	109013771	109013571	---	TgTCAgCCgGGaCTC-TgCCAGG,+,5,1,0.0	---	---
1	109034968	109035368	109035168	---	TCTggTCCTGGaCTCtTTt-TGG,-,5,1,0.0	---	---
1	109058824	109059224	109059024	TCTCgTCCTGGCCTttTTttTGG,+,5,0,NA	TCTCgTCCTGGCCTttTTttTGG,+,5,0,0.0	TCTCgTCCTGGCCTttTTttTGG,+,5,0,0.0	---
1	109087801	109088201	109088001	---	TCTgATCCTGGaCTttTTt-TGG,-,5,1,0.0	---	---
1	109139823	109140223	109140023	---	TCTgATACCTGcCCTCacTtCAGG,+,5,1,0.005817711712182547	---	---
1	109263095	109263495	109263295	---	TCTgtTCCaGGCCTCtcTCCTTGG,+,5,1,0.014545454558961043	---	---
1	10927705	10928105	10927905	---	TgTCtTCCTGGggTC-TTCtTGG,+,5,1,0.0	---	---
1	109363461	109363861	109363661	---	TCaCATCACTGcCCTCcagCCTGG,+,5,1,0.0	---	---
1	109399011	109399411	109399211	---	TCTCAgCCTc-CCaaGTTgCTGG,-,5,1,0.0009826152665343914	---	---
1	10948409	10948809	10948609	---	TCTC-TCCaGGgCTCtccCCGGG,-,5,1,0.0	---	---
1	109512033	109512433	109512233	---	TCTgATCCTGGaaT-GcTCaGGG,+,5,1,0.0	---	---
1	10971452	10971852	10971652	---	aCTCcTCtTGGCCTg-TcCCTGG,+,5,1,0.0	---	---
1	109727397	109727797	109727597	---	TgagcTCCTGGCCTC-TTCaTGG,-,5,1,0.0	---	---
1	10974294	10974694	10974494	---	TCTggTCCTGGaC-CtTcCCAGG,+,5,1,0.0	---	---
1	109805401	109805801	109805601	---	TCcCAgCCTGGC-TCcacCCCGG,-,5,1,0.0	---	---
1	109814129	109814529	109814329	---	TC-CAcCCTGaCCTCGgTgaGGG,+,5,1,0.006162266051407922	---	---
1	109820119	109820519	109820319	---	TCaCcTtCTGGCCTCac-CCAGG,+,5,1,0.0	---	---
1	109821266	109821666	109821466	---	cC-CATCCTGGCtcCcTgCCTGG,+,5,1,0.0	---	---
1	109834857	109835257	109835057	---	TCTCAcCACTGGCgggcTTCCTGG,+,5,1,0.0	---	---
1	109895905	109896305	109896105	---	gCTCAgCCTGaCtT-GTTCaCGG,+,5,1,0.0	---	---
1	109957518	109957918	109957718	---	TACgCATtCTGGCCTacTgCCTGG,+,5,1,0.0	---	---
1	110022784	110023184	110022984	---	TC-CtcCCTGtCCTCcTTCtTGG,+,5,1,0.0	---	---
1	110046819	110047219	110047019	---	cCTCt-CCTGGCCcCtTTCtTGG,+,5,1,0.0	---	---
1	110103911	110104311	110104111	---	TgT-ATCCTGGatTgGaTCCTGG,-,5,1,0.006330802846847205	---	---
1	110152505	110152905	110152705	---	TC-CATCCTGGCtatcaTCCGGG,-,5,1,0.0	---	---
1	110165734	110166134	110165934	---	TCTgATtCTGtTCCTgcTTCCGGG,-,5,1,0.0	---	---
1	110187788	110188188	110187988	---	ctTCtcCCTGGCCTCTGcTCCTGG,-,5,1,0.023641992670714998	---	---
1	11023699	11024099	11023899	---	TCcCATCtTGGC-TgGcTCaGGG,-,5,1,0.0	---	---
1	110248798	110249198	110248998	---	TCTaATttATGGCCTtcTTCCTGG,+,5,1,0.0	---	---
1	110301048	110301448	110301248	---	TCTg-TCCTGGCCTgGcTgaAGG,+,5,1,0.00036190257355957033	---	---
1	110301878	110302278	110302078	---	gCTCATCCTaGCC-CtTTggTGG,+,5,1,0.0	---	---
1	110303079	110303479	110303279	---	agTCcTCCTGGCCTC-TcCtCGG,+,5,1,0.0	---	---
1	110307318	110307718	110307518	---	gaT-ATCCTGGgaTaGTTCCAGG,-,5,1,0.018036475336116183	---	---
1	110329857	110330257	110330057	---	TCTCAcCCaGcCCTCtcTC-TGG,+,5,1,0.0	---	---
1	110362227	110362627	110362427	---	TCTgAGTCCTGGtCTCcTTgtAGG,-,5,1,0.0	---	---
1	110428685	110429085	110428885	---	TCTgATCCTGaCCcC-TcCtGGG,-,5,1,0.0	---	---
1	110497172	110497572	110497372	---	aCTCATCCTtGCCa-GTaCtTGG,-,5,1,0.0	---	---
1	11051848	11052248	11052048	---	TCTCAgCCTc-CCaaGTTgCTGG,-,5,1,0.0009826152665343914	---	---
1	110519791	110520191	110519991	---	T-TCATCCaaGCCTaGgcCCAGG,-,5,1,0.009407096186894759	---	---
1	110520321	110520721	110520521	---	aCgCAaGCCTGGCCTCtTcCCCGG,-,5,1,0.0	---	---
1	110640766	110641166	110640966	---	TCcCcTCCTGcC-TCacTCCAGG,+,5,1,0.0	---	---
1	110643937	110644337	110644137	---	ctgCATCCTG-CCTgGcTCCGGG,-,5,1,0.003437738731226128	---	---
1	110658152	110658552	110658352	---	TCTCATCCcaGCtTCtTcC-TGG,+,5,1,0.0	---	---
1	110688539	110688939	110688739	---	TgTgtCTCCTGcCCTCtTTCCTGG,+,5,1,0.0	---	---
1	110688541	110688941	110688741	---	TgTCtcC-TGcCCTCtTTCCTGG,+,5,1,0.0	---	---
1	110709669	110710069	110709869	---	cCTCATCCcCGGCCTatTTgCAGG,-,5,1,0.0	---	---
1	110740350	110740750	110740550	---	cCcCATCCTtGgCT-GTgCCTGG,+,5,1,0.0	---	---
1	110740900	110741300	110741100	---	gCTCAaCCTGcCCaCtTGTCCAGG,+,5,1,0.001163542340660039	---	---
1	110741522	110741922	110741722	---	cCTCcTC-TGcCCTgGTcCCTGG,+,5,1,0.00048441354652642963	---	---
1	110756515	110756915	110756715	---	TCagAgCCTGGCCT-GccCCTGG,+,5,1,0.0	---	---
1	110760515	110760915	110760715	---	TgTCtcCCTGGCCCTtcTTCCTGG,+,5,1,0.0	---	---
1	110765667	110766067	110765867	---	gC-CATCCTGcCCTtcTaCCTGG,+,5,1,0.0	---	---
1	110766286	110766686	110766486	---	TCTCGATCaTacCCTCtTcCCGGG,-,5,1,0.0	---	---
1	110771341	110771741	110771541	---	cCcCATatTGGCCTCtT-CCTGG,+,5,1,0.0	---	---
1	110773236	110773636	110773436	---	gCTCAcCCTGcCCTt-TcCCAGG,-,5,1,0.0	---	---
1	110782946	110783346	110783146	---	T-TCcTCCTtGCCTCagcCCTGG,+,5,1,0.01984309353700269	---	---
1	110834085	110834485	110834285	---	gCTCcTCTCTGGCCctGgTCCAGG,+,5,1,0.0	---	---
1	110915917	110916317	110916117	---	TaTaATtCTaGCCTGCtTTCCAGG,+,5,1,0.0	---	---
1	110969779	110970179	110969979	---	ggTCA-CaTGGCCTCtgTCCAGG,+,5,1,0.0	---	---
1	110976194	110976594	110976394	---	TCTCcTCCTGGCgctGg-CCAGG,+,5,1,0.0	---	---
1	110990167	110990567	110990367	---	T-TCATgCTtGCtTaGTTCaGGG,+,5,1,0.02880923197932879	---	---
1	111006204	111006604	111006404	---	TaTttTCCTGcCCT-GTaCCAGG,-,5,1,0.0	---	---
1	111009916	111010316	111010116	---	TCcCATtCTGGaCTgGTcC-AGG,+,5,1,0.00016655657825482873	---	---
1	111011950	111012350	111012150	---	TCTCtcCCTGGtCcCAGcTCCTGG,+,5,1,0.0	---	---
1	111046666	111047066	111046866	---	TCcCcTC-TGtCCTCaTTgCAGG,+,5,1,0.001267962808961063	---	---
1	11105446	11105846	11105646	---	TCc-AgCCTGGaCTCcTcCCAGG,+,5,1,0.0	---	---
1	111056403	111056803	111056603	---	gCTCtgCCTGtaCTC-TTCCTGG,+,5,1,0.0	---	---
1	111057102	111057502	111057302	---	gCTCA-CCaGGCCaCcaTCCTGG,+,5,1,0.0	---	---
1	111064074	111064474	111064274	---	TCagATCCTa-CCTtGTcCCAGG,+,5,1,0.002380952393435374	---	---
1	11108664	11109064	11108864	---	TCTCAgCCTG-CCaaGTagCTGG,-,5,1,0.0016376921117094983	---	---
1	111086944	111087344	111087144	---	TCaCATCtTGtCaTCtT-CCAGG,+,5,1,0.0	---	---
1	111088150	111088550	111088350	---	TCaCATCCTGtCaTCtTcC-AGG,+,5,1,0.0	---	---
1	111104183	111104583	111104383	---	TtTCATCCTGGCCcaGgCTgCTGG,-,5,1,0.0	---	---
1	111106179	111106579	111106379	---	TCaaACTCCTGaCCTCGTgaCTGG,+,5,1,0.025142857147956044	---	---
1	11113114	11113514	11113314	---	TCTacTCCCTGGCCaaGaTCCAGG,-,5,1,0.002992288265395062	---	---
1	111161321	111161721	111161521	---	TCTCAcC-TGGgCTCcTcaCAGG,+,5,1,0.0	---	---
1	111161538	111161938	111161738	---	TCTgcagCTG-CCTCcTTCCTGG,+,5,1,0.0	---	---
1	11119045	11119445	11119245	---	cCTCgTCCgGcaCT-GTTCCAGG,+,5,1,0.0	---	---
1	11119356	11119756	11119556	---	TCcCAcCCcGGCCTCca-CCCGG,-,5,1,0.0	---	---
1	11120588	11120988	11120788	---	TaTgtTCtgGGCCTC-TTCCTGG,-,5,1,0.0	---	---
1	111236262	111236662	111236462	---	TCcagTCCTGGtCTgGT-CCTGG,+,5,1,0.0	---	---
1	111417917	111418317	111418117	---	TtTCAgCtTaGCtTCTGTTCCAGG,+,5,1,0.009473684204516962	---	---
1	111423364	111423764	111423564	---	TtTCtTtCTGGCCTCtTATtCTGG,-,5,1,0.0	---	---
1	111743719	111744119	111743919	---	TCTgtcaCTGGCACTtGTTCCAGG,+,5,1,0.0015151515225612273	---	---
1	111796944	111797344	111797144	---	TCTC-TCCTcaCCTCccTCaGGG,-,5,1,0.0	---	---
1	111812922	111813322	111813122	---	TCTtAca-TGGCCaCtTTCCAGG,+,5,1,0.0	---	---
1	111830990	111831390	111831190	---	TCTCA-CaTGagCTacTTCCAGG,+,5,1,0.0	---	---
1	111841529	111841929	111841729	---	TCTggTCtTGGCCTttTTC-TGG,-,5,1,0.0	---	---
1	11185780	11186180	11185980	---	TCTCAgCCTc-CCgCGTagCTGG,-,5,1,0.0	---	---
1	111869985	111870385	111870185	---	TtTCtTCCTGGC-TCagTCtTGG,+,5,1,0.0	---	---
1	111881145	111881545	111881345	---	TCTggTCCTGGaCTCtTTt-TGG,-,5,1,0.0	---	---
1	111915790	111916190	111915990	---	TgTCAcCCTtcCCTCAGcTCCAGG,+,5,1,0.0	---	---
1	111958178	111958578	111958378	---	TtgCcTC-TGGCtTtGTTCCTGG,-,5,1,0.0013053613117583918	---	---
1	11198094	11198494	11198294	---	TCaaAgCCTGaCCTCcT-CCAGG,-,5,1,0.0	---	---
1	112005606	112006006	112005806	---	TaTCATCTCTGGCCTtGaTagTGG,+,5,1,0.0	---	---
1	112091954	112092354	112092154	---	TCTCAgCCTc-CCTaGTagCTGG,-,5,1,0.001058201056878307	---	---
1	112185264	112185664	112185464	---	TgTgATCtTGGC-TCacTCCTGG,+,5,1,0.0	---	---
1	112252571	112252971	112252771	---	TCTtAaCtTGaCC-CaTTCCAGG,+,5,1,0.037333333347715644	---	---
1	112280202	112280602	112280402	---	TCTC-TCtaGtCCTCccTCCTGG,-,5,1,0.0	---	---
1	112347819	112348219	112348019	---	cCTCAcCCTtGCCTCagTC-TGG,+,5,1,0.002327635602565174	---	---
1	112391526	112391926	112391726	---	TCTatTCCTGGCCagGTgC-AGG,+,5,1,9.873167765293915e-05	---	---
1	112398474	112398874	112398674	---	TCTCCATCCTGGCtTCtggCtGGG,-,5,1,0.0	---	---
1	112401317	112401717	112401517	---	aCTtATCCTccCCTC-TgCCTGG,+,5,1,0.0	---	---
1	112425605	112426005	112425805	---	TCTaAgCACTtGCCaCGTgCCAGG,+,5,1,0.0	---	---
1	112485354	112485754	112485554	---	ataCA-CCTGGCCTCtcTCCTGG,+,5,1,0.0	---	---
1	112502034	112502434	112502234	---	TCTCtTCCTGcCCcC-TgCtGGG,+,5,1,0.0	---	---
1	112504467	112504867	112504667	---	gCTC-TCCTGcCCTCaTgCtTGG,-,5,1,0.013451086954687498	---	---
1	112519782	112520182	112519982	---	cCTCAggCaGGCCcC-TTCCAGG,+,5,1,0.0	---	---
1	112520941	112521341	112521141	---	TCTg-TCCTGaCCaCaTTCaTGG,-,5,1,0.05078124999609374	---	---
1	112525411	112525811	112525611	---	TCcCAcCCTG-CCgaGcTCCAGG,-,5,1,0.0	---	---
1	112546019	112546419	112546219	---	TCTCtgCCTG-CCTCGggCtGGG,+,5,1,0.0006111535527883881	---	---
1	112546792	112547192	112546992	---	TC-CtTCtTGcCCTCcaTCCTGG,-,5,1,0.0	---	---
1	112592731	112593131	112592931	---	TCTCtTaCctGCC-CtTTCCTGG,+,5,1,0.0	---	---
1	112599533	112599933	112599733	---	TCTCAggCCTGGCCgtGTTCtGGG,-,5,1,0.0	---	---
1	11267953	11268353	11268153	---	gtaCATC-TGGCCTCcTgCCTGG,+,5,1,0.0	---	---
1	112699841	112700241	112700041	---	TCTggTCCTGGaCTCtTTt-TGG,+,5,1,0.0	---	---
1	112744190	112744590	112744390	---	TCTggTCCTGGaCTCtTTt-TGG,+,5,1,0.0	---	---
1	112767214	112767614	112767414	---	TCTggTCCTGGaCTCtTTt-TGG,-,5,1,0.0	---	---
1	11282166	11282566	11282366	---	TCTCAgCCTc-CCaCGTagCTGG,+,5,1,0.002947845804024943	---	---
1	112823814	112824214	112824014	---	TCTgAaCCTGGCCTCcTTCaCAGG,+,4,1,0.015469824324296791	---	---
1	11284891	11285291	11285091	---	TCTgtTtCTG-CCTCaTcCCTGG,-,5,1,0.01582792210957792	---	---
1	112887360	112887760	112887560	---	TgTCATCa-GGCaTCcTcCCTGG,+,5,1,0.0	---	---
1	112893459	112893859	112893659	---	TgTCATCCTtGaCTC-TTgaTGG,-,5,1,0.0	---	---
1	112910815	112911215	112911015	---	aCcaATACCTGGCCTaGTgCCAGG,+,5,1,0.004585537910697755	---	---
1	11291938	11292338	11292138	---	gCTCATCCTtGCCcaGc-CCTGG,-,5,1,0.0	---	---
1	113046816	113047216	113047016	---	TC-CATCaaGcCCcCtTTCCTGG,+,5,1,0.0	---	---
1	113050547	113050947	113050747	---	cCcCAcCCTGGCCTCTGgTgCGGG,+,5,1,0.0006634232649274215	---	---
1	113060641	113061041	113060841	---	TacCATCCTGGCTCaCaTTtCTGG,+,5,1,0.017492711383501055	---	---
1	113157979	113158379	113158179	---	TCTCAgCCTc-CCTaGTagCTGG,-,5,1,0.001058201056878307	---	---
1	113170508	113170908	113170708	---	T-TCtcCtTGGCCTtGTTaCGGG,-,5,1,0.008006198402350208	---	---
1	11322400	11322800	11322600	---	aCcC-TCCTtcCCTCGcTCCCGG,-,5,1,0.03456538872747342	---	---
1	113256159	113256559	113256359	---	TCTCcTCCTc-CCTCtggCCTGG,-,5,1,0.0	---	---
1	11333311	11333711	11333511	---	cCcCgTCCTt-CCTCcTTCCCGG,+,5,1,0.0	---	---
1	113333391	113333791	113333591	---	TCTgtTCCTGaCCTCaTTC-TGG,-,4,1,0.0056818181875	---	---
1	113347266	113347666	113347466	---	TCaCAgCCTGGCaTgGg-CCTGG,+,5,1,0.0	---	---
1	113367505	113367905	113367705	---	TCTCtTC-TctCCaCtTTCCTGG,-,5,1,0.0	---	---
1	113421464	113421864	113421664	---	cCTCAcCCTtGCaTCcTCTCCTGG,+,5,1,0.0	---	---
1	113500826	113501226	113501026	---	TCTCATCaTtGCACTCcagCCTGG,+,5,1,0.0	---	---
1	11355059	11355459	11355259	---	gCTCATtgTcaCCTC-TTCCTGG,-,5,1,0.0	---	---
1	11358714	11359114	11358914	---	cCTCcTCCTcGCCTCcgTC-AGG,-,5,1,0.0	---	---
1	11359156	11359556	11359356	---	TCTCAcgCTGGCCTCccTa-TGG,+,5,1,0.0	---	---
1	113614088	113614488	113614288	---	cCTCAgCCTG-CCTaGTagCTGG,-,5,1,0.0022675736929327287	---	---
1	113615794	113616194	113615994	---	gCTCtTCtaGGCCaCGT-CCAGG,+,5,1,0.0	---	---
1	113752053	113752453	113752253	TCTCAcaCaGGCCaCcTTCCTGG,-,5,0,NA	TTCTCAcaCaGGCCaCcTTCCTGG,-,5,1,0.0	TCTCAcaCaGGCCaCcTTCCTGG,-,5,0,0.0	---
1	113796717	113797117	113796917	---	TtTCAaC-TGGtCTCtcTCCTGG,-,5,1,0.0	---	---
1	113798570	113798970	113798770	cCTCcTCCcGcaCTCGTTCCTGG,-,5,0,NA	TCcTCcTCCcGcaCTCGTTCCTGG,-,5,1,0.05298273157270409	cCTCcTCCcGcaCTCGTTCCTGG,-,5,0,0.12110338645189506	---
1	113808201	113808601	113808401	---	TCgCtgCCTGGCCTgGTaCTCAGG,-,5,1,0.0	---	---
1	11384652	11385052	11384852	---	aCcCATCt-GGCCTCcTgCCTGG,-,5,1,0.0	---	---
1	11386781	11387181	11386981	---	TCaCATCCTGGCtTt-TgCtTGG,+,5,1,0.0	---	---
1	113892997	113893397	113893197	---	TCTatTCCTGaCCTCaTTtGCAGG,-,5,1,0.011122994653698532	---	---
1	113902128	113902528	113902328	---	TCTggTCCTGGaCTCtTTt-TGG,+,5,1,0.0	---	---
1	11397785	11398185	11397985	---	TgTatTCCTGGCCTCtcTCCTAGG,+,5,1,0.02877470358687748	---	---
1	113999934	114000334	114000134	---	TCTCATCtTGtCCTCag-CaAGG,+,5,1,0.0	---	---
1	114034310	114034710	114034510	---	TCTagTCCTGGgCTCtTTt-TGG,-,5,1,0.0	---	---
1	114043006	114043406	114043206	---	TCTggTCCTGGaCTCtTTt-TGG,-,5,1,0.0	---	---
1	11411666	11412066	11411866	---	TC-CAggaaGGCCTCtTTCCTGG,-,5,1,0.0	---	---
1	114142012	114142412	114142212	---	TCTggTCCTGGaCTCtTTt-TGG,-,5,1,0.0	---	---
1	114153549	114153949	114153749	---	TCTCATCACTGcaCTCcagCCTGG,-,5,1,0.0	---	---
1	114178269	114178669	114178469	---	TCTggTCCTGGaCTCtTTt-TGG,+,5,1,0.0	---	---
1	114263031	114263431	114263231	---	TCcC-TCCTGGCtgCtTTCaTGG,+,5,1,0.0	---	---
1	11428687	11429087	11428887	---	TCcgATCCTGGCCa-GacCCTGG,+,5,1,0.0	---	---
1	114404122	114404522	114404322	---	TCTCtTCCTG-CCagacTCCCGG,+,5,1,0.001986249047071556	---	---
1	114446224	114446624	114446424	---	TCTCAgaCTGGtCTCcTaC-TGG,+,5,1,0.0	---	---
1	114556695	114557095	114556895	---	TCTCcTCCTc-CtTgGgTCCAGG,-,5,1,0.00020588235324999998	---	---
1	11460158	11460558	11460358	---	TgcCt-CCTGGgCTCcTTCCAGG,-,5,1,0.0	---	---
1	114629835	114630235	114630035	---	cCaCATCCTGctCTCcTTC-AGG,-,5,1,0.0	---	---
1	114656361	114656761	114656561	---	TCTTCAgCCTccCCcCGTgCCAGG,+,5,1,0.0040816326540816334	---	---
1	114656363	114656763	114656563	---	T-TCAgCCTccCCcCGTgCCAGG,+,5,1,0.009037900876895048	---	---
1	114680474	114680874	114680674	---	cCcCcTCCTGcCCTC-TaCCAGG,-,5,1,0.0	---	---
1	114701718	114702118	114701918	---	TCTtggCtTGGCC-CtTTCCTGG,-,5,1,0.0	---	---
1	114739810	114740210	114740010	---	TCcCtTCCaGGCaTC-TTCgGGG,+,5,1,0.0	---	---
1	11477386	11477786	11477586	---	TCcagTCCaG-CCTCcTTCCAGG,-,5,1,0.0	---	---
1	114775311	114775711	114775511	---	ggcCcTCCTGGtC-CGTTCCAGG,-,5,1,0.004724779365508293	---	---
1	114803392	114803792	114803592	---	TaTgAcCCTGGCacC-TTCCAGG,-,5,1,0.0	---	---
1	1148446	1148846	1148646	---	TCcCtTCCTGGCCaCaa-CCTGG,+,5,1,0.0	---	---
1	114873024	114873424	114873224	---	TgTCATCCTcaCtTtGTCTCCTGG,-,5,1,0.0	---	---
1	114906311	114906711	114906511	---	TCTCATCagGGttTC-TTgCCGG,+,5,1,0.0	---	---
1	11492320	11492720	11492520	---	cCTCAgCCTc-CCTaGTTgCTGG,+,5,1,0.0013605442150793651	---	---
1	11494492	11494892	11494692	---	TC-CAaCCTGGCCctGcTgCTGG,+,5,1,0.0013427871235310168	---	---
1	11504486	11504886	11504686	---	cCTCATgCTc-CCTCccTCCTGG,+,5,1,0.0	---	---
1	11523112	11523512	11523312	---	TCTCcCTCCccGCCaCtTTCCTGG,+,5,1,0.0	---	---
1	11523114	11523514	11523314	---	TCcC-TCCccGCCaCtTTCCTGG,+,5,1,0.0	---	---
1	115326279	115326679	115326479	---	TCaCAcCCgGGCCT-GTTggGGG,-,5,1,0.0	---	---
[truncated: 57,043 more rows]

## Sheet: HNDS0078-01 #D CC8
#CHROM	start	end	position	casoffinder_normalized	CFD.crispritz_normalized	crisproffinder_normalized	chopchop_normalized
[truncated: 57,389 more rows]

[truncated: 12 more sheets: HNDS0078-01 #D CC18, HNDS0072-01 #C CNC87, HNDS0072-01 #C CC80, HNDS0072-01 #C CC20, 1-1134-003_CNC5, 1-1134-003_CC10, 1-1217-003_CNC36, 1-1217-003_CC37, 1-1006-003_CNC35, 1-1006-003_CC9, 31 CC-het, 31 CC-hom]
