# Supplementary material for: Combining Off‐flow, a Nextflow‐coded program, and whole genome sequencing reveals unintended genetic variation in CRISPR/Cas-edited iPSCs
Source: Comput Struct Biotechnol J. 2023 Dec 29;23:638–47. doi: 10.1016/j.csbj.2023.12.036 (PMC10819409; doi:10.1016/j.csbj.2023.12.036)
Supplement: Supplementary file 2 — Whole genome sequencing comparison of 1–1006-003_CC9 variants. [file mmc2.zip]

Archive with 2 entries (1 files):
- mmc2/
- mmc2/1-1006-003_CC9.tsv
