# Supplementary material for: Combining Off‐flow, a Nextflow‐coded program, and whole genome sequencing reveals unintended genetic variation in CRISPR/Cas-edited iPSCs
Source: Comput Struct Biotechnol J. 2023 Dec 29;23:638–47. doi: 10.1016/j.csbj.2023.12.036 (PMC10819409; doi:10.1016/j.csbj.2023.12.036)
Supplement: Supplementary file 5 — Whole genome sequencing comparison of 1–1134-003_CNC5 variants. [file mmc5.zip]

Archive with 2 entries (1 files):
- mmc5/
- mmc5/1-1134-003_CNC5.tsv
