# Supplementary material for: Combining Off‐flow, a Nextflow‐coded program, and whole genome sequencing reveals unintended genetic variation in CRISPR/Cas-edited iPSCs
Source: Comput Struct Biotechnol J. 2023 Dec 29;23:638–47. doi: 10.1016/j.csbj.2023.12.036 (PMC10819409; doi:10.1016/j.csbj.2023.12.036)
Supplement: Supplementary file 7 — Whole genome sequencing comparison of 1–1217-003_CNC36 variants. [file mmc7.zip]

Archive with 2 entries (1 files):
- mmc7/
- mmc7/1-1217-003_CNC36.tsv
